# Supplementary material for: Visfatin impact on the proteome of porcine luteal cells during implantation
Source: Sci Rep. 2024 Jun 25;14:14625. doi: 10.1038/s41598-024-65577-1 (PMC11199572; doi:10.1038/s41598-024-65577-1)
Supplement: Supplementary file 3 — Supplementary Table 1. [file 41598_2024_65577_MOESM3_ESM.xlsx]

## Sheet: RAW data
Majority protein IDs	Protein name	Gen name (IDs) Sus scrofa (Pig)	Fold change 2VIS_2K	Peptides TMT2	Sequence coverage TMT2 [%]	Student's T-test p-value 2VIS_2K	Student's T-test Difference 2VIS_2K	X6.lut_TMT2 2K	X9.lut_TMT2 2K	X12.lut_TMT2 2K	X15.lut_TMT2 2K	X7.lut_TMT2 2VIS	X10.lut_TMT2 2VIS	X13.lut_TMT2 2VIS	X16.lut_TMT2 2VIS
F1SSC9;A0A287B764	Myb/SANT-like DNA-binding domain-containing protein 3	MSANTD3	-2.07087	1	3.1	0.00770653	-1.05024	12.6374	13.5136	13.0439	12.9779	11.7261	11.5875	12.2803	12.378
F1RF24	Zinc finger FYVE domain-containing protein 16	ZFYVE16	-1.80872	1	0.6	0.0452317	-0.854968	13.2452	13.9655	14.1323	13.498	12.1999	12.6243	13.3044	13.2925
F1SKL2;A0A287BPT5	Sulfurtransferase	TST	-1.79459	2	5.7	0.00855246	-0.843654	16.5523	16.067	16.1893	16.5754	15.2127	15.1773	15.8483	15.771
F1SM56	Signal peptidase complex catalytic subunit SEC11	SEC11C	-1.71146	1	2.7	0.00509466	-0.775227	12.3511	12.5927	12.5331	12.6152	11.2528	11.9164	11.8101	12.0119
F1STE8	Eukaryotic translation initiation factor 5B	EIF5B	-1.68953	16	14.6	0.0373353	-0.756624	15.6123	15.8653	15.1784	15.111	14.3219	14.2872	15.043	15.0884
F1RFZ5	N-acetylglucosamine-1-phosphate transferase subunit gamma	GNPTG	-1.68264	1	3.6	0.0448341	-0.750728	11.2647	12.2766	12.5076	11.9151	10.9667	11.1099	11.3998	11.4847
A0A5G2QH64;A0A287B9N1;A0A5G2RLW7	Urokinase plasminogen activator surface receptor	PLAUR	-1.67333	1	3.6	0.0416801	-0.74272	12.665	13.155	13.8551	13.147	12.1043	12.3323	12.6439	12.7707
A0A287B3E0;I3LUI3;F1SF00;A0A287BMX4;A0A287BRI3	SLIT-ROBO Rho GTPase activating protein 2	SRGAP2	-1.60553	1	1	0.0248038	-0.683046	14.9615	15.1853	15.5014	15.4486	14.2511	14.2645	14.9112	14.9379
A0A5G2QFS3;A0A5G2QKA4;A0A287B0E7;A0A287A7X5;I3L777;A0A287BDQ6;A0A287A4S4	RNA polymerase II associated protein 3	RPAP3	-1.58829	2	3.7	0.0336076	-0.667473	13.3131	13.751	14.167	13.6943	12.7535	12.7934	13.3001	13.4086
I3LBG3	Ubiquitin carboxyl-terminal hydrolase	USP20	-1.57382	1	1.2	0.0327956	-0.654267	11.6471	11.9898	12.3942	11.9331	11.1194	10.9611	11.5211	11.7456
A0A5G2R972;A0A5G2R4F5;A0A286ZUS7;A0A5G2REB4;I3LG05;A0A480DM10;A0A5G2QZ80;A0A287A1J7;F1RGM7	F-box protein 22		-1.5703	1	6.5	0.0377627	-0.651038	15.651	15.8117	15.8307	15.8904	14.6718	14.7925	15.5826	15.5327
A0A287B8R9;F1SDY8;A0A287AP46;A0A287BGG5;A0A287BD48	Zinc finger CCCH domain-containing protein 14	ZC3H14	-1.55239	3	6.6	0.0252755	-0.634487	16.3618	16.4103	16.9832	16.3864	15.6566	15.6165	16.1312	16.1995
A0A480HPT0;A0A287A361	Coiled-coil domain containing 115	CCDC115	-1.54904	1	8.3	0.0151689	-0.631371	11.9881	12.2248	12.5145	12.1766	11.4669	11.2223	11.8636	11.8255
F1SNH8	Stimulated by retinoic acid 8	STRA8	-1.53133	1	4.1	0.0442787	-0.614784	13.964	13.7619	14.0978	14.3029	12.9991	13.0965	13.7812	13.7906
A0A5G2R9M8;F1RJU1	Potassium channel tetramerization domain containing 9	KCTD9	-1.52771	1	3.4	0.0303254	-0.611373	11.2929	11.9579	12.172	11.7698	10.9046	11.2286	11.4338	11.1801
F1SKZ0	TP53 induced glycolysis regulatory phosphatase	TIGAR	-1.52055	1	6.3	0.030087	-0.604597	14.863	15.1311	15.1468	15.4706	14.2397	14.2591	14.902	14.7922
A0A5G2QWI3;A0A5G2QGA3;A0A5G2QCK5;I3L616;A0A5G2QQZ8	Elongator complex protein 2	ELP2	-1.5205	1	2.5	0.0168358	-0.604546	12.5388	12.6614	12.8868	12.7803	11.8474	11.7952	12.3967	12.4098
A0A5G2RDE0;F1S0H9;A0A5G2QEX6;A0A5G2R710	Sorting nexin 14	SNX14	-1.49723	1	1.7	0.0285989	-0.582296	15.0898	15.2912	15.7704	15.4829	14.4656	14.7314	15.0334	15.0748
F1SRX1;I3LAB7	Cytochrome P450 family 27 subfamily A member 1	CYP27A1	-1.49389	1	4.5	0.0287458	-0.579071	13.6463	14.0834	14.1177	14.203	13.2124	13.108	13.7257	13.688
A0A5G2QYS4;A0A287BRX4;A0A287A1Y7	Syntaxin 8	STX8	-1.47208	1	6.1	0.0213576	-0.557857	12.9597	13.4469	13.2512	13.0934	12.3897	12.3781	12.9671	12.7848
I3L6Y7;A0A5G2QUM0	Pre-mRNA 3 end processing protein WDR33 isoform X1	WDR33	-1.46492	3	2.8	0.0186659	-0.550819	14.1919	13.9755	14.5261	14.3606	13.5378	13.4563	13.9418	13.9148
A0A5G2R2F4;A0A5G2QK47;A0A287BKT8;A0A286ZI88;A0A5G2QVM0	Methyltransferase 4, N6-adenosine	METTL4	-1.46259	1	1.9	0.0335203	-0.548523	16.7963	16.8524	17.1543	16.7617	15.9755	16.1002	16.607	16.6879
P27594	Interferon-induced GTP-binding protein Mx1	MX1	-1.43634	8	14.6	0.0365903	-0.522395	17.818	17.5959	17.8568	18.0568	16.9746	17.0585	17.5672	17.6375
F1SJQ4;A0A287A4P3;A0A5G2R7D4;A0A5G2R0J8;A0A287BAW3;A0A5G2QPM3;A0A480TN22;A0A5G2QK20	DNA polymerase delta interacting protein 3	POLDIP3	-1.43265	1	1.9	0.0109515	-0.518691	14.1656	14.2646	14.5669	13.9888	13.5724	13.64	13.9105	13.7883
I3L825	BLOC-1-related complex subunit 6	BORCS6	-1.42888	1	2.3	0.00594035	-0.514888	11.242	11.1673	11.4348	11.5962	10.7499	10.7002	11.0439	10.8868
F1RP44	Importin 5	IPO5	-1.4264	22	30.3	0.0492679	-0.51238	11.8264	11.9732	12.0142	12.1832	11.1218	11.1781	11.7979	11.8496
A0A287AH02;I3LHL6;A0A5G2RB13;F1SPG5;A0A287B5Q1	Fibulin 2		-1.4189	1	0.9	0.040374	-0.504777	14.125	14.5288	14.9964	14.3677	13.8675	13.9231	14.1057	14.1024
A0A286ZR09;A0A5G2R9P5;A0A287B661;A0A287A118;F1SIM2;A0A287AZ85	Anillin actin binding protein	ANLN	-1.41445	2	2.3	0.0459051	-0.500237	14.5949	14.8263	15.028	15.1454	14.1203	14.1343	14.6086	14.7304
F1SGQ0;A0A287A326	Dehydrogenase/reductase 1	DHRS1	-1.41297	1	4.8	0.0392909	-0.498731	14.6202	14.8887	15.1173	14.9229	14.1123	14.1164	14.7212	14.6042
A0A286ZY82;A0A287BM69;A0A287APQ3	Proteasome activator subunit 4		-1.40449	3	1.9	0.0333882	-0.490049	14.8019	15.2401	15.4458	14.9724	14.44	14.464	14.7025	14.8934
A0A287BMI6;A0A5G2QE77	Mitogen-activated protein kinase kinase kinase kinase 5	MAP4K5	-1.39592	1	1.4	0.0164937	-0.481212	13.6979	14.0916	14.1043	13.9755	13.2033	13.4465	13.7352	13.5595
A0A287BEA5;F1SKQ0	RNA helicase	DDX17	-1.39409	14	38.5	0.0320686	-0.479322	16.2889	16.631	16.4886	16.407	15.7481	15.6627	16.2734	16.214
A0A287BMW9;A0A287B0Q6	Dynamin-1-like protein	DNM1L	-1.39144	13	19.7	0.0100015	-0.476574	14.4022	14.3139	14.704	14.5363	13.881	13.8138	14.1884	14.1671
A0A287B639;I3LNI1	Slingshot protein phosphatase 3	SSH3	-1.3863	1	2.9	0.0465969	-0.471241	15.407	15.362	15.6	16.064	14.9276	15.0085	15.2923	15.3196
A0A286ZUR9;A5GHL0;A0A5G2Q7J8	RAB22A, member RAS onco family	RAB22A	-1.38132	2	14.1	0.0193007	-0.466047	13.4522	13.5975	14.0688	13.687	13.2098	13.0607	13.3345	13.3362
Q29290	Cystatin-B	CSTB CST6 STFB	-1.38088	1	12.2	0.0131823	-0.465593	13.5926	13.6926	14.0151	13.9808	13.233	13.2048	13.4232	13.5578
A0A5G2R6P0;A0A286ZKH9;A0A5G2QXW6	Syndecan binding protein	SDCBP	-1.37769	4	18.3	0.0272541	-0.462248	14.9052	14.8008	15.1741	15.1916	14.3404	14.3353	14.7844	14.7626
A0A287BR32	Eukaryotic translation initiation factor 3 subunit H	EIF3H EIF3S3	-1.3766	11	40.7	0.0473986	-0.461114	12.9676	13.0794	13.277	13.5426	12.5308	12.5149	13.0394	12.9372
K7GQ44;K7GSH5;A0A173G6H1;K7GKL7;F1RUA1;K7GS25;A0A5G2QNX2;K7GR37;A0A5G2QZ90	Septin	SEPTIN6	-1.37654	11	30.2	0.0148466	-0.461046	15.1609	15.2625	15.4206	15.4614	14.6664	14.6588	15.0768	15.0593
F1SU57;K7GMY6	Serine/threonine-protein phosphatase	PPP3CB	-1.37219	4	8.9	0.0228739	-0.45648	13.1543	13.234	13.7038	13.2891	12.6698	12.8295	13.0157	13.0402
A0A287B2B8	Matrix remodeling associated 7	MXRA7	-1.36984	1	11.3	0.0384882	-0.454007	13.3663	13.7126	13.8683	13.4365	12.9321	12.9232	13.4065	13.3058
I3LQS7	Ribosomal RNA processing 9, U3 small nucleolar RNA binding protein	RRP9	-1.36826	2	7.2	0.0154893	-0.452338	13.4908	13.4936	13.7911	13.7167	12.9439	13.0164	13.3697	13.3528
A0A5G2QXM2	Small integral membrane protein 20	SMIM20	-1.35306	2	22.9	0.0164544	-0.436226	15.4197	15.4941	15.7758	15.5557	14.9623	14.9222	15.259	15.357
A0A286ZYY0;A0A287AQW9	Methionine--tRNA ligase, mitochondrial	MARS2	-1.35004	1	2.9	0.0458774	-0.433005	13.6382	13.8479	13.7101	14.0791	13.279	13.0511	13.7138	13.4994
A0A287B4X7;A0A5G2QAU2;A0A287BCX1;A0A5G2QNF6	RAB4B, member RAS onco family	RAB4B	-1.34847	1	6.6	0.0475914	-0.431322	14.7765	14.8072	15.1938	14.923	14.271	14.2162	14.7139	14.7742
F1RJP9	Kinesin-like protein	KIF13B	-1.34309	2	3.5	0.0293228	-0.42556	12.8418	13.01	13.1358	12.8796	12.2933	12.3266	12.7763	12.7688
A0A287B6N4;I3LAH3;A0A5G2QTC7;A0A286ZJP2;A0A5G2QVT0;A0A5G2QFV2;A0A5G2QUJ0;A0A5K1VMN9;I3LIP8	PID domain-containing protein	NUMBL	-1.33788	1	3	0.0304861	-0.41995	14.1454	14.4417	14.6647	14.4129	13.8349	13.7975	14.1572	14.1952
A0A287AUL6;A0A286ZN31;A0A287BIL5	Sad1 and UNC84 domain containing 2	SUN2	-1.33357	1	1.9	0.0083682	-0.415293	14.1475	14.2932	14.5773	14.2437	13.7372	13.9355	13.9812	13.9468
A0A5G2R6G7;I3L6T2;A0A5G2QB69;A0A5G2QZV4;A0A5G2QHC8	Ubiquitin conjugating enzyme E2 V2	UBE2V2	-1.33322	5	38.7	0.0388969	-0.41491	16.0943	15.9609	16.3986	16.2799	15.5785	15.5391	15.9143	16.0422
A0A287AE45;A0A287BNG8;A0A5G2R7I7;A0A286ZXM0	PDZ domain-containing protein	AHNAK2	-1.33221	2	11.9	0.0437557	-0.413825	16.3223	16.2912	16.4078	16.5589	15.7711	15.6949	16.3406	16.1182
F1RX17	Ubiquitinyl hydrolase 1		-1.32892	24	10.7	0.0424483	-0.41025	12.0934	12.0754	12.038	12.1503	11.4407	11.3723	11.9627	11.9405
A0A287ASK1	Myosin-11	MYH11	-1.32813	77	48.1	0.042793	-0.409398	15.9473	16.3532	16.0307	16.0798	15.4748	15.4858	16.0333	15.7796
I3LGI9	Beta-galactosidase	GLB1	-1.32755	7	14.3	0.0408331	-0.408763	17.6324	17.8299	18.1351	17.8271	17.201	17.289	17.6597	17.6399
A0A5G2QVS8;F1SRJ2;A0A287A9Y3;I3LCF5	N-acetylglucosamine-1-phosphate transferase subunits alpha and beta	GNPTAB	-1.32531	2	3.9	0.0311641	-0.406331	14.6918	14.898	15.223	14.8559	14.3825	14.32	14.6859	14.6549
A0A5G2QNY6;A0A5G2QYA6;F1STD5	Actin related protein 1B	ACTR1B	-1.32199	7	21.6	0.032446	-0.402716	15.5355	15.8705	15.9074	15.797	15.1404	15.2181	15.6517	15.4893
F1RZQ3	UFM1 specific peptidase 2	UFSP2	-1.32132	3	10	0.0299694	-0.401981	14.7919	14.8066	14.9387	14.9812	14.3464	14.1636	14.6866	14.7139
F1RM40	Symplekin	SYMPK	-1.32083	2	1.8	0.035247	-0.401445	16.4951	16.6483	16.771	16.7661	16.0284	16.0811	16.6029	16.3622
I3L5U9;A0A5G2R6J5;A0A287AUQ4;A0A287BKK1;A0A5G2QYW3;A0A286ZL02	Hook microtubule tethering protein 3	HOOK3	-1.31989	7	10.5	0.0275729	-0.400414	15.3879	15.4108	15.5916	15.7809	14.9294	15.0116	15.3769	15.2516
A0A287AJD6;A0A286ZTE6;A0A288CFW8;P79307;Q2XQA0;A0A288CFW6;A0A287B2N2	Amyloid-beta A4 protein	APP	-1.31605	5	8.3	0.0372466	-0.396219	16.0347	16.128	16.3166	16.2405	15.5611	15.5518	16.0897	15.9322
I3LQ20;A0A5G2QI51;A0A287AKY8;A0A286ZX14;F1RGA7	Spliceosome associated factor 3, U4/U6 recycling protein	SART3	-1.31331	1	0.8	0.0216787	-0.393207	15.8414	16.1061	16.3367	15.9442	15.5191	15.5779	15.7595	15.7991
A0A286ZLT0;A0A287BEX9;A0A287BPV2;A0A287BH74;A0A287BH12;A0A287BBC4	5-nucleotidase, cytosolic II	NT5C2	-1.30769	1	1.7	0.0483696	-0.387025	14.2514	14.4601	14.5907	14.4458	13.8701	13.7537	14.3204	14.2558
A0A480YV73;F1S3H7	Prostaglandin reductase 2	PTGR2	-1.30401	2	4.8	0.020919	-0.382955	15.516	15.7082	15.8429	15.7572	15.1796	15.1246	15.55	15.4384
K7GQ95	S100 calcium binding protein A2	S100A2	-1.30314	4	15.3	0.0379267	-0.381994	15.7739	15.7837	16.0342	16.006	15.2854	15.7884	15.6744	15.3215
Q56VC2	FAS-associated death domain protein	FADD TNFRSF6	-1.30209	3	22.3	0.0458811	-0.380827	16.5324	16.574	16.2731	16.5525	15.9802	15.8348	16.4617	16.1319
F1RTZ5	Ubiquitinyl hydrolase 1	VCPIP1	-1.30043	3	2.8	0.00401721	-0.378992	16.1274	16.027	16.1762	16.0427	15.617	15.5552	15.8714	15.8137
A0A5G2RBV3;F1SQ55	Uridine 5-monophosphate synthase	UMPS	-1.29965	7	16.9	0.0148012	-0.378127	17.1875	17.3793	17.4459	17.417	16.837	16.7956	17.1742	17.1104
A0A5G2R0K5;A0A5G2R074;I3L9W8	Zinc phosphodiesterase ELAC protein 2		-1.29943	1	1	0.0124529	-0.377884	12.2849	12.2724	12.7265	12.4221	12.0282	12.0906	12.0084	12.0671
A0A286ZYT1;A0A287A6I8	Abhydrolase domain containing 2, acylglycerol lipase	ABHD2	-1.29431	1	3.8	0.0332652	-0.372183	13.0176	13.0257	13.0179	13.1313	12.5049	12.4029	12.9612	12.8347
P02550	Tubulin alpha-1A chain	TUBA1A	-1.29366	17	49.2	0.0243227	-0.371454	15.1627	15.1056	15.2297	15.4187	14.6386	14.728	15.0764	14.9879
A0A5G2QPL4;F1RRF3	Zinc finger protein 330		-1.2934	2	4.6	0.0140548	-0.371173	13.6081	13.9059	13.9879	13.6142	13.3653	13.342	13.3822	13.542
A0A287AGR4;A0A287B6Z7	Adhesion G protein-coupled receptor L4	ADGRL4	-1.29217	2	3.6	0.0253068	-0.369799	13.7312	13.7986	14.0528	13.7922	13.2528	13.347	13.6295	13.6665
A0A287AF16;A0A287A523	Nuclear transcription factor, X-box binding like 1		-1.29209	1	2.9	0.0466648	-0.369701	10.4001	10.4945	10.7548	10.2201	10.2037	9.82001	10.11	10.2569
A0A287AG41;A0A287BHB1;A0A287BI64;A0A287A3X9;F1RTR6	6-phosphofructo-2-kinase/fructose-2,6-biphosphatase 2	PFKFB2	-1.29176	1	2.3	0.00167953	-0.36934	14.6547	14.9254	14.8736	14.7975	14.4761	14.3384	14.4783	14.4811
A0A287A9H4;A0A286ZWW2	Heterogeneous nuclear ribonucleoprotein H2	HNRNPH2	-1.29158	8	20.9	0.0447846	-0.369135	12.5078	12.6912	13.0151	12.888	12.2974	12.2344	12.4328	12.661
I3LI86;I3L9F2	Nucleolar complex protein 2 homolog	NOC2L	-1.28912	1	1.3	0.0182002	-0.366388	12.4279	12.627	12.8886	12.6961	12.1278	12.4323	12.3123	12.3016
A0A287BFG8;A0A480TLQ8;I3LAQ3	Phosphatidate cytidylyltransferase	CDS2	-1.28191	3	9	0.0210048	-0.358299	15.4421	15.7061	15.9228	15.5892	15.3175	15.1659	15.4346	15.3091
F1S408	Family with sequence similarity 98 member A	FAM98A	-1.27928	1	2.9	0.0415574	-0.355331	13.6373	13.6174	13.8865	13.6192	13.179	13.0879	13.4689	13.6033
F1S031	NADH dehydrogenase [ubiquinone] iron-sulfur protein 6, mitochondrial	NDUFS6	-1.27701	4	42.3	0.0143366	-0.352775	14.8083	14.8894	15.1988	15.096	14.5527	14.5627	14.7379	14.728
F1S473;A0A5G2QGY3	Gigaxonin	GAN	-1.27683	1	1.9	0.0174473	-0.352565	15.766	15.8786	16.1404	16.0034	15.4047	15.5662	15.7389	15.6684
A0A5G2RJ17;F1RN05;A0A5G2R287	Serine palmitoyltransferase long chain base subunit 1	SPTLC1	-1.27604	6	15.1	0.00798678	-0.351671	15.8427	15.8962	16.0758	15.9386	15.478	15.4368	15.7085	15.7233
A0A287AU03;A0A287A4L4;A0A5G2R4N1;A0A5G2QVD2;A0A5G2RD78;A0A5G2QVG3	NEDD8-activating enzyme E1 catalytic subunit	UBA3	-1.27584	5	17.8	0.0261763	-0.351445	15.4875	15.5738	15.6802	15.5974	15.1149	14.9789	15.4709	15.3683
F1RTZ0	Ribosome biogenesis regulatory protein	RRS1	-1.27552	3	10.7	0.0203266	-0.351091	15.1603	15.2396	15.3122	15.6227	14.963	14.8667	15.1009	14.9997
I3LIC6	CCR4-NOT transcription complex subunit 1	CNOT1	-1.27538	1	0.5	0.0160608	-0.350927	14.251	14.3046	14.5903	14.247	13.8189	13.97	14.0868	14.1135
A0A287A2P3;A0A5G2QEJ5;A0A286ZI96	YTH N6-methyladenosine RNA binding protein 1	YTHDF1	-1.27123	1	1.4	0.0337417	-0.346229	9.35033	9.57271	9.55268	9.77444	9.11105	9.26037	9.03883	9.45499
F1SCI4	Uncharacterized protein		-1.27062	1	0.5	0.012939	-0.345536	13.1601	13.0677	13.4639	13.19	12.9186	12.7294	12.8944	12.9572
A0A287BNM7;A0A287A5W9;I3LDH5;A0A287B481	Aldehyde oxidase		-1.26673	5	5	0.0239287	-0.341105	16.0525	15.9771	16.1538	16.3304	15.7266	15.5777	15.9389	15.9062
F1SUA4;A0A5G2R578	Coiled-coil-helix-coiled-coil-helix domain containing 5	CHCHD5	-1.26417	1	16.4	0.0448488	-0.338188	14.5973	14.4037	14.699	14.6371	14.1675	13.9482	14.4206	14.4481
F1RKG9	TAO kinase 3	TAOK3	-1.2635	3	3.1	0.0241502	-0.337425	14.8983	14.8878	15.3095	15.1504	14.6215	14.669	14.7968	14.8091
A0A287ADR4;A0A5G2QG98	RNA polymerase II subunit D	POLR2D	-1.2635	2	13	0.0413467	-0.337423	14.7396	14.9938	15.1077	15.0443	14.4571	14.4881	14.8985	14.6921
F1RJC9	RNA polymerase II subunit A C-terminal domain phosphatase SSU72	SSU72	-1.26104	1	5.3	0.0042784	-0.334619	15.2592	15.2719	15.394	15.3748	14.8576	14.8962	15.1248	15.0829
F1RM07	Rho GTPase-activating protein 35	ARHGAP35	-1.25776	1	0.7	0.0296244	-0.330854	12.3577	12.6814	12.7848	12.4638	12.1639	12.1223	12.4057	12.2723
A0A287A0F9;F1S5W4;A0A286ZTU4	KIAA0513	KIAA0513	-1.25338	1	3.4	0.0332194	-0.325825	12.1188	12.1246	12.1219	12.3493	11.7174	11.6611	11.9144	12.1184
A0A286ZTH5;A0A287AWC5	Small monomeric GTPase	RAB27B	-1.25271	5	26.7	0.012995	-0.325054	15.6227	15.7697	15.988	15.9725	15.4464	15.473	15.5477	15.5856
A0A5G2R1J9;F1RWL1;A0A5G2QU00;A0A287B793;A0A5G2QKY8	F-box and leucine rich repeat protein 20	FBXL20	-1.25133	1	2	0.0162302	-0.32346	12.8134	12.8447	13.0839	12.9682	12.5398	12.4507	12.806	12.6199
B8XTR1;A0A287A835	1-acyl-sn-glycerol-3-phosphate acyltransferase gamma isoform X1	AGPAT3	-1.25026	3	7.7	0.0134294	-0.322231	16.2894	16.3136	16.4595	16.3052	15.965	15.8055	16.162	16.1464
A0A5G2R1B5;A0A5G2QAK4	Cysteine--tRNA ligase	CARS1	-1.24987	11	11.6	0.0290591	-0.321776	17.6894	17.1712	17.4108	17.4894	17.0852	17.2089	17.1343	17.0452
F1RFP8	Acetoacetyl-CoA synthetase		-1.2496	1	1.4	0.0396342	-0.321462	14.1786	14.2157	14.4492	14.2165	13.755	13.7662	14.1083	14.1447
I3LB64;F1S895	NOP56 ribonucleoprotein	NOP56	-1.2493	2	3.2	0.0448829	-0.321123	15.2174	15.0269	15.384	15.2881	14.7065	14.7884	15.1658	14.9713
A0A5G2QCL9;Q8MIK9	Protein phosphatase 1 regulatory subunit 14B	PPP1R14B	-1.24753	1	17.6	0.0223567	-0.319078	13.6153	13.6939	13.9669	13.9338	13.3573	13.4149	13.5914	13.5699
A0A287AM22;A0A287BL48;F1S3H3;A0A287BQ58;A0A287A7E8;A0A287BLV0;A0A287AK51;A0A5G2QNP4	Ectonucleoside triphosphate diphosphohydrolase 5 (inactive)	ENTPD5	-1.24363	5	18.2	0.0338433	-0.314559	14.6929	14.6631	14.8732	14.8651	14.3272	14.2475	14.6166	14.6447
I3LK62;A0A5G2RN58;A0A5G2R5I9;I3LSK6	Aldehyde dehydrogenase 1 family member A2	ALDH1A2	-1.23926	5	13.3	0.0286201	-0.309475	16.0952	16.0877	16.3521	16.2462	15.7291	15.7429	16.0619	16.0094
Q6ITQ4;A0A5G2QXC1;F1SAG7	PDZK1-interacting protein 1	PDZK1IP1 MAP17	-1.23837	1	14.9	0.00790677	-0.308446	10.9611	10.9283	11.2518	10.9615	10.6615	10.7065	10.7642	10.7368
F1RJU6;P08552	Neurofilament medium polypeptide	NEFM	-1.23836	3	3.7	0.0433041	-0.308426	16.7059	16.6363	16.8192	16.9351	16.45	16.1866	16.5821	16.6441
I3LU08	28S ribosomal protein S9, mitochondrial	MRPS9	-1.23776	2	5.8	0.0333508	-0.307729	15.7225	15.8314	15.9045	15.9622	15.3798	15.374	15.7497	15.6862
A0A287AEW1	IK cytokine	IK	-1.23752	4	8.5	0.0357769	-0.307454	16.2333	16.4127	16.5744	16.4675	15.9609	15.9612	16.2894	16.2466
A0A5G2R0G5;A0A287B4P7;A0A5G2RF96;A0A5G2QLA9;A0A480QQS9	RAB31, member RAS onco family	RAB31	-1.23636	2	15.4	0.043268	-0.306098	15.5989	15.5385	15.7086	15.8333	15.2401	15.146	15.5131	15.5557
A0A286ZVU7;A0A287BRK7;F1RQY4;A0A287AS54;A0A286ZKP9;A0A287A0M8	Upstream binding transcription factor	UBTF	-1.23465	4	7.3	0.0450743	-0.304099	14.8144	14.8124	14.984	14.9203	14.3923	14.3761	14.7449	14.8014
A0A5G2R777;I3L6C1;A0A287B778	Ubiquitin conjugating enzyme E2 O	UBE2O	-1.23336	3	3.4	0.0449764	-0.302594	15.3472	15.4451	15.6576	15.7634	15.1456	15.1093	15.4028	15.3452
A0A287A8F2;A0A5G2RL32;F1SUC9	Leucine rich repeat containing 20	LRRC20	-1.22573	2	9.8	0.0445819	-0.293636	12.0135	12.1484	12.2813	12.0916	11.6493	11.6837	12.0466	11.9805
A0A287B4N0;A0A5K1VLI8;A0A5G2R1H2;I3LSG1;F1RJL2	Ral transcription factor IIi	GTF2I	-1.22567	6	7.3	0.0107897	-0.293572	15.6214	15.6008	15.8501	15.7715	15.3369	15.3152	15.5321	15.4854
A0A287A3L2;F1SNC6;A0A287ARA7	Ecm29 proteasome adaptor and scaffold	ECPAS	-1.22555	3	1.8	0.0316479	-0.293427	15.3062	15.2684	15.3457	15.5681	14.981	14.9055	15.1793	15.249
A0A5K1UHS3;F1RGI9	Nucleotide exchange factor SIL1	SIL1	-1.22387	3	8.4	0.0097476	-0.29145	14.1338	14.3522	14.4336	14.3249	13.8926	14.0215	14.1044	14.0603
A0A5G2QLK6;A0A288CG19;A0A5G2R140	Transformer 2 alpha homolog		-1.22185	1	7.8	0.0441847	-0.289073	14.6584	14.7934	15.0465	14.7445	14.4037	14.3806	14.6019	14.7003
I3LDL8	Pre-mRNA processing factor 4	PRPF4	-1.2218	3	9.4	0.0455861	-0.289003	14.5074	14.7593	14.7789	14.7055	14.2883	14.1828	14.5582	14.5658
A0A5G2RK85;I3L8A1;A0A287B4T1;A0A5G2QQH9	Sirtuin 2	SIRT2	-1.22105	3	14.2	0.0421373	-0.288119	16.5137	16.3112	16.762	16.552	16.1133	16.1678	16.324	16.3812
A0A286ZRL1;A0A5G2QV11	ATP-dependent Clp protease proteolytic subunit	CLPP	-1.21954	7	33	0.0104782	-0.28634	17.776	17.8917	18.0899	17.9421	17.6211	17.526	17.6825	17.7247
A0A287A5I9	Protein activator of interferon induced protein kinase EIF2AK2	PRKRA	-1.21789	2	9.3	0.0296304	-0.284387	12.8054	12.8019	12.8821	12.9859	12.4622	12.4166	12.8097	12.6493
A0A287BJB7;A0A5G2QN12;A0A5G2R3T5;A0A287AZJ9	NEDD8-activating enzyme E1 regulatory subunit	TERB1	-1.21561	4	12.9	0.02951	-0.281675	15.0437	15.359	15.4415	15.2328	14.85	15.0177	15.0065	15.076
F1RGP5;A0A5K1V5Y3	SHC-transforming protein 1	SHC1	-1.21299	2	5.7	0.0249432	-0.278571	14.3816	14.4841	14.7294	14.4091	14.0894	14.2064	14.3224	14.2717
A0A286ZLP5;I3LID3	Methyltransferase like 9	METTL9	-1.21172	1	4	0.0119205	-0.277058	14.3955	14.3584	14.5469	14.5247	14.2036	14.0058	14.3021	14.2059
Q28944	Procathepsin L	CTSL CTSL1	-1.20628	3	9.9	0.0434708	-0.270563	15.7357	15.7256	15.9934	15.7961	15.4145	15.3878	15.617	15.7493
I3LLT6;A0A287AJT8	BICD cargo adaptor 2		-1.20207	3	4.4	0.0110401	-0.265518	14.6363	14.7441	14.8893	14.7483	14.3567	14.4567	14.5746	14.5679
F1SU35	Probable cytosolic iron-sulfur protein assembly protein CIAO1	CIAO1	-1.19999	2	5	0.0367567	-0.263019	14.6353	14.7715	15.0685	14.7097	14.5328	14.4629	14.5824	14.555
P0C8B5;A0A5S6FUH2;A0A5G2RAS8	EKC/KEOPS complex subunit GON7	GON7	-1.19982	2	39	0.0155972	-0.262815	14.8954	15.0211	15.1125	15.0793	14.6954	14.6239	14.8855	14.8523
F1SCH1	NADH dehydrogenase [ubiquinone] 1 beta subcomplex subunit 7	NDUFB7	-1.1981	3	32.1	0.0198238	-0.260743	16.7306	16.8927	17.1087	16.9672	16.6311	16.6098	16.7119	16.7035
F1S1J5	Glucose-6-phosphatase	G6PC3	-1.19618	1	3.8	0.0419357	-0.258431	11.8341	11.8066	12.0814	11.8165	11.8064	11.5894	11.6652	11.4437
A0A286ZXX8;I3LLV6	RING-type E3 ubiquitin transferase	MIB1	-1.1931	3	4	0.0400853	-0.25471	13.5329	13.6538	13.7291	13.4385	13.1758	13.283	13.3512	13.5255
A0A287BSM7;A0A287A4B2;A0A5G2QIA3;F1SKE6	U2 snRNP associated SURP domain containing	U2SURP	-1.19208	2	2.3	0.022257	-0.253485	14.0099	14.1351	14.2419	14.2073	13.8513	13.7309	13.9857	14.0123
A0A287AEA5;F1RHZ9;A0A5G2RID2	Aldehyde dehydrogenase 16 family member A1	ALDH16A1	-1.1905	6	8	0.0242975	-0.251563	17.5798	17.6008	17.8576	17.6627	17.3992	17.2773	17.4982	17.5199
F1SLF9;A0A5G2R7W0;A0A480ENI7	STAM binding protein	STAMBP	-1.18872	2	6.4	0.0202145	-0.249415	14.8367	14.9566	15.1651	15.0516	14.6973	14.6772	14.8203	14.8176
A0A5S6HJG4;A0A5G2R623;O97716;A0A5G2RHV6	Thyroid hormone receptor alpha		-1.18807	1	2	0.0406743	-0.248622	11.4051	11.4638	11.8075	11.6382	11.3307	11.4057	11.3225	11.2612
P32394	Heme oxygenase 1	HMOX1	-1.18711	3	12.8	0.034577	-0.247458	16.3551	16.4977	16.631	16.42	16.199	16.0455	16.3298	16.3396
A0A287A7I3;A0A5G2RER8;A0A287BFR3;K9J6H2;A0A286ZZB4;F1SGD5;I3LKX6	Oxysterol-binding protein		-1.18709	3	4.1	0.035282	-0.247433	14.3353	14.3407	14.4234	14.5739	14.1039	13.998	14.291	14.2907
A0A5G2R406;A0A286ZTB0;F1ST01;A0A480MVX6;A0A5G2R8J3;A0A286ZRR3;A0A5G2QT34;A0A286ZVY0;A0A5G2QX06;A0A5G2QLA7	Selenium binding protein 1	SELENBP1	-1.18532	29	76.7	0.0478198	-0.245271	20.503	20.388	20.598	20.7458	20.3115	20.1366	20.4291	20.3764
F1ST93;A0A287A2S2	Protein associated with LIN7 2, MAGUK family member	PALS2	-1.18388	5	9.1	0.0378175	-0.243518	16.21	16.3023	16.4315	16.3162	15.977	15.8962	16.2173	16.1955
A0A287BE46;A0A287B5U0;Q5W9D5	Protein quaking	QKI	-1.18235	2	10.5	0.0182139	-0.241661	15.9623	15.9867	16.1288	16.0778	15.6679	15.706	15.9171	15.898
P03970	Inhibin beta A chain	INHBA	-1.18142	3	9.7	0.0124566	-0.240519	16.592	16.6511	16.6877	16.4502	16.4377	16.3125	16.2517	16.4171
A0A5G2R5L4;K9J4M9;A0A287BFI2	Collectin-12	COLEC12	-1.18072	3	3.9	0.0126564	-0.239663	15.3816	15.4899	15.6864	15.5065	15.2206	15.2441	15.3179	15.3232
A0A287AX77;A0A5G2Q9D0;A0A5G2RDG4	Uncharacterized protein	PPP1R2	-1.17901	4	20.6	0.0315867	-0.23758	16.4638	16.5175	16.7511	16.5645	16.3205	16.1851	16.3824	16.4587
A0A480TKL8;M3TYU5;A0A5G2QST7	WD repeat-containing protein 44		-1.17893	6	8.2	0.0392206	-0.237479	15.3157	15.4338	15.5899	15.4924	15.1024	15.1628	15.4223	15.1944
Q767L6;A0A5S6GRJ5	Flotillin-1	FLOT1	-1.17804	4	13.3	0.0495569	-0.236387	15.5429	15.6544	15.6102	15.8155	15.2497	15.3286	15.557	15.5421
F1RKX9	CRK like proto-onco, adaptor protein	CRKL	-1.1779	6	26.4	0.0379059	-0.236215	16.869	16.897	17.0901	16.9952	16.611	16.5885	16.8441	16.8628
A0A5G2QLW2;A0A287AN61;F1SQY2;A0A5G2QMT1;A0A5G2RGG3;A0A286ZVP4;A0A287BI86	Deoxyribose-phosphate aldolase	DERA	-1.17717	5	22	0.0434829	-0.235326	15.3932	15.4966	15.7534	15.673	15.3509	15.2297	15.3595	15.4348
F1SQC6	ER membrane protein complex subunit 3	EMC3	-1.17304	2	8.8	0.0248566	-0.230247	15.4412	15.3293	15.4895	15.4905	15.1779	15.0294	15.2927	15.3295
A0A287B5Q7	26S proteasome non-ATPase regulatory subunit 8	PSMD8	-1.17245	5	14.8	0.0129574	-0.229524	16.018	15.9207	16.0652	16.0604	15.6971	15.6921	15.8309	15.9262
A0A287ATY0;F2Z5T0;A0A287BCC7;A0A5G2QHJ4;A0A287ARA4	CCR4-NOT transcription complex subunit 9	CNOT9	-1.17071	2	8.3	0.040219	-0.227381	15.2273	15.1816	15.3928	15.2614	14.8761	14.9478	15.1659	15.1637
A0A287AHM9;A0A286ZRD4;A0A5G2QT24;F1SNQ1;A0A287BF71;I3L5H6	Tight junction protein 1	TJP1	-1.16947	12	8	0.0206316	-0.225854	17.1685	17.3361	17.43	17.2472	16.9356	17.092	17.1302	17.1207
A0A287ALN4;A0A287AWA4;A0A287AQY2;F1RFF5;A0A287AR63	THO complex 5	THOC5	-1.16813	3	6.1	0.0443972	-0.224199	14.9941	15.1116	15.1354	15.0454	14.7382	14.675	14.9987	14.9778
F1SVA3	Uncharacterized protein	LOC100520618	-1.16792	13	32.4	0.0317918	-0.223942	17.6284	17.5002	17.7415	17.615	17.5365	17.235	17.4435	17.3744
A0A286ZW39;A0A287A7F8;A0A287AL85	GA binding protein transcription factor subunit alpha	GABPA	-1.1652	1	2.8	0.0424746	-0.22058	12.0035	12.0137	12.3347	12.2166	11.9043	11.8525	11.9914	11.9381
O46560;A0A286ZIG4	Pyridoxal kinase	PDXK PKH	-1.16423	4	16.5	0.00705415	-0.219371	15.4257	15.5135	15.5922	15.618	15.2776	15.2452	15.3804	15.3688
A0A287B3U7;A0A5G2R2R4;A0A286ZZ63;F1SH51;A0A286ZJ11;A0A287B7L0;A0A286ZQU7;A0A286ZWL6	Structural maintenance of chromosomes protein		-1.16242	1	0.9	0.0298679	-0.217134	14.2953	14.4627	14.54	14.4777	14.3645	14.2464	14.2029	14.0934
F1S6M1;Q8WNQ7;A0A287B7U9	N-acetylgalactosamine-6-sulfatase	GALNS	-1.16114	11	20.7	0.0213414	-0.215545	17.0831	17.1407	17.3195	17.134	16.8792	16.8809	16.9802	17.075
I3L9H4	PITH domain containing 1	PITHD1	-1.1604	4	25.6	0.0430786	-0.214622	15.7781	15.9116	16.0372	15.8362	15.5897	15.5481	15.791	15.7758
A0A287ALE4;F1SGN5	Transmembrane 9 superfamily member	TM9SF1	-1.15993	4	6.4	0.0249585	-0.214036	16.9302	17.0149	17.1062	17.1398	16.7404	16.7425	16.9533	16.8987
F1SUX4;A0A286ZK49;A0A287BP49;A0A287AQ88;A0A286ZN81;A0A286ZYD9	Nuclear mitotic apparatus protein 1	NUMA1	-1.15926	18	10.2	0.0174165	-0.213202	16.9589	17.0109	17.2496	17.0424	16.807	16.8714	16.8601	16.8705
F1RJU3	Dedicator of cytokinesis 5	DOCK5	-1.15917	2	1.1	0.0377172	-0.213094	14.7771	14.8851	15.1373	14.8877	14.6662	14.6727	14.7241	14.7718
I3L9V2;A0A5G2QWN0	Synaptic vesicle membrane protein VAT-1 homolog	VAT1	-1.15827	12	45.5	0.00172039	-0.211974	18.4024	18.4469	18.4919	18.4665	18.25	18.1461	18.25	18.3137
A0A287ANF5	Apoptosis and caspase activation inhibitor	AVEN	-1.15677	1	2.9	0.0365317	-0.210101	15.3204	15.2445	15.5097	15.4041	15.0213	15.1319	15.267	15.2181
A0A286ZNE8	Calcium voltage-gated channel auxiliary subunit alpha2delta 2	CACNA2D2	-1.15533	6	6.6	0.0497658	-0.208302	14.2709	14.3669	14.4845	14.4764	14.0464	14.1034	14.3139	14.3018
F1RRD3;A0A480RVE3;A0A287B4X2	N-alpha-acetyltransferase 15, NatA auxiliary subunit	NAA15	-1.15399	7	9.2	0.0144383	-0.206634	16.4903	16.4952	16.7249	16.653	16.3886	16.3573	16.4284	16.3624
A0A5G2QC54;F1S5K0	Protein-serine/threonine phosphatase	PPM1B	-1.15398	2	6.5	0.0180656	-0.206619	14.6544	14.8623	14.892	14.7428	14.5502	14.509	14.605	14.6608
F1RU32;A0A5G2QIG8	Probable RNA-binding protein EIF1AD	EIF1AD	-1.15354	1	9	0.0340406	-0.206065	15.3311	15.3061	15.4709	15.5027	15.0724	15.1272	15.3	15.2869
A0A286ZK70;A0A5G2RF43;A0A287AYU4;A0A287ACN0	Tankyrase_bdg_C domain-containing protein		-1.1513	4	19	0.0283161	-0.203258	15.42	15.4299	15.6762	15.4629	15.2669	15.2299	15.2789	15.4003
F1RFA8	G protein beta subunit-like	MLST8	-1.15121	2	3.7	0.0052053	-0.203146	14.7941	14.8049	14.9466	14.7841	14.6699	14.5469	14.6422	14.658
A0A287A2D7;A0A287BA16	Thyroid hormone receptor interactor 11	TRIP11	-1.15029	8	4.7	0.0421595	-0.202003	16.4521	16.6139	16.7323	16.6514	16.2819	16.3745	16.515	16.4703
A0A287BQU0;A0A5G2R762;A0A5G2R0R3	Cleavage stimulation factor subunit 3	CSTF3	-1.14987	3	5.2	0.00734401	-0.201473	15.9236	16.0551	16.1615	16.0646	15.8307	15.8224	15.8687	15.8772
I3LTY7;A0A286ZKS3;A0A287A9R0	Engulfment and cell motility 2		-1.14933	3	6.1	0.0434277	-0.200796	14.0502	14.1737	14.2922	14.3173	13.9939	13.8885	14.0187	14.1291
A0A5G2R6N4	Ran GTPase activating protein 1	RANGAP1	-1.14867	4	7.2	0.0264085	-0.199959	13.6103	13.84	13.8416	13.848	13.563	13.5112	13.682	13.5838
A0A287A6I9;A0A287BGH9;F1S3R5;A0A287BFN4;A0A287ASZ7	HBS1-like protein		-1.14855	5	8.3	0.0272958	-0.19981	16.4183	16.3453	16.6172	16.4687	16.206	16.1883	16.3289	16.327
F1RZ01;A0A5G2RG76;A0A5G2R142;A0A5G2QPB0	Chitinase domain containing 1	CHID1	-1.14808	10	29	0.0264154	-0.199223	17.2259	17.2293	17.2735	17.416	17.2081	17.0108	16.9929	17.136
A0A5G2R987;A0A5G2QAT6;A0A287AYJ4;A0A5G2QEX0;I3LJ42	Guanine nucleotide-binding protein subunit gamma	GNG2	-1.14741	3	52.1	0.0420625	-0.198377	16.4348	16.5401	16.7303	16.6424	16.3347	16.3022	16.4908	16.4264
A0A2C9F397;A0A287AE46;A0A286ZSK9	Triokinase/FMN cyclase	TKFC	-1.14725	7	15.7	0.0328959	-0.198176	16.5013	16.4632	16.5939	16.7586	16.4187	16.2967	16.3911	16.4179
A0A287B1U5;A0A5G2Q7Y3;F1S517;F1S514	COMM domain-containing protein 7 isoform X3	COMMD7	-1.14508	2	10	0.0178462	-0.195448	13.6989	13.7789	13.8987	13.8876	13.5816	13.5821	13.5858	13.7328
F1SGD0;A0A287ALH5;K7GP27;A0A5K1UVB9	F-box-like/WD repeat-containing protein TBL1XR1 isoform 1	TBL1XR1	-1.14177	3	6.8	0.0346971	-0.191272	16.2647	16.4626	16.4963	16.2703	16.1033	16.1478	16.2443	16.2333
A0A286ZJA8;F1RFL6;A0A286ZKG1	Translation initiation factor eIF-2B subunit alpha	EIF2B1	-1.1387	1	3	0.0166772	-0.187392	14.2598	14.2918	14.4932	14.3723	14.1574	14.1052	14.1944	14.2105
A0A287A9U8	Nucleoporin 88	NUP88	-1.13739	5	8.8	0.0386914	-0.185732	15.1644	15.1179	15.2609	15.3455	14.9657	14.9462	15.0816	15.1524
A0A287A6X6;A0A5G2QJA7;A0A287ARU9;A0A5G2R0W8;F2Z5R2;A0A5G2RAT2;A0A287A0E5	Ras homolog, mTORC1 binding	RHEB	-1.13714	5	32.5	0.0225236	-0.185412	15.6477	15.6437	15.8611	15.8252	15.5286	15.5307	15.5633	15.6133
A0A5G2QVN7;F1SK86	Peptidylprolyl isomerase	FKBP4	-1.13699	11	27.3	0.0408128	-0.185225	17.2557	17.3737	17.5546	17.5253	17.2448	17.2588	17.1975	17.2673
F1RKW7;A0A287BA63;A0A287BAJ4;A0A286ZT20;A0A287AA44	Zinc finger protein 207	ZNF207	-1.13696	3	7.4	0.0105552	-0.185188	15.613	15.5277	15.696	15.7191	15.3808	15.4964	15.4557	15.4821
A0A5G2QXP2;A0A287A7V8;A0A5G2RHD2;A0A286ZUG8;F1SUZ2;A0A287AV94;A0A287A6N7;A0A5G2R590	Nuclear pore complex protein Nup98-Nup96	NUP98	-1.13455	9	5.2	0.0244213	-0.182118	16.8574	16.8223	16.9863	16.898	16.612	16.6381	16.8172	16.7682
A0A5G2RHD3;A0A5G2R5N8;A0A5G2QNN1;K7GSF7;I3LME9;F1RPI9	DNA helicase	ATRX	-1.13369	1	0.5	0.0296903	-0.18103	11.6971	11.8353	11.6041	11.7912	11.5673	11.5924	11.44	11.6039
Q06AA7;A0A5G2QFH4;A0A5G2QSC7;A0A287B7C6	TRA2B	TRA2B	-1.13147	3	12.8	0.00689626	-0.178199	15.2668	15.257	15.4098	15.3625	15.0751	15.1582	15.1741	15.1761
F1SGK9	2,5-phosphodiesterase 12 isoform 1	PDE12	-1.13144	4	7.9	0.0391798	-0.178158	16.3898	16.3512	16.5376	16.3442	16.1969	16.1064	16.3461	16.2609
F1SQV8;A0A287B3H6;A0A287AI63;A0A5G2QIR1	Choline-phosphate cytidylyltransferase	PCYT1A	-1.13109	6	19	0.0328884	-0.177713	17.0768	17.07	17.2469	17.1363	16.8264	16.9297	17.0513	17.0117
A0A287BM79;A0A287B2T9;A0A287B9X6	Cold shock domain containing E1	CSDE1	-1.13046	17	21.7	0.0162061	-0.176906	18.4812	18.4164	18.6242	18.5567	18.2739	18.3215	18.3707	18.4048
P80031;A0A287AZ91;A0A5G2RH88;A0A5G2QMB0;A0A287BQ81	Glutathione S-transferase P	GSTP1	-1.1298	8	55.6	0.0451011	-0.176063	18.4507	18.2906	18.4475	18.418	18.1723	18.0858	18.3341	18.3103
F1RRY6	Prostaglandin E synthase 2	PTGES2	-1.12939	4	15.9	0.0491274	-0.175538	16.076	16.209	16.3252	16.1845	15.9541	15.9222	16.1208	16.0955
I3LDD5;A0A5G2QF67;A0A287AN84	Phosphoribosyl transferase domain containing 1	PRTFDC1	-1.12914	2	7.9	0.0448969	-0.175219	15.5768	15.4146	15.7238	15.5774	15.3268	15.3793	15.4572	15.4283
A0A5G2QCS0;A0A287AZS0;F1SID1;A0A287A573	PML nuclear body scaffold	PML	-1.12911	4	6.5	0.0309706	-0.175185	13.8384	14.0183	13.9716	13.863	13.6516	13.6987	13.7848	13.8555
A0A286ZRI8;A0A287A1K2;A0A5G2RGV5	Arylsulfatase B	ARSB	-1.12887	3	4.7	0.0099299	-0.174884	15.9706	16.0054	16.069	16.0028	15.888	15.745	15.9269	15.7883
A0A286ZZT7;A0A286ZZT9	General transcription factor IIF subunit 2	GTF2F2	-1.12713	3	9.6	0.0494349	-0.172651	15.3457	15.3186	15.5856	15.5497	15.3011	15.233	15.2957	15.2791
I3LRT6	Peptidylprolyl isomerase	FKBP9	-1.12711	13	22.3	0.0201607	-0.172629	17.5063	17.5595	17.7163	17.5756	17.3636	17.3595	17.4684	17.4757
A0A287BCS4;A0A287A0U2;A0A5G2QKU1;A0A5G2QUH4;F1RX50	Presequence protease, mitochondrial	PITRM1	-1.12587	7	8.7	0.0272659	-0.171036	16.746	16.7941	16.8677	16.97	16.6081	16.6378	16.7593	16.6884
F1SQ16;A0A5G2QR43	Golgin B1	GOLGB1	-1.12573	23	7.4	0.0283381	-0.170856	17.8909	18.0061	18.1157	17.9371	17.747	17.7791	17.9006	17.8396
F1RG57;A0A287A947	Chromosome 14 C1orf198 homolog		-1.12549	2	9.8	0.0265162	-0.170553	14.5435	14.5205	14.7116	14.6793	14.4054	14.3781	14.5291	14.4601
A0A287A7S9;A0A286ZSR3;F1RVZ1	Acyl-coenzyme A oxidase	ACOX1	-1.12502	11	22.4	0.0239248	-0.169946	16.9048	17.0358	17.0712	17.1131	16.7998	16.805	16.9091	16.9312
A0A5G2RLS3;F1SHS4;A0A287BQP9;A0A287AQH3;A0A287ANH2;A0A287A0M4;A0A5G2R2P1	ELKS/RAB6-interacting/CAST family member 1	ERC1	-1.12471	11	12.5	0.047883	-0.169559	16.9485	17.0299	17.2071	17.0871	16.7912	16.8854	16.9882	16.9296
A0A287AXK4;A0A287AEC1;A0A5G2R9Q5	MOB kinase activator 1A	MOB1A	-1.1246	4	20.1	0.0145476	-0.169415	16.7134	16.6637	16.6182	16.7109	16.4144	16.4693	16.6233	16.5214
A0A286ZLH1	26S proteasome non-ATPase regulatory subunit 2	PSMD2	-1.12447	27	34.3	0.0329482	-0.169241	19.1185	19.2735	19.3853	19.2216	19.0547	19.0243	19.0981	19.1447
F1S0D8;A0A5G2QFE2	UBX domain protein 4	UBXN4	-1.12445	5	12.2	0.0196359	-0.169221	15.9158	15.9728	16.1141	16.0459	15.7668	15.8312	15.8527	15.9209
A0A286ZKG9	Peptidyl-prolyl cis-trans isomerase	PPIB	-1.1226	8	38.1	0.00889057	-0.166845	18.2429	18.3662	18.424	18.3653	18.1283	18.1681	18.2133	18.2213
F1RU12	Endoribonuclease LACTB2	LACTB2	-1.12196	9	36.1	0.011158	-0.166018	15.9299	16.0165	16.0616	16.0081	15.7773	15.7719	15.8913	15.9116
F1RPB7;A0A5G2R9F2	Developmentally-regulated GTP-binding protein 1	DRG1	-1.12146	4	12	0.0319926	-0.16538	15.0286	15.0959	15.2564	15.0287	14.8902	14.901	14.9999	14.9571
A0A5G2Q8F9;Q863I2;A0A5G2Q8B4;A0A480I155;A0A5S8KP39	Non-specific serine/threonine protein kinase	OXSR1	-1.12099	7	17.2	0.0450409	-0.164776	16.9454	16.9602	16.9792	17.0626	16.7614	16.6845	16.9394	16.903
F1RHH8	Pre-mRNA processing factor 8	PRPF8	-1.12096	8	4.1	0.0306871	-0.164733	15.521	15.651	15.7275	15.6695	15.4185	15.4092	15.574	15.5085
A0A5G2QSE6;A0A288CFV0;Q06AA0	Serine and arginine rich splicing factor 6		-1.12094	7	19.6	0.00140122	-0.164706	17.5617	17.6383	17.6524	17.6491	17.4239	17.4284	17.5035	17.487
A0A287B2U6;A0A287AHK8;A0A5G2RDV3;A0A5G2QRA2;A0A287BI18;A0A287B5Z0;A0A286ZJR0	Synaptosomal-associated protein	SNAP23	-1.12074	3	17.5	0.00330175	-0.164449	15.1934	15.2204	15.3043	15.1838	15.0261	15.0994	15.0209	15.0977
A0A5G2QMQ0;A0A287BLR5;A0A287AX51;A0A5G2R177;A0A287BE83;F1S6G0;A0A5G2QFX7;A0A5G2QRX3;A0A287B0Y7	Epidermal growth factor receptor pathway substrate 15	EPS15	-1.12044	4	7	0.0165691	-0.164067	16.8102	16.8138	16.9865	16.907	16.713	16.6658	16.7895	16.6929
A0A5G2R557;K9J6K2;A0A5G2QSI7	Utrophin	UTRN	-1.12032	39	11.9	0.0252206	-0.163913	19.2045	19.201	19.4139	19.2918	19.1188	19.0458	19.1375	19.1533
F1SUQ8;A0A287BJ22;A0A287ANK4	Regulator of chromosome condensation 2	RCC2	-1.12012	4	9.2	0.0333956	-0.163653	16.203	16.1803	16.3285	16.2789	15.9812	16.0222	16.1495	16.1832
A0A5G2QBI5;A0A5G2QRV2;A0A287AB01;I3LNI2	Trafficking from ER to golgi regulator	TFG	-1.11952	10	40.1	0.0242042	-0.162879	18.0598	18.0638	18.2541	18.153	17.9223	17.9208	17.9956	18.0405
A0A5G2QJQ6;F2Z5Q3;A0A286ZQZ3;A0A5K1UFV9	COP9 signalosome subunit 7A	COPS7A	-1.11798	2	7.6	0.0245242	-0.160889	15.8636	15.7293	15.826	15.8666	15.63	15.5843	15.785	15.6426
A0A5G2RA77;A0A5G2R0L2;A0A287AZ72;A0A286ZZP5	Fragile histidine triad diadenosine triphosphatase	FHIT	-1.11581	2	19.5	0.0489777	-0.158089	16.1478	16.1671	16.2659	16.3961	16.0278	16.0454	16.1165	16.1548
A0A5G2R4B7;A0A286ZZ23;F1RRK0	SCY1 like pseudokinase 1		-1.11508	4	6.6	0.0245197	-0.157145	16.5897	16.5728	16.6876	16.5463	16.3442	16.4108	16.5455	16.4673
F1S155;I3L9C3;A0A5G2QQZ3	SEC24 homolog D, COPII coat complex component	SEC24D	-1.11428	8	7.6	0.0432893	-0.156107	16.6002	16.5292	16.6441	16.7768	16.459	16.4117	16.564	16.4912
F1SIQ5;A0A287ATH4	Glypican-1	GPC1	-1.11408	3	7.2	0.0232467	-0.155854	12.7875	12.8735	12.9758	12.9523	12.6617	12.7819	12.7357	12.7863
A0A480QG80;F1S9K1;A0A5G2QEN4	Isoleucine--tRNA ligase	IARS2	-1.11309	10	11.9	0.0484197	-0.154564	17.6976	17.7272	17.817	17.7705	17.5183	17.4836	17.6869	17.7052
F1RIQ4	Trans-1,2-dihydrobenzene-1,2-diol dehydrogenase	DHDH	-1.11146	11	25.4	0.0343263	-0.152456	17.8216	17.916	18.0165	17.9783	17.7358	17.726	17.7763	17.8844
F1S2E1;A0A287A012	Vacuolar ATPase assembly integral membrane protein VMA21	VMA21	-1.11119	1	11.9	0.00613157	-0.152108	16.4201	16.371	16.4373	16.4705	16.2593	16.1985	16.288	16.3447
A0A5G2R563;A0A287BRT7;A0A5G2QTR1	Signal peptidase complex catalytic subunit SEC11	SEC11A	-1.10953	5	25.4	0.025484	-0.149951	16.3792	16.257	16.329	16.3747	16.1796	16.0759	16.2049	16.2797
A0A287BMM2;A0A5G2QZ63;A0A5G2QD02;F1RSS9;A0A5G2QJQ2	Beta 3-glucosyltransferase	B3GLCT	-1.10908	10	22.4	0.0187811	-0.149363	16.9934	16.9567	17.0629	17.1434	16.8314	16.9379	16.9044	16.8853
A0A5G2QK01	ADP dependent glucokinase	ADPGK	-1.10784	10	23.9	0.0447807	-0.147748	16.562	16.4484	16.619	16.6705	16.3946	16.3493	16.4671	16.4979
F1S9H9	Low molecular weight phosphotyrosine protein phosphatase	ACP1	-1.10775	3	13	0.0405027	-0.147635	15.7549	15.6266	15.7034	15.7645	15.4793	15.4873	15.6391	15.6532
A0A5G2R7Z4;F1RGJ2;A0A287AJ96;A0A5G2R0K8;A0A5G2QWY5;A0A5G2QP27;A0A5G2QLP3	Catenin alpha 1	CTNNA1	-1.10774	14	17.7	0.0405027	-0.147625	17.2738	17.3434	17.4815	17.3987	17.1225	17.2872	17.2494	17.2477
A0A5G2QN94;A0A287AW13;A0A287AR04;K7GL74	Ribose-phosphate diphosphokinase	PRPS2	-1.10603	6	27.3	0.0348068	-0.14539	16.7961	16.7039	16.8947	16.8382	16.6051	16.5989	16.7326	16.7146
P14057;A0A287A1N0;P21999;A0A287ACY0;A0A287A4G7;A0A287A710;A0A287AZ11;A0A286ZVU3;A0A5G2QMV7;A0A287BD13;A0A286ZT86;A0A287A966;A0A287B4C0;F1SDA0;A0A287B6I5	Nuclear factor 1 (Fragment)	NFI	-1.10422	2	8.7	0.0294534	-0.143033	15.2314	15.2675	15.362	15.36	15.1351	15.0816	15.2622	15.1699
A0A5G2QP11;A0A287AWQ9;A0A5G2QHI2	Trafficking protein particle complex subunit	TRAPPC3	-1.10352	4	19.7	0.0235991	-0.142119	15.9433	15.9678	16.0743	15.98	15.8802	15.9292	15.7531	15.8344
A0A5G2RG09;A0A5G2RDK7;A0A287A7K4;F1SEF4	Ribokinase	RBKS	-1.10322	5	18.9	0.0107408	-0.141721	16.5791	16.6189	16.7105	16.672	16.5181	16.441	16.4896	16.5649
A0A287BDC2;A0A287AEG1;A0A287AIW6;F1SV22	Microtubule actin crosslinking factor 1	MACF1	-1.10026	25	6.5	0.0315032	-0.13784	18.1505	18.1785	18.2202	18.2612	17.9639	18.0428	18.171	18.0813
I3LV17	Small monomeric GTPase	RALB	-1.09939	4	22.3	0.0497815	-0.1367	16.5051	16.558	16.6913	16.5978	16.3734	16.3985	16.4904	16.5431
A0A5G2R312;A0A5G2QVG2;A0A287B5G7;F1SES5;A0A5G2QRS6	N-acylsphingosine amidohydrolase 1	ASAH1	-1.09906	12	41	0.0356504	-0.136269	17.9921	18.0236	18.0529	18.0327	18.0252	17.8008	17.8405	17.8896
A0A286ZQY9;F1SSS5;A0A5G2QT68;A0A5G2QCF3	Ribulose-phosphate 3-epimerase	RPE	-1.09905	4	30.7	0.016063	-0.136255	16.5461	16.6112	16.6409	16.6139	16.5019	16.3634	16.4772	16.5247
I3LCW1	Fatty acid synthase	FASN	-1.09844	11	27.3	0.0248857	-0.135458	17.7558	17.7919	17.9098	17.8732	17.7097	17.6134	17.7367	17.7291
A0A287B207	Ubiquitin conjugating enzyme E2 R2	UBE2R2	-1.09528	2	10.1	0.0347174	-0.131298	15.4992	15.5578	15.6826	15.6162	15.3781	15.5092	15.4779	15.4655
I3LSP1;A0A287AD42;A0A5G2QYD4	Methionine aminopeptidase 2	METAP2	-1.09426	4	9.6	0.010495	-0.129953	13.9074	13.8646	13.9665	13.9268	13.8648	13.7487	13.7914	13.7406
I3L6D2;F2Z5U4;A0A287BD00;A0A5G2QTM4;A0A5G2Q820;A0A5G2QCI0;Q52NJ2;A0A5G2RA85	Ras-related protein Rab-1A	RAB1A	-1.0937	11	66.2	0.0385342	-0.12921	17.3085	17.4049	17.3997	17.5397	17.2513	17.3023	17.2882	17.2941
F1SC82;A0A287BPY3;A0A287B6F4;A0A5G2Q8T2;A0A287AHC3;A0A5G2QS33;A0A5G2R9Y7;A0A5G2RDH2	Myoferlin	MYOF	-1.09276	56	31.3	0.0250179	-0.127979	19.9118	19.9383	20.0123	20.0824	19.8168	19.8334	19.892	19.8909
A0A5G2R4Q7;A0A286ZU91	Vacuolar protein sorting-associated protein 35	VPS35	-1.09065	18	22.6	0.0435517	-0.125184	18.1316	18.2173	18.312	18.1366	18.0138	18.0538	18.1209	18.1084
I3LP43;F1RJM3;A0A286ZT74;A0A286ZUW2	N-alpha-acetyltransferase 25, NatB auxiliary subunit	NAA25	-1.08628	1	1	0.0467865	-0.119398	15.35	15.3813	15.4728	15.5311	15.2853	15.3025	15.3842	15.2856
A5A780	VPS33A core subunit of CORVET and HOPS complexes	VPS33A	-1.08458	3	6.9	0.0171705	-0.117142	13.9831	14.0677	14.0947	14.0339	13.9037	13.8813	13.9222	14.0036
A0A286ZZ34;A0A5G2QFH7;F1S563;A0A287AU78	Dihydrolipoamide acetyltransferase component of pyruvate dehydrogenase complex	DBT	-1.08404	10	28.5	0.0364098	-0.116425	17.1633	17.2352	17.2233	17.1898	17.0389	16.9978	17.1524	17.1567
F1RKC3	RAS protein activator like 1	RASAL1	-1.08344	11	12.9	0.0394086	-0.115621	16.7034	16.7323	16.864	16.7683	16.5974	16.6152	16.7101	16.6828
F2Z5B2;Q767L7;A0A5G2QHG1	Tubulin beta chain	TUBB	-1.08335	22	66.7	0.0191647	-0.115502	17.8144	17.774	17.9176	17.9093	17.7337	17.7176	17.7547	17.7472
A0A5G2RAB5;A0A5G2R688;F1SG38;A0A5G2QZE6;A0A5G2R7A3;A0A5G2QJ21;A0A5G2QDB8;Q9MYY8	Thioredoxin-disulfide reductase	TXNRD1	-1.08234	12	30.1	0.0346617	-0.114153	17.3337	17.4278	17.4283	17.3503	17.1962	17.2354	17.3446	17.3073
I3LRX7;F1SKD5;A0A5G2QIR4	Ubiquitin carboxyl-terminal hydrolase	USP15	-1.08214	3	2.9	0.0366905	-0.113888	15.8792	15.8873	15.9727	15.8066	15.7057	15.8233	15.7989	15.7623
F1SEY1;A0A287BHP5;A0A5G2R0E8	Alpha-mannosidase	MAN2B1	-1.08052	9	10.6	0.0454442	-0.111732	18.194	18.2535	18.2712	18.1912	18.0229	18.078	18.1778	18.1844
Q29561;A0A5G2QCQ6;F1S6D8;A0A5G2R081	UMP-CMP kinase	CMPK1 CMPK UCK	-1.08005	8	44.9	0.0283527	-0.111096	17.6904	17.8386	17.8485	17.8063	17.702	17.6464	17.7038	17.6873
F1S557;A0A287AXA8;A0A287B3F4;A0A286ZMH7	Glycogen debranching enzyme	AGL	-1.07535	30	21.2	0.0499062	-0.104813	19.3506	19.3308	19.4264	19.3607	19.2515	19.1605	19.3195	19.3178
A0A287A5S7	Dimethylargininase	DDAH2	-1.07508	9	42.1	0.0396355	-0.10445	16.3926	16.4772	16.4573	16.436	16.2433	16.3217	16.4058	16.3745
F1RIU1	Phosphoserine phosphatase	PSPH	-1.07505	2	8	0.0411859	-0.104401	16.2428	16.4037	16.2662	16.2984	16.1521	16.224	16.2346	16.1829
K7GPK8;F1SNZ1;A0A5G2QML6	Leucine zipper transcription factor-like protein 1	LZTFL1	-1.07398	7	29.5	0.0423418	-0.10297	16.313	16.3736	16.4687	16.4127	16.2249	16.2904	16.3325	16.3082
A7TX82;A0A5K1ULP5;A0A286ZPI3;A0A5G2RCU4	COP9 signalosome complex subunit 2	COPS2	-1.07163	9	21.4	0.0375043	-0.0998044	17.0903	17.0513	17.162	17.0937	16.944	16.9535	17.0404	17.0602
F1S765	CXXC motif containing zinc binding protein	CZIB	-1.07101	7	46.2	0.0145524	-0.0989761	18.1907	18.1646	18.2837	18.1822	18.078	18.0995	18.1146	18.1332
A0A287AR93;A0A287AQ12;F1SIC0;A0A287ATC5;A0A287BQ85	Protein kinase C and casein kinase substrate in neurons 3		-1.06946	10	27.6	0.0423363	-0.0968823	17.7166	17.8037	17.8164	17.8361	17.6243	17.6922	17.7171	17.7516
I3LA84;A0A5G2QE34	Procollagen-lysine 5-dioxygenase	PLOD3	-1.06865	15	25.4	0.0427518	-0.0957847	17.3388	17.4651	17.4922	17.4333	17.2949	17.3581	17.3248	17.3685
A0A287B6Z8;B6EAV3;A0A287AXM4	VPS26, retromer complex component B	VPS26B	-1.06753	4	10.1	0.0449496	-0.09427	14.7403	14.7207	14.8132	14.813	14.6266	14.6966	14.6375	14.7494
A0A5G2QHA4;F1RQI0;A0A5G2QRX0;A0A5G2QUE7;A0A5G2QG96	Collagen type XII alpha 1 chain	COL12A1	-1.06664	22	8.8	0.013648	-0.0930738	18.4804	18.3939	18.4707	18.4117	18.3793	18.3663	18.3315	18.3073
A0A287AG63;A0A287BC86;A0A287AK45	Rho GTPase activating protein 17	ARHGAP17	-1.06629	5	6.5	0.00982881	-0.0925949	14.815	14.9047	14.8436	14.8403	14.7236	14.7865	14.7847	14.7386
A0A5G2QIN8;A0A287AR05;F1RUE3;A0A287AXP0	Aldehyde dehydrogenase 5 family member A1	ALDH5A1	-1.06355	16	30.2	0.0496533	-0.0888834	17.6585	17.7755	17.6983	17.8065	17.6584	17.6099	17.6643	17.6505
F2Z553;P61220;A0A5G2QLD8	Eukaryotic translation initiation factor 1	EIF1	-1.06152	3	27.9	0.0154375	-0.0861301	16.9629	16.9872	17.0036	17.0243	16.8422	16.9244	16.9372	16.9297
A0A5G2QEE8;A0A286ZTS1	Trans-L-3-hydroxyproline dehydratase		-1.05488	2	16.9	0.0145635	-0.0770752	13.9368	13.9658	13.9915	14.0185	13.942	13.8843	13.9006	13.8775
A0A287A2R9;A0A5G2QSR7;A0A287ARU7;A0A5G2QK17;A0A5G2QJ52	CRK proto-onco, adaptor protein	YWHAE	-1.05398	19	74.1	0.00815494	-0.0758481	19.2336	19.2362	19.3051	19.2201	19.169	19.1658	19.1727	19.1841
A0A5G2QSS3;A0A480M584;F1RF77	Procollagen-lysine 5-dioxygenase	PLOD1	-1.04616	15	23.3	0.0459822	-0.0650983	17.6855	17.6939	17.7446	17.745	17.6273	17.6079	17.6911	17.6824
A0A480YLE4;I3LEQ7	Serine-threonine kinase receptor-associated protein	STRAP	-1.02966	10	35.1	0.0245108	-0.0421615	17.3446	17.3376	17.3795	17.3242	17.3038	17.2856	17.3237	17.3042
A0A287BPW4	Valine--tRNA ligase	VARS1	1.04335	21	19.6	0.0256279	0.0612221	18.1794	18.1638	18.221	18.1499	18.2102	18.2511	18.2247	18.273
Q19PY3;F2Z5V0	RNA-splicing ligase RtcB homolog	RTCB	1.04532	16	41	0.0453687	0.0639496	18.0118	17.9731	17.9168	17.9386	18.0542	18.026	18.0317	17.9842
P50578;A0A287A3Y9;A0A5S6GLX4;A0A287BMP7	Aldo-keto reductase family 1 member A1	AKR1A1 ALR ALR1	1.05286	14	47.1	0.0270319	0.0743165	17.4847	17.5442	17.4285	17.4495	17.5437	17.5497	17.5499	17.5608
A0A287BB72;P54612;A0A5G2QGH9;A0A480F350;A0A5S6GQX9	Serine/threonine-protein phosphatase 2A 65 kDa regulatory subunit A alpha isoform		1.05887	15	29.9	0.0222608	0.0825291	18.0342	18.0327	17.9384	18.0114	18.0606	18.0972	18.1239	18.0652
A0A287AVG1;P62197;A0A5S6GID0;A0A5G2QJH1;A0A287ATD7	26S proteasome regulatory subunit 8	PSMC5	1.06286	22	59.5	0.0454999	0.0879483	19.1385	19.0474	19.0252	19.0773	19.2295	19.1138	19.158	19.1389
F1SK96;A0A287AXX3	Discoidin, CUB and LCCL domain containing 2	DCBLD2	1.063	5	8.4	0.0415244	0.0881371	16.2392	16.1538	16.2744	16.1702	16.2749	16.346	16.262	16.3071
F1SV18;A0A5G2QVD9	KDEL motif-containing protein 2	POGLUT3	1.06366	10	17.9	0.0272599	0.0890408	16.996	17.0201	16.9697	16.8876	17.0605	17.0394	17.0859	17.0437
A0A5G2R6Q5;P11493;F1RX68	Serine/threonine-protein phosphatase		1.06388	11	28.8	0.0208059	0.0893312	17.2121	17.1062	17.1556	17.2301	17.2787	17.2703	17.2546	17.2578
A0A287BR54;A0A286ZYH6	dTMP kinase	DTYMK	1.06621	2	6.3	0.00784287	0.0924971	14.969	14.9479	14.9309	14.9961	15.0567	15.0821	15.0762	14.9989
A0A287A133;F1S1X3	Asparagine--tRNA ligase	NARS1	1.06765	16	31.3	0.0466235	0.0944414	18.9027	18.8646	18.804	18.7854	18.9727	18.9775	18.8653	18.9189
F1SL58;F1SKF9;A0A5G2QD80;A0A5G2R9H3;A0A5G2RID4;A0A5G2QMY1	Dynactin subunit 2	DCTN2	1.06772	13	41.8	0.0374298	0.0945315	17.4714	17.3973	17.4285	17.5108	17.5508	17.5937	17.5666	17.475
P33198;A0A287BL23;A0A286ZYE6;F1SK00	Isocitrate dehydrogenase [NADP], mitochondrial (Fragment)	IDH2	1.06797	20	43.9	0.0175542	0.0948744	18.2772	18.275	18.2884	18.3127	18.4504	18.3499	18.3265	18.4059
A0A5G2RBV1;P61291;A0A5G2RIL9;A0A5G2R7W9;A0A5S6GIP8	Proteasome activator complex subunit 3	PSME3	1.06858	6	24.2	0.0220187	0.0956988	16.7427	16.7021	16.6375	16.6664	16.7992	16.8345	16.7597	16.738
F1RUX1;A0A287B9Z2	Coronin	CORO1B	1.06872	7	16.6	0.0357474	0.0958843	17.1402	17.0767	17.0228	17.0761	17.2145	17.2215	17.1511	17.1121
I3LPP4;I3L918;A0A287BD56	Exportin-2	CSE1L	1.07166	17	18.7	0.0067201	0.0998483	17.9461	17.8813	17.8445	17.9295	17.9921	18.0223	18.0034	17.983
F1RPS8;A0A287AGU2;P80021;A0A287BBS4;A0A5G2QY15;F1RPT1;A0A5G2R5C5;A0A287A874;A0A287BRD5	ATP synthase subunit alpha	ATP5F1A	1.07215	29	56.8	0.0157468	0.100512	20.3674	20.3544	20.2566	20.338	20.4497	20.4548	20.3804	20.4336
F1RVY4;A0A5G2QCX6;A0A287AMM5;A0A287A4C7	RAB, member RAS onco family like 6	RABL6	1.07243	4	9.9	0.0473699	0.100883	15.9993	16.0438	16.0638	15.9463	16.181	16.1463	16.0401	16.0894
A0A5G2QYI5;F2Z4X6;A0A5G2Q888	Translocase of outer mitochondrial membrane 20	TOMM20	1.07664	2	13.2	0.0493836	0.106537	16.1608	16.1794	16.0542	16.117	16.3167	16.1547	16.2239	16.2423
F1SE06	Activator of HSP90 ATPase activity 1	AHSA1	1.07984	6	19.2	0.0198291	0.110818	16.6295	16.6419	16.5955	16.6563	16.7783	16.6603	16.72	16.808
F2Z5F5	40S ribosomal protein S8	RPS8	1.08105	9	49.5	0.0399607	0.112437	17.7476	17.6655	17.695	17.6835	17.9139	17.8279	17.7577	17.7418
A0A5G2RDX5;F1SGZ8;A0A287AEW7;A0A287AWN9;A0A5G2QLL1;A0A287A2T9	Twinfilin actin binding protein 1	TWF1	1.08111	12	34	0.0116864	0.112516	17.0088	16.9335	16.8787	16.8892	17.0655	17.0414	17.0129	17.0405
A0A287AMJ5;I3L6R1	Cartilage-associated protein		1.08148	9	20.4	0.0433356	0.113006	16.1718	16.2136	16.1356	16.0254	16.3037	16.2339	16.2368	16.2241
A1XQU5	60S ribosomal protein L27	RPL27	1.08169	3	29.4	0.00971848	0.113292	14.291	14.2293	14.265	14.2836	14.4468	14.3769	14.3838	14.3145
A0A5G2QYC4;A5GFU5;A5GFU7;A5GFU0;A5GFT9;P29797	Guanine nucleotide-binding protein G(s) subunit alpha	GNAS	1.08244	5	14.1	0.0222082	0.114283	15.7218	15.8262	15.7065	15.7421	15.8748	15.9143	15.7904	15.8743
A0A287BF30	Alanyl-tRNA editing protein Aarsd1	AARSD1	1.08275	3	7.5	0.0421261	0.114704	15.7552	15.6858	15.7008	15.7712	15.8625	15.946	15.7717	15.7917
F1SB63;A0A287AJY2;A0A287BDF2;A0A287AKV4	T-complex protein 1 subunit alpha	TCP1	1.08289	19	42	0.0165225	0.114885	18.8607	18.783	18.7577	18.7829	18.9331	18.9756	18.8586	18.8765
D0G0C9;A0A5G2RAV7;A0A287AKF5;A0A5G2R1J8;A0A5G2RH19	T-complex protein 1 subunit eta	CCT7	1.08342	22	48.1	0.0377662	0.115592	18.6369	18.4785	18.4796	18.517	18.7036	18.6434	18.631	18.5964
F1SEM2	Dolichyl-diphosphooligosaccharide--protein glycosyltransferase subunit 2	RPN2	1.08368	13	25.6	0.0344429	0.11594	18.1665	18.1234	18.109	18.0275	18.3035	18.2337	18.1579	18.195
F2Z516;F1RHE3	Tax1 binding protein 3	TAX1BP3	1.08505	1	14.2	0.0279348	0.117761	13.9143	13.9006	13.8031	13.8056	13.9614	14.0468	13.9744	13.9121
F1RM55;A0A5G2RDR7;A0A287BIY1;A0A287AZG3;A0A5G2QCV7;A0A5G2QPL3;A0A5G2R708;A0A5G2QDF6	Alpha-mannosidase	MAN2A1	1.08548	19	19.5	0.0132737	0.118337	17.5364	17.5592	17.4618	17.5367	17.6751	17.6779	17.5641	17.6502
A0A5G2R7F5;F1RMN3	Protein phosphatase 6 regulatory subunit 1	PPP6R1	1.08706	2	2.9	0.0238265	0.120427	13.727	13.7302	13.6721	13.7396	13.743	13.924	13.8413	13.8424
I3LIC2;F1S5J1	Leucine rich pentatricopeptide repeat containing	LRPPRC	1.08799	32	24.5	0.017945	0.121666	18.7435	18.6329	18.6663	18.6241	18.8548	18.7315	18.7993	18.7679
F1RJM8;A0A5G2R2F9;A0A5G2QN30	Abhydrolase domain containing 11	ABHD11	1.08905	3	9.6	0.0129516	0.123065	14.854	14.8008	14.8269	14.7704	14.9285	15.0081	14.8606	14.9472
A0A5G2QHK1;A0A5G2QSS8	Regulatory solute carrier protein family 1 member 1	RSC1A1	1.08934	3	3.6	0.0129287	0.123459	15.6665	15.7381	15.6522	15.6571	15.8153	15.8673	15.7265	15.7986
P08059;F1RNV1	Glucose-6-phosphate isomerase	GPI	1.0923	21	42.5	0.0406559	0.127375	18.4326	18.4106	18.2586	18.3288	18.5667	18.4401	18.453	18.4802
A0A5G2R6F2;I3LVK3;F1RM15;A0A5G2R0S1;A0A5G2QKH4	Leucine--tRNA ligase	LARS1	1.09346	18	18.4	0.031587	0.128902	17.4618	17.3819	17.2823	17.4166	17.5236	17.5772	17.507	17.4504
A0A287BBE2;A0A287AJZ1;Q19S50;A0A2C9F3G4	Signal transducer and activator of transcription	STAT3	1.09523	3	5.1	0.00502245	0.131236	14.1679	14.1337	14.1731	14.1174	14.2076	14.3249	14.3187	14.2657
A0A286ZM87;A0A287BDA1;A0A5G2QB63;F1RN89	Nuclear FMR1 interacting protein 2		1.09537	7	12.9	0.0458192	0.131419	15.6033	15.6026	15.4869	15.4092	15.6792	15.7066	15.6333	15.6086
F1RGC9;A0A5G2R0W9;A0A287B7X9;A0A5G2QRG6;A0A5G2QHX0;A0A5G2R6X9	26S proteasome non-ATPase regulatory subunit 13	PSMD13	1.09552	15	41.5	0.0218877	0.131612	17.688	17.6871	17.5781	17.6022	17.8352	17.8154	17.7188	17.7125
A0A5G2R9A9;F1RFY1;A0A5G2REX6	Profilin		1.09623	7	47.5	0.0376174	0.132545	18.0757	17.9982	17.9255	17.9962	18.1473	18.2351	18.0861	18.0573
F1S405;A0A286ZWQ1	Latent transforming growth factor beta binding protein 1	LTBP1	1.09709	8	7.2	0.0370262	0.133677	16.8248	16.7927	16.7466	16.6452	16.8228	16.9711	16.8855	16.8646
A0A5G2R7B7;A0A5G2R863;A0A287AYN4;I3LPL7	Golgi apparatus protein 1	GLG1	1.09867	21	18.2	0.0087989	0.135754	17.9604	17.9183	17.8704	17.871	18.0837	18.0152	17.9732	18.091
A0A286ZKQ3;F1S6R7;Q29099;A0A5G2RBG1;A0A287B5K1;A0A5G2QVL1;A0A286ZPA4;A0A287AU26	Polypyrimidine tract-binding protein 1	PTBP1	1.10119	10	26.7	0.0338965	0.139062	17.0371	17.0955	16.9475	16.9655	17.1706	17.2484	17.0985	17.0843
A0A5G2R4Z0;Q52NJ5;F6Q6Z2	ADP ribosylation factor like GTPase 1	ARL1	1.10138	3	17.4	0.00129494	0.139307	15.9973	16.0461	16.0092	15.991	16.1417	16.1564	16.0998	16.2028
F1SLM7	Glutathione peroxidase	GPX8	1.1017	7	49.4	0.0254493	0.139727	16.6276	16.5792	16.5125	16.5059	16.7962	16.6677	16.6192	16.7011
F1SMN6	V-type proton ATPase subunit F	ATP6V1F	1.10349	5	41.2	0.0100248	0.142077	15.6447	15.6542	15.5668	15.571	15.828	15.6992	15.7058	15.7719
A0A5G2QFC9;I3LHT9	Syntaxin 12	STX12	1.10386	3	9.5	0.0202079	0.142555	15.7503	15.7802	15.6143	15.6732	15.8874	15.8917	15.8223	15.7868
A0A286ZYC5;A0A287BF61;A0A287A3V3;A0A287BS40;A0A287A5G0;F1SID8;A0A286ZQM2;A0A287BB16;A0A287B9E9	MAP kinase-activating death domain protein	MADD	1.10392	2	1.5	0.0442428	0.142637	11.4372	11.4339	11.5837	11.5299	11.568	11.7627	11.6136	11.611
A0A287AA21;A0A287BF56	Enoyl-CoA hydratase, mitochondrial	ECHS1	1.10403	15	50.6	0.0265449	0.142781	19.3463	19.2102	19.1421	19.2144	19.3932	19.3055	19.3697	19.4158
A0A287BE52;F1SMR3;A0A5G2Q9Q0	PC4 and SFRS1 interacting protein 1	PSIP1	1.10434	5	9.2	0.0267803	0.143183	13.7995	13.7271	13.7772	13.7298	13.8657	13.9642	13.987	13.7893
A0A5G2QP96;A0A5G2QG70;F1RW78;A0A5G2RC70	Translocon-associated protein subunit alpha	SSR1	1.10527	2	6.7	0.0474133	0.144392	15.4519	15.543	15.3667	15.3209	15.476	15.6039	15.6122	15.568
A0A286ZZX3	Metalloproteinase inhibitor 3	TIMP3	1.10935	2	7.6	0.0490893	0.149714	15.4617	15.5263	15.4292	15.2934	15.4924	15.6438	15.5436	15.6298
A0A286ZRM3;A0A480NQ08;A0A287BPH8;A0A287AT54	FLII actin remodeling protein	FLII	1.10986	9	10	0.0213331	0.150377	15.7649	15.7426	15.6115	15.6606	15.8676	15.9283	15.8011	15.7842
A0A5G2Q9Z0;O77591;A0A287AVN0;I3LTC6	Inositol-1-monophosphatase	IMPA1	1.11064	5	19.7	0.0232175	0.151391	16.3692	16.28	16.2036	16.1717	16.4728	16.4128	16.3751	16.3693
M3VK32	Serine/threonine-protein phosphatase	PPP4C	1.11243	2	9.8	0.0473511	0.153711	13.5224	13.4137	13.3562	13.5448	13.6818	13.6853	13.5734	13.5115
A0A5G2RK54;A0A286ZQ28;F1SU53	SEC24 homolog C, COPII coat complex component	SEC24C	1.114	6	5.9	0.0194477	0.15575	16.2084	16.2078	16.0975	16.0925	16.3582	16.3819	16.2337	16.2554
A0A5K1VI30;A0A287AKA2;A0A5G2R7V9;A0A5G2QNP7	Aminoacyl tRNA synthetase complex interacting multifunctional protein 1	AIMP1	1.11516	11	32.9	0.0443964	0.157248	18.1361	17.9214	17.93	17.972	18.2458	18.1594	18.0824	18.1009
A0A287AA07	Exocyst complex component 8	EXOC8	1.11618	5	6.2	0.0134638	0.158569	14.1053	14.2149	14.1728	14.0663	14.2768	14.3905	14.2781	14.2483
Q8HZV3;A0A5S6GXI4	Transferrin receptor protein 1	TFRC	1.11646	16	22	0.0405877	0.158926	17.7367	17.8587	17.7859	17.6603	17.9787	17.9873	17.7939	17.9174
A0A287AL77;I3LA14;A0A5G2R1X3;A0A5G2QYT4;A0A286ZI89;A0A5G2QKW5	VPS50 subunit of EARP/GARPII complex	VPS50	1.11815	1	0.9	0.0174654	0.161111	10.9014	10.7934	10.6776	10.8189	10.9347	11.0065	10.9283	10.9663
A0A5G2RNP2;F1SD97;A0A287BRE0;A0A5G2RKP2;A0A5G2QQL7	Phenylalanyl-tRNA synthetase subunit alpha	FARSA	1.11832	6	18.5	0.0284331	0.161333	15.688	15.7732	15.7669	15.6025	15.9634	15.9034	15.7934	15.8157
Q52NJ4;A0A5G2Q9N3;A0A286ZN47;A0A5S6IBF3;A0A5G2R9H9;A0A287A3K9	ADP-ribosylation factor-like protein 3	ARL3	1.1188	6	28	0.0361407	0.161948	15.9297	15.8415	15.7833	15.9113	16.1257	16.1017	15.9257	15.9605
A0A5G2RIC0	Importin 5	IPO5	1.11986	23	26.4	0.0364193	0.163313	18.2352	18.1916	18.0628	18.1632	18.3053	18.4603	18.3134	18.2271
F1RJE4;A0A5G2QXA8	ATPase family AAA domain containing 3A	ATAD3A	1.12087	11	22.9	0.00555964	0.164614	16.7829	16.7933	16.802	16.7852	17.0493	16.9352	16.8634	16.974
F1RQ52;K7GNF4;A0A5G2R7C3;K7GQ00;K7GSF4;A0A5G2R3I3;A0A5G2R477;K7GM30	Synaptic functional regulator FMR1	FMR1	1.12087	5	11.6	0.0203871	0.164615	14.5856	14.5486	14.5123	14.4903	14.7224	14.825	14.6355	14.6122
A0A287AQU0	IKBKB interacting protein	IKBIP	1.12124	7	19.7	0.00230223	0.165094	15.8443	15.9054	15.8514	15.8408	15.9873	16.0958	15.9702	16.0489
A0A286ZWJ2;A0A5G2RCS3;A0A5G2QM42	Eukaryotic translation elongation factor 1 epsilon 1	EEF1E1	1.12136	4	20.7	0.0201883	0.165249	14.2949	14.3695	14.1973	14.2033	14.4379	14.5126	14.4245	14.3509
F1SV35;A0A287AUH5;A0A5G2QEY7	L-aminoadipate-semialdehyde dehydrogenase-phosphopantetheinyl transferase	AASDHPPT	1.12222	5	19.3	0.0245568	0.166349	15.8305	15.8388	15.833	15.8264	16.1024	16.0855	15.8843	15.922
I3LUE6	CDV3 homolog	CDV3	1.1226	10	48.7	0.0400733	0.166846	17.4511	17.3755	17.27	17.2873	17.5946	17.5862	17.4787	17.3918
A0A286ZJU5	Malignant T-cell-amplified sequence	LOC100738684	1.12294	4	28.7	0.00883178	0.167284	16.451	16.3378	16.3439	16.3855	16.6423	16.473	16.5443	16.5276
A0A5G2QR85;F1SPN4	RNA helicase	DDX23	1.12296	2	2.8	0.041147	0.167308	13.5199	13.5167	13.6031	13.3297	13.6057	13.7387	13.6314	13.6628
A0A287BFR0;A0A287B6B9;F1RY40	RNA binding motif protein 12B	RBM12B	1.12489	2	5	0.0444422	0.169784	12.3665	12.293	12.2939	12.1644	12.4701	12.5801	12.4157	12.3311
F1SGC6;A0A5G2REA1	NADH dehydrogenase [ubiquinone] 1 beta subcomplex subunit 5, mitochondrial	NDUFB5	1.125	4	21.2	0.0485334	0.169924	16.9115	16.9397	16.6622	16.8098	17.0536	16.9277	16.9852	17.0364
A1XQT2	Cytochrome c oxidase subunit 6C	COX6C	1.12563	3	34.2	0.0447738	0.170728	15.4604	15.5946	15.2982	15.4352	15.7051	15.5904	15.5751	15.6008
F2Z5B1;P80229	Leukocyte elastase inhibitor	SERPINB1	1.12575	8	20.6	0.00182088	0.170891	16.7846	16.7749	16.7069	16.8234	16.9778	16.9187	16.8962	16.9806
A0A287B3E5;A0A287AIK8;F1SDN6	C-terminal binding protein 2	CTBP2	1.12585	3	6	0.0466182	0.171012	15.1918	15.1339	15.0643	15.1442	15.432	15.3769	15.1477	15.2617
F2Z5D4	Synaptotagmin binding cytoplasmic RNA interacting protein	SYNCRIP	1.12627	22	40.9	0.0332674	0.171552	18.2393	18.1476	18.0637	18.1327	18.4194	18.3896	18.2397	18.2207
A0A5G2QNX0;I3L5K3;A0A5G2QKR5;A0A286ZPN7	Hydroxysteroid 17-beta dehydrogenase 13	HSD17B13 HSD17B11	1.12654	8	35.9	0.024082	0.171897	16.4125	16.407	16.2666	16.3062	16.5472	16.3927	16.5426	16.5975
A0A287A6N0;F1RG44;A0A287BHQ6	Polypeptide N-acetylgalactosaminyltransferase	GALNT2	1.12698	5	11.1	0.0469673	0.172463	16.0682	16.1554	15.9332	15.8805	16.1108	16.202	16.1653	16.2489
A0A5G2QB67;I3LT95	Proteasome assembly chaperone 1	PSMG1	1.12709	1	3.7	0.0257393	0.172597	14.1796	14.1449	14.0531	14.0278	14.1834	14.4023	14.2586	14.2515
A0A287AEK2	cAMP-dependent protein kinase type II-alpha regulatory subunit	PRKAR2A	1.12723	14	45.8	0.0352713	0.172783	17.879	17.933	17.7562	17.8065	18.0152	18.1575	17.9685	17.9246
I3LSS2	Charged multivesicular body protein 2A	CHMP2A	1.12849	4	19.4	0.0382661	0.174397	16.1547	16.3634	16.1635	16.3359	16.5282	16.4223	16.3579	16.4067
A0A287B8R2;F1STR6	Nuclear migration protein nudC	NUDC	1.12887	14	33	0.0244692	0.174881	17.2103	17.1794	17.0903	17.1231	17.4159	17.4153	17.2302	17.2413
F1S4M9	RAB interacting factor	RABIF	1.12922	1	8.9	0.0364459	0.175321	13.3968	13.3195	13.2852	13.5209	13.458	13.5536	13.6502	13.5618
A0A287BL93;F1SA50;A0A287AJ89;A0A287AR13;A0A287BPD5;A0A287ASN3;A0A286ZJK2;A0A287A151	Heteroous nuclear ribonucleoprotein M	HNRNPM	1.13006	30	49.5	0.0449159	0.176401	19.1755	19.1611	18.9976	19.0981	19.3054	19.4367	19.2085	19.1872
A0A5G2QKI7;A0A5G2QK84;F1SR53;A0A5G2R957;A0A5G2QLL7	Integrin subunit alpha 5	ITGA5	1.13057	18	21.2	0.0229693	0.177044	17.6599	17.6615	17.447	17.6598	17.8271	17.8211	17.7559	17.7322
A0A5G2R1I2;A0A5G2QL81;A0A5G2QYN2	Proteasome subunit alpha type	PSMA4	1.13127	9	29.9	0.0456448	0.177944	16.8036	16.6956	16.5404	16.6105	16.9604	16.8308	16.7641	16.8063
A0A287B6T3;I3LD55	Ubiquinone biosynthesis O-methyltransferase, mitochondrial	COQ3	1.132	3	8.7	0.0156837	0.178871	14.6045	14.4645	14.4784	14.4437	14.7197	14.7642	14.5933	14.6293
F1SE87;A0A5G2R2S5	Charged multivesicular body protein 5	CHMP5	1.13249	2	10.5	0.0225995	0.179499	13.5066	13.5524	13.3681	13.3677	13.5517	13.6151	13.6259	13.7202
A0A287AEA4;F1SNV5;A0A5G2R7U6	AUP1 lipid droplet regulating VLDL assembly factor	AUP1	1.13309	3	8.8	0.00393551	0.180257	16.1391	16.1191	16.0716	15.9647	16.259	16.2491	16.2357	16.2716
F1RU41;A0A286ZZB6	Protein YIF1	YIF1A	1.13317	2	11.2	0.0468671	0.180358	13.0251	13.0145	12.8641	12.8305	13.1827	12.9652	13.1878	13.1199
A0A287B5C5;A0A286ZQL1;F1RJN4;A0A286ZX31	Transducin beta like 2	TBL2	1.13411	5	11.8	0.0116692	0.181557	15.0951	15.0451	14.9343	14.9576	15.2275	15.0914	15.2429	15.1966
F1S4V0;A0A287BTB8;A0A5G2QQF0	Cytochrome c oxidase subunit 7A2 like	COX7A2L	1.13437	3	27.2	0.0446609	0.181897	14.2685	14.4794	14.33	14.1898	14.5083	14.4289	14.458	14.6002
F1RGI2	Platelet activating factor acetylhydrolase 1b catalytic subunit 3	PAFAH1B3	1.13442	3	10.8	0.0392817	0.18195	13.6945	13.6783	13.431	13.6734	13.7218	13.8071	13.861	13.8152
A0A5G2R266;A0A287AKH9;A0A287BH40;F1SIT4;A0A287ABL8;A0A287AU41;A0A287A4D9;A0A287A6Z5;A0A287B7Y7	Uveal autoantigen with coiled-coil domains and ankyrin repeats	UACA	1.13478	1	0.7	0.00993202	0.182412	13.3007	13.3368	13.3688	13.4127	13.6479	13.556	13.4966	13.4483
F1S0V3;A0A5G2RBI3;A0A5G2QF50;A0A5G2QT71	Annexin	ANXA6	1.13609	39	61.6	0.0377189	0.184073	19.5977	19.483	19.4561	19.399	19.8171	19.6725	19.5548	19.6275
A0A5G2QI55;K7GKA5	Magnesium transporter protein 1	MAGT1	1.13689	3	6.7	0.047073	0.185093	15.7578	15.82	15.5624	15.8019	15.9814	15.7892	15.9364	15.9754
A0A287AMZ2;A0A5G2R2Z6;F1RP17;A0A5G2Q9C7;A0A287AUX8	T-complex protein 1 subunit gamma		1.13852	25	50.1	0.0456271	0.187158	18.2075	17.9824	17.9956	18.1409	18.3993	18.2942	18.1901	18.1914
A0A5G2QYY1;F1S7V9;A0A287ATN5	Formate--tetrahydrofolate ligase	MTHFD1L	1.13878	2	2.2	0.03273	0.187483	15.7826	15.8385	15.6864	15.5904	15.9226	15.9525	15.9768	15.7959
I3LSD3;A0A287BK22	60S ribosomal protein L13		1.14119	8	37.9	0.0177306	0.190533	16.8449	16.8101	16.8057	16.8022	17.0354	17.1178	17.0285	16.8432
F1RFV5	Proteasome subunit beta	PSMB6	1.1429	5	18.7	0.0299181	0.1927	15.894	15.8484	15.6856	15.859	16.1458	15.9522	15.9241	16.0357
I3LC07;A0A5G2QWD0;A0A5G2QJ69;A0A5G2QW88;A0A5G2QBQ6;A0A5G2QUG2;A0A5G2RML0	Ras-related protein Rab-18	RAB18	1.14626	9	50.5	0.00382764	0.196931	17.2805	17.2783	17.1624	17.1469	17.3506	17.459	17.4083	17.4379
B5APU9;A0A5G2QG21;A0A286ZPY9;A0A5G2QPW1;A0A5G2QAE1;A0A5K1VDV6;A0A5G2REK8;A0A286ZXR9	Actin-related protein 2/3 complex subunit 4	TTLL3	1.14662	4	21.4	0.0294803	0.197388	16.6263	16.5707	16.489	16.6592	16.8552	16.9109	16.6935	16.675
A0A287BMU4;F2Z5P0	Protein transport protein Sec61 subunit beta	SEC61B	1.14697	3	37.5	0.035874	0.197827	15.0465	15.022	14.7997	14.9023	15.2704	15.1398	15.0634	15.0883
A0A287AAM6	Vacuolar protein-sorting-associated protein 25	VPS25	1.14759	6	31.7	0.0204989	0.198612	16.3029	16.3835	16.1583	16.2338	16.4591	16.5389	16.5205	16.3544
I3LMU6	Reticulocalbin 3	RCN3	1.1482	8	33.7	0.0356188	0.199376	17.3056	17.1272	17.0494	17.0507	17.4055	17.3168	17.3898	17.2183
Q29594;I3LPB5;A0A5G2R6X7	Creatine kinase B-type	CKB	1.14857	13	44.4	0.0172959	0.199842	17.6074	17.4618	17.3132	17.423	17.6727	17.6528	17.6455	17.6337
Q2EN79	Complex III subunit 9	UQCR10	1.15064	3	50	0.0269172	0.202432	14.9304	14.9835	14.8712	14.9653	15.2478	15.2498	14.9906	15.0718
A0A5G2QIU8;A0A287AEU6;I3LU04;A0A5G2QN98	Methionine adenosyltransferase 2 subunit beta	MAT2B	1.15093	5	15.8	0.00831625	0.202805	14.6855	14.6606	14.6586	14.5852	14.9372	14.8982	14.7178	14.848
A0A5G2R6F5	YKT6 v-SNARE homolog		1.15223	4	14.9	0.0450912	0.204432	14.2382	14.1666	14.2225	13.9925	14.4443	14.4407	14.1953	14.3572
F1S2G3;A0A5G2QMR7	Tubulin-specific chaperone A	TBCA	1.15272	3	24.1	0.0466428	0.205046	16.3216	16.2281	16.1612	16.1032	16.4954	16.5508	16.2793	16.3088
A0A287ASF7;A0A286ZVB9	Protein RER1	RER1	1.1531	2	9.3	0.0391813	0.205522	14.7852	14.9243	14.8463	14.6966	15.1458	15.0457	14.8499	15.0331
A0A5G2RCG0;F1RSG9;A0A5G2QNM9;A0A287A534	Palmitoyl-protein hydrolase	LYPLA1	1.15416	4	18.2	0.0446237	0.206847	17.748	17.5867	17.5008	17.8155	17.9603	17.8656	17.7736	17.8789
D9U8D1	Dynein light chain	DYNLL1 LC8	1.15708	2	32.6	0.0314702	0.210494	15.2829	15.0971	15.0977	15.0929	15.4878	15.4166	15.2632	15.245
A0A287BDC6;A0A5G2Q828;A0A287BB89;F1RWH7	Pyridoxal 5-phosphate synthase	PNPO	1.15986	4	22.5	0.0256641	0.213947	16.3175	16.3836	16.2797	16.1377	16.6005	16.5595	16.4011	16.4131
A0A5G2RHM3;A0A5G2RH83;A0A5G2RAQ9	Obg-like ATPase 1	OLA1	1.16101	9	23.4	0.00819867	0.21538	16.3287	16.2882	16.1573	16.1177	16.4738	16.4536	16.3715	16.4544
A0A287ALZ4;B5APU8	Actin-related protein 2/3 complex subunit 3	ARPC3	1.16106	7	44.5	0.026806	0.215439	16.7187	16.6056	16.444	16.4571	16.8112	16.846	16.6953	16.7345
F1SD96;A0A287ARC6;A0A5G2QPT2	UV excision repair protein RAD23	RAD23A	1.16158	4	13.6	0.0446622	0.216087	14.7316	14.7566	14.5196	14.5126	14.8998	14.9643	14.7178	14.8029
A0A287AVP4;A0A287BP50;F1S1X9;A0A287BG87	Thioredoxin like 1	TXNL1	1.16249	10	59.2	0.0436273	0.217218	17.5696	17.4929	17.203	17.4374	17.6654	17.7101	17.5579	17.6384
F1SN05;A0A5G2R3H6;A0A287BAX8;A0A5G2QYW6;I3LER8	Eukaryotic translation initiation factor 3 subunit J	EIF3J EIF3S1	1.16259	6	21	0.0303244	0.217339	17.1444	17.0146	16.9486	16.9808	17.3142	17.3619	17.2082	17.0734
A0A5G2Q9E2;F1SRV4;A0A5G2RLM8;A0A5G2QCY7	Glutathione S-transferase kappa	GSTK1	1.16286	8	40.7	0.0410079	0.217679	16.3349	16.1941	16.0554	16.2322	16.5728	16.3099	16.3378	16.4668
A0A5G2QWQ4;I3LE14;A0A5G2R9I4	Protein MIX23	MIX23	1.16288	2	13.1	0.0188052	0.217698	15.7109	15.5221	15.5758	15.5551	15.9625	15.7148	15.7572	15.8003
A0A5G2R5C7;A0A287A0E2;I3LUB3;A0A287A8E0;A0A5G2QH73;F1RR48;A0A5G2R7Q6	SH3 domain containing GRB2 like, endophilin B2	SH3GLB2	1.16289	5	13.7	0.0391872	0.217709	15.506	15.3712	15.3032	15.3117	15.6624	15.7329	15.4212	15.5464
A0A286ZS77;A0A5G2RDX9;A0A5K1V4A5;A0A5G2QW86;A0A5G2QGZ8	Basigin		1.16302	8	29.2	0.0136563	0.217878	16.4103	16.2951	16.1526	16.3612	16.5781	16.4515	16.4983	16.5628
F1RM25;A0A5G2R740	Serine/threonine-protein phosphatase	PPP5C	1.1639	6	10.8	0.00838058	0.218964	16.2159	16.1839	16.1977	16.0766	16.3613	16.3362	16.3248	16.5276
A0A287A2G6;A0A5G2QA50	Glutathione peroxidase	GPX7	1.16461	4	14.5	0.00568608	0.219841	16.3284	16.4588	16.2317	16.3313	16.6115	16.5704	16.4965	16.5512
P63221	40S ribosomal protein S21	RPS21	1.16656	3	39.8	0.0239091	0.222266	16.3867	16.1015	16.146	16.1508	16.5191	16.4194	16.3502	16.3853
A0A286ZQ89;A0A287A9A4;F1RM50	RBR-type E3 ubiquitin transferase	RNF14	1.16897	1	6.4	0.0268808	0.225234	12.453	12.358	12.3976	12.1856	12.6364	12.6752	12.4462	12.5374
F1RWC5;A0A287A1V7;A0A286ZUB7	Kinesin-like protein	KIF5B	1.16899	36	38.1	0.0169827	0.225264	18.5995	18.6498	18.3877	18.4427	18.7435	18.8277	18.713	18.6966
P80895;J9JIK8;A0A5G2QND0;A0A5G2QK30	Protein-L-isoaspartate(D-aspartate) O-methyltransferase	PCMT1	1.16971	5	37.9	0.0358224	0.22615	14.1377	14.0987	13.7969	13.9088	14.2625	14.222	14.1456	14.2166
A0A5G2R5R3;Q95342;A0A5S8L0N9;A0A5G2QVU1;A0A5G2QR95;A0A5G2QVW0;A0A286ZLX0	60S ribosomal protein L18		1.17057	3	22.6	0.0464492	0.227212	13.8069	13.7984	13.9246	14.0474	14.2538	14.2255	13.9752	14.0316
A0A287ANA6;F1SU87;A0A287AXE8;A0A286ZLA2	Mitochondrial calcium uptake 1		1.1708	2	3.6	0.0492102	0.227494	13.5901	13.6216	13.363	13.4828	13.8825	13.8431	13.5868	13.6551
D0G7F3;A0A5G2QNQ3;A0A287BFG6;A0A288CG11	Endophilin-B1	SH3GLB1	1.17109	5	13.7	0.0384836	0.22785	16.8182	16.7496	16.7429	16.6643	17.0548	17.1194	16.9609	16.7513
A0A287A8X8;A0A480VC90;A0A5G2R0F9	N-acetylneuraminate synthase	ANP32B	1.17157	8	23.7	0.0478534	0.228449	15.9117	15.7584	15.6293	15.7085	16.0737	16.1134	15.928	15.8065
F2Z5F2;A0A5G2RJU1;A0A5G2QAT3	RAB10, member RAS onco family	RAB10	1.17301	8	38.5	0.0121312	0.230215	16.3513	16.3988	16.2666	16.1939	16.5486	16.6536	16.4354	16.4938
A0A287BND6;A0A287ANC4;A0A286ZMY2	Glutaminyl-peptide cyclotransferase	QPCTL	1.17516	1	3.8	0.0499815	0.232863	13.4235	13.4065	13.181	13.2835	13.7592	13.3985	13.4965	13.5716
F1SLC2;A0A5G2R9U3	Mitochondrial import receptor subunit TOM22 homolog	TOMM22	1.17555	2	16.3	0.0295821	0.233336	14.5725	14.6071	14.4201	14.5604	14.8893	14.5675	14.798	14.8386
A0A287A6C1	Methyltransf_11 domain-containing protein		1.17571	4	19.8	0.0300384	0.233527	16.7781	16.6342	16.6285	16.4589	16.9901	16.7759	16.7822	16.8857
A0A5G2QIT8;A0A5G2QA01;A0A287AY64;A0A5G2QSD6	GLI pathosis related 2	GLIPR2	1.17585	2	20.3	0.0405084	0.233705	15.6514	15.3516	15.4154	15.4073	15.8099	15.7735	15.559	15.6182
A0A287B6S6	Succinate dehydrogenase assembly factor 2, mitochondrial	SDHAF2 PGL2 SDH5	1.17589	4	20.9	0.0196778	0.233754	16.2365	16.3337	16.0302	16.2339	16.4124	16.4771	16.3538	16.5261
A0A5G2R0G0;A0A5G2R6P6;Q2TLZ2	Macoilin	MACO1	1.17638	1	2.5	0.0453898	0.234356	11.5077	11.386	11.3402	11.2729	11.6352	11.3934	11.645	11.7706
F1ST72	Mitochondrial import receptor subunit TOM5	TOMM5	1.17712	4	47.1	0.0406358	0.235267	16.3681	16.5255	16.1932	16.2103	16.6478	16.4487	16.5194	16.6224
F1SGE0;A0A287AXY1	GLI pathosis related 1	GLIPR1	1.17812	1	3	0.00565933	0.236484	12.2098	12.1188	12.07	12.0504	12.2741	12.3921	12.2781	12.4505
A0A5G2QC86;A0A287AN76;F1RFX9;A0A5G2QT96	Solute carrier family 25 member 11	SLC25A11	1.17869	8	28.5	0.00296003	0.237182	16.4782	16.5327	16.3793	16.37	16.7254	16.7079	16.5923	16.6832
A0A5G2QYQ1;A0A286ZVL1	Thioredoxin-related transmembrane protein 1	TMX1	1.17961	8	28.4	0.045452	0.238314	16.4598	16.4503	16.1348	16.1627	16.5342	16.4637	16.5369	16.6262
A0A5G2QF82;A0A5G2QUI7;F2Z5Q2;A0A287A286	Ribosomal protein L24	RPL24	1.18304	5	37.2	0.00856377	0.2425	15.2637	15.5243	15.3614	15.3192	15.6934	15.5958	15.59	15.5592
F1SSL4;A0A287BBT8	ATP-binding cassette, sub-family F (GCN20), member 2	ABCF2	1.18423	2	2.7	0.0189123	0.243944	15.288	15.3205	15.1995	15.2094	15.6272	15.6106	15.4046	15.3507
A0A286ZT83;F1SBU0;A0A5G2QZQ7;A0A5G2QR67;A0A287BB19	RAN binding protein 3	RANBP3	1.1846	2	4.4	0.0342581	0.244398	15.4473	15.4575	15.3609	15.1549	15.6374	15.7309	15.5605	15.4693
I3LJD8;A0A5G2QTG6;Q09136	Acetyl-CoA carboxylase kinase	PRKAA1	1.18571	3	7	0.00928663	0.245756	13.9365	13.8236	13.6744	13.8155	14.1376	14.1048	13.9989	13.9917
A0A5G2QPU1;F1SKJ2;A0A287A349	Thioredoxin 2	TXN2	1.18626	1	8.9	0.0194245	0.246419	15.6134	15.4234	15.3301	15.3504	15.7604	15.7362	15.6292	15.5771
A0A5G2R7A1;F1RPN9;A0A5G2QMD3;A0A5G2QB59;A0A286ZNS2;A0A5G2QSJ2;A0A287AXT4	Malic enzyme	ME2	1.18711	7	13.9	0.0408624	0.247453	14.9591	14.7781	14.5668	14.702	15.0705	14.8773	15.0851	14.9629
A0A286ZW72;F1SJQ6;A1XQU3;I3LIZ8	60S ribosomal protein L14	RPL14	1.19064	4	20.4	0.0238696	0.251737	14.5429	14.4057	14.1954	14.234	14.6486	14.5433	14.6206	14.5724
I3LUD6;B2ZPK1	Plasma membrane ascorbate-dependent reductase CYBRD1	CYBRD1	1.19347	2	9.7	0.0373333	0.255156	13.871	13.8798	13.5715	13.7706	14.206	14.0284	13.9157	13.9635
A0A5G2R2X8;F1S8F1	G protein subunit alpha 15	GNA15	1.19397	1	3.6	0.0237226	0.255769	12.0673	12.3058	12.1304	12.025	12.3169	12.5616	12.3501	12.323
A0A5G2QJK8;A0A5G2RE37;A0A287AKQ5	U6 snRNA-associated Sm-like protein LSm4		1.19583	1	4.3	0.000552585	0.258015	11.8151	11.7576	11.7223	11.854	12.0758	12.0408	12.0886	11.9758
A0A287BED9;F1RTN3;A0A287AK19;A0A5G2R8G3;P26042	Moesin	MSN	1.1967	37	55.9	0.0102187	0.259064	18.7626	18.7077	18.5209	18.5382	18.8933	18.9914	18.8461	18.8349
A0A286ZIL5;A0A5G2QBQ8;A0A286ZZ76;F1SUH7	N-acetylglucosamine-6-phosphate deacetylase		1.19721	1	2.7	0.0446663	0.259675	13.5649	13.6251	13.3461	13.5109	13.9162	13.8873	13.5547	13.7276
A0A5G2Q9S0;Q2EN76	Nucleoside diphosphate kinase	NME2	1.19734	10	25.7	0.010153	0.259836	17.6552	17.5005	17.3606	17.5059	17.8719	17.7507	17.7278	17.7111
A0A286ZWA5	Ubiquilin 2	UBQLN2	1.201	4	11.8	0.046259	0.264237	16.1458	16.1056	15.7136	15.9048	16.3052	16.2576	16.1412	16.2227
F1S3K9	Presenilin	PSEN1	1.20112	3	6	0.0251544	0.264379	14.9892	15.0712	14.8184	14.7943	15.2818	15.2454	15.0155	15.1879
A0A287AZP9;A0A287B621;A0A286ZS85;F1S7T1;A0A5G2QR40;A0A286ZXS8	Proline rich coiled-coil 2C	PRRC2C	1.20114	9	3.6	0.0296447	0.264401	16.1893	16.0866	15.8533	15.864	16.32	16.3462	16.1742	16.2105
A0A287BPE6;A0A287B3A3;F1SA96	Isoamyl acetate-hydrolyzing esterase 1 homolog	IAH1	1.20148	4	16.9	0.0128092	0.264813	15.4801	15.4024	15.2624	15.4868	15.8169	15.6971	15.5739	15.603
A0A287A7Q3;I3LSK5;A0A287AW90	G protein subunit beta 1	GNB1	1.20214	7	23.5	0.0144709	0.265607	15.8068	15.7761	15.5201	15.6038	15.9784	16.0041	15.8359	15.951
A0A286ZVH9;A0A287AIP9	[Histone H3]-lysine(4) N-methyltransferase	SETD7	1.20224	2	3.6	0.0367798	0.265728	15.7656	15.7621	15.3854	15.5553	15.9475	15.9512	15.8258	15.8069
A0A287A2Y4;A0A5G2QY12;A0A287B0C3;A0A287B4I0	ATP synthase subunit d, mitochondrial	ATP5PD	1.20243	13	75.2	0.000526598	0.265957	18.8315	18.8862	18.7472	18.8485	19.1449	19.0714	19.0307	19.1303
F1RGG1;A0A286ZX70;Q29308;I3LQK3	40S ribosomal protein S19	RPS19	1.20265	7	37.4	0.0149026	0.266216	17.3144	17.2845	17.1321	17.0699	17.5653	17.5437	17.3507	17.406
F1SS81;A0A287A0S1	Golgi phosphoprotein 3 like		1.20415	1	4.1	0.0388554	0.268016	10.0672	10.0641	9.7881	9.76289	10.1188	10.3233	10.0707	10.2415
Q29361	60S ribosomal protein L35	RPL35	1.20417	3	20.3	0.0036887	0.26804	15.2669	15.3018	15.2773	15.1815	15.5771	15.6298	15.5031	15.3896
O46420;A0A2C9F3B8	Lanosterol 14-alpha demethylase	CYP51A1 CYP51	1.20448	15	32.6	0.01628	0.268415	17.6458	17.6872	17.5213	17.5229	17.9932	17.6813	17.8327	17.9437
A0A287B4G4;A0A5G2QVC6	Rac family small GTPase 1	RAC1	1.20515	5	31.5	0.00221401	0.269212	16.3027	16.2294	16.0991	16.1202	16.4891	16.5013	16.427	16.4108
A0A480X841;F1RT87;A0A286ZZD9;A0A5G2RFW4;A0A5G2RBX5;A0A5G2Q9X9	RAB2A, member RAS onco family	RAB2A	1.20693	9	48.1	0.018161	0.271337	18.048	18.0144	17.836	17.6983	18.2338	18.1575	18.1394	18.1514
F1SHN8	Solute carrier family 2 member 13	SLC2A13	1.20729	3	5.5	0.0236472	0.27177	15.3156	15.35	15.1188	15.0497	15.5694	15.544	15.3357	15.472
A0A5G2RHW3;K7GPS0;A0A5G2QEB7;I3L5D4	Mitogen-activated protein kinase kinase 2	MAP2K2	1.2073	5	8.6	0.0192704	0.27178	14.8406	14.7465	14.7856	14.5271	15.1324	14.9948	14.8847	14.975
I3LSQ7;A0A5G2QZ64;A0A5G2Q7I5;I3LG77;A0A5G2QUS9	Deoxynucleoside triphosphate triphosphohydrolase SAMHD1	SAMHD1	1.20787	6	12.3	0.0178022	0.272466	13.2223	13.1507	13.2609	12.913	13.3711	13.4932	13.422	13.3505
A0A5G2QZY6;F1RFQ7	GTP-binding nuclear protein Ran	RAN	1.20882	10	38.7	0.023279	0.273595	17.8917	17.8379	17.6545	17.5644	18.105	18.0815	17.9269	17.9295
F2Z5G8	40S ribosomal protein S25	RPS25	1.21114	5	32	0.017378	0.276361	16.4468	16.2251	16.1793	16.2308	16.6713	16.6209	16.4851	16.4101
A1Z623	Selenoprotein F	SELENOF SEP15	1.21149	1	8	0.0313063	0.276786	12.0812	12.2419	12.0758	12.2739	12.5567	12.5522	12.1996	12.4715
A0A5G2QW71;A0A5G2QFP8;P67985	Protein-S-isoprenylcysteine O-methyltransferase		1.21176	3	11.2	0.0161074	0.277104	15.4976	15.4637	15.2272	15.2796	15.7672	15.6721	15.6069	15.5304
A0A287ASP8;I3LSZ1	Ubiquitin conjugating enzyme E2 I	UBE2I	1.21276	4	31.6	0.0167448	0.278288	16.8327	16.693	16.5191	16.5587	16.9751	17.025	16.9039	16.8128
F1RPL1;A0A287B0L6;A0A5G2RFB8;F2Z5L2;F2Z587;A0A480JJE7;A0A287BFK0;A0A287B959;A0A5G2QQP3;F2Z5L5;A0A287ANS6	Histone H2A	H2AC14 LOC100154071	1.21292	6	39.2	0.000631866	0.278484	14.4306	14.4419	14.3111	14.4106	14.6038	14.7543	14.6769	14.6732
Q9GJT2;A0A5S6IDI6;A0A5G2QPR4	S-formylglutathione hydrolase	ESD	1.21543	7	29.8	0.0107535	0.281465	17.8721	17.7348	17.596	17.6042	18.0825	18.0208	17.9102	17.9194
F1S935;A0A287APR1	60S ribosomal protein L18a	RPL18A	1.21747	2	15.3	0.0134387	0.283885	13.0834	13.1472	12.9855	13.2174	13.5647	13.3884	13.3696	13.2463
Q2YGT9;A0A287BBI3;A0A5S6HDI4	60S ribosomal protein L6	RPL6	1.21752	7	26.1	0.00381266	0.28395	15.491	15.534	15.481	15.4324	15.9224	15.7919	15.704	15.6557
A0A287A3E4;A0A287AZZ1;Q95ND5;A0A5G2QQP0	Caspase-3	CASP3	1.21782	5	18.6	0.0293221	0.284299	14.4967	14.2881	14.1577	14.2897	14.7722	14.5703	14.4254	14.6016
F1RWI8;A0A287BJ40;A0A5G2QKI6	Secernin-2	SCRN2	1.22113	1	1.8	0.0396469	0.28822	13.0054	12.9534	12.8648	13.0993	13.074	13.1523	13.3345	13.5151
F1RRP8;A0A5G2Q8G1;A0A287BIG1;A0A287AEX4;A0A287A183	Transmembrane protein 65		1.22114	1	6.1	0.0198777	0.288228	14.059	14.0926	13.7889	13.7908	14.2783	14.2313	14.1078	14.2668
I3LJI1	Cytochrome c oxidase subunit NDUFA4	NDUFA4	1.22132	5	28.5	0.0204438	0.288439	16.7142	16.8129	16.4997	16.8624	17.1398	16.9936	16.9267	16.9829
A0A5G2R965	Uncharacterized protein		1.22184	2	16.5	0.0437231	0.289055	10.8389	10.9109	11.0797	11.1138	11.3947	11.4636	11.072	11.1693
I3LGB5;A0A480NK78;A0A286ZRL2;F1S7Y7	Actin filament associated protein 1		1.22221	3	4.4	0.0118248	0.289491	12.0683	12.011	11.8328	11.9675	12.3982	12.1834	12.3325	12.1235
M3UZ42;A0A5G2RJK5	Ubiquitin-fold modifier 1	UFM1	1.22341	3	58.8	0.0475629	0.290906	14.1988	14.042	13.7032	13.8819	14.2616	14.3802	14.1835	14.1641
F1RRF2;A0A287B1D4;A0A5G2R7N8;A0A5G2QVI8;A0A5G2RB33	Dolichyl-diphosphooligosaccharide--protein glycotransferase	STT3B	1.22925	8	6.9	0.0137595	0.297781	17.4432	17.6154	17.3993	17.2414	17.8388	17.7073	17.6709	17.6735
F1SGA0;A0A287AZP5	Fatty acyl-CoA reductase	ERGIC2	1.23007	1	2.2	0.0246937	0.298738	10.9024	11.0802	11.1757	10.7367	11.3352	11.289	11.2322	11.2337
P00336;F1SR05;A0A287AQS1;A0A5G2QHL7	L-lactate dehydrogenase B chain	LDHB	1.23115	11	34.4	0.0460639	0.300012	17.2461	17.1315	16.7646	16.8927	17.3349	17.4295	17.2097	17.2609
A0A5G2Q8T9;Q29293;A0A287B5V1	60S ribosomal protein L3	RPL3	1.2314	11	24.5	0.0488991	0.300299	17.813	17.6221	17.5775	17.4614	18.1352	18.0142	17.8323	17.6935
A0A287ASD0;A0A5G2R941;F1S530	60S ribosomal protein L5	RPL5	1.23179	10	27.9	0.0426469	0.300761	17.9489	17.705	17.7313	17.591	18.2695	18.1129	17.8973	17.8996
F1S8W1	Cytochrome c oxidase assembly homolog COX15	COX15	1.23878	1	2	0.0160353	0.308922	13.4875	13.5045	13.2493	13.2445	13.7872	13.6751	13.5174	13.7417
F1S105;A0A288CFV1;A0A5G2QNJ5;A0A287ABE6;A0A5G2R1D9;A0A286ZPH4;Q06AA9	Ubiquitin conjugating enzyme E2 D3		1.23949	2	12.2	0.0450289	0.309748	14.5499	14.3597	14.0531	14.5289	14.7838	14.7235	14.6294	14.5938
F1RSD3	RAB6-interacting golgin	GORAB	1.24043	2	4.9	0.0265754	0.310836	13.1038	12.966	12.6432	12.8573	13.2994	13.2485	13.1083	13.1574
F1RIA7;A0A5G2RAI4	Transmembrane protein 109	TMEM109	1.2423	4	12.8	0.0296992	0.313019	16.2598	16.3085	16.0547	15.9611	16.5006	16.6457	16.3159	16.374
A0A5G2QBJ7;A0A286ZQW5;A0A287ASN8;A0A5G2R873	Surfeit locus protein 4	SURF4	1.2425	2	7.1	0.0490147	0.313249	13.5174	13.5459	13.1783	13.3531	13.9212	13.4651	13.6955	13.7659
P02554	Tubulin beta chain		1.2451	20	55.3	0.0274533	0.316264	14.1559	13.9672	13.7622	13.8268	14.4298	14.2389	14.1303	14.1781
A0A287AEW3;A0A5G2RMZ2;A0A5G2QKP8	Mitochondrial ribosomal protein S23	MRPS23	1.24531	2	8.7	0.0116545	0.316505	14.9718	14.8404	14.8459	14.677	15.2131	15.2979	15.0123	15.0779
A0A286ZQ65;A0A480I421	Phosphatidylinositol-5-phosphate 4-kinase type 2 beta	PIP4K2B	1.24542	1	2.7	0.00993054	0.316631	11.7262	11.772	11.5063	11.6483	12.0306	12.1322	11.8886	11.8681
I3LJU2	Transcription factor JunB	JUNB	1.248	2	4.9	0.0433823	0.319615	14.6429	14.6899	14.3104	14.5078	14.8834	15.0779	14.8384	14.6298
A0A5G2QRK2;A0A286ZRK7;I3LD74;A0A5G2Q7N6	60S ribosomal protein L11	RPL11	1.24832	5	22.8	0.0450348	0.319989	13.0637	12.7497	12.6724	12.6259	13.2311	13.2393	12.9798	12.9415
I3LUX6;I3LS86	Kelch repeat and BTB domain containing 11	KBTBD11	1.24842	1	2.4	0.0128324	0.3201	11.0704	10.9353	10.746	10.9752	11.388	11.1108	11.1981	11.3104
A0A5G2R6J1;A0A286ZS69	Proteasome subunit beta	PSMB2	1.24847	3	12.4	0.0431601	0.320165	14.8343	14.7171	14.2765	14.5517	15.0084	14.9109	14.8618	14.8792
A0A5G2RC52;A0A287BKI8;A0A287AT92;A0A287AVV5;A0A286ZV49;A0A480ZSM5;F1SJM7;F1RP47;A0A286ZRQ4;A0A5G2RE09;A0A5G2R1L8;A0A5G2QL12;A0A287BA05;A0A286ZTR5;A0A287BJI1;A0A286ZTG2;A0A286ZY60;A0A287AH18;K7GQC3;A0A287BQN7;K7GN96;K7GPR5;K7GMI2	Muscleblind like splicing regulator 2	MBNL2	1.24898	3	11.3	0.0405889	0.320748	14.2391	14.1076	14.0605	14.1165	14.6479	14.6614	14.24	14.2574
A0A287AHV7;A0A5G2QN56;A0A287BEG9;A0A5G2RCL6;A0A5G2QW16;I3LSD1;A0A5G2QZ73	Sorting nexin	SNX9	1.24941	10	22.2	0.0266733	0.321242	16.2465	16.3891	15.9131	16.2178	16.4814	16.6491	16.4576	16.4633
A0A287BCD1;A0A481CK36;A0A287AW94	ADRM1 26S proteasome ubiquitin receptor	ADRM1	1.2522	6	18.2	0.0296527	0.324468	16.6189	16.543	16.1784	16.3778	16.9062	16.7572	16.6164	16.7361
A0A287A8B5;A0A5G2RBZ4;A0A5G2R4D5	Transcription factor CP2	TFCP2	1.25273	1	10.2	0.0409723	0.325075	12.1035	12.0619	11.6923	11.7386	12.2562	12.3928	12.0926	12.1548
A0A480QB06;A0A481CIL9;K7GK80;A0A5G2R521;K7GNB1;A0A287A000;A0A5G2R3I5;K7GMW4;F1SQN7;A0A287APR6	SH3 domain containing kinase binding protein 1	SH3KBP1	1.2538	1	2.2	0.00641151	0.326304	11.7237	11.837	11.5023	11.5638	12.0365	12.0083	11.9328	11.9545
I3LJ87;A0A287ASU4;A0A5G2RA75;A0A5G2QQM9	40S ribosomal protein S2	RPS2	1.25475	12	38.3	0.0417034	0.327402	19.155	19.1533	18.9926	18.8267	19.6074	19.4283	19.2389	19.1626
A0A5G2QL35;F2Z5B8;A0A287AYR5	Ragulator complex protein LAMTOR3	LAMTOR3	1.25491	2	30.2	0.00610143	0.327583	12.9102	12.8883	12.9471	12.6085	13.1791	13.1419	13.1392	13.2042
A0A287B421;A0A5G2R6I5;A0A5G2QXW1;F1S3W2;A0A5G2RN38;A0A5G2QYK3;Q9TUI8;A0A287B2N9	Fatty acid amide hydrolase		1.25661	2	4.3	0.0237355	0.329532	13.1026	13.0368	12.8649	12.8368	13.4528	13.0798	13.2092	13.4175
A0A287AZD0;F1RXA1	Phosphoprotein membrane anchor with glycosphingolipid microdomains 1		1.25808	1	2.5	0.00056778	0.331225	13.891	13.7461	13.7938	13.8483	14.2097	14.1697	14.0376	14.1871
F1SCV1;A0A480VJI0	Gamma-tubulin complex component	TUBGCP2	1.25905	1	0.8	0.0422195	0.332337	11.3878	11.1656	10.93	11.1852	11.6194	11.6519	11.2622	11.4644
I3LU89	Charged multivesicular body protein 1a	CHMP1A	1.25921	2	8.2	0.0321757	0.332517	13.1627	13.066	12.9452	12.7222	13.3273	13.4765	13.1206	13.3017
F1SSK4	zf-Tim10_DDP domain-containing protein	TIMM9	1.25957	2	18	0.0409533	0.332931	12.7219	12.5813	12.1841	12.3907	12.9538	12.7267	12.7314	12.7979
A0A287BDD9;F1RWE3	Mitochondrial poly(A) polymerase		1.26215	1	1.6	0.00614987	0.33588	11.9438	11.8348	11.7959	11.5815	12.1622	12.1821	12.0539	12.1013
D3K5N7;A0A287AFC3	ELAV-like protein	ELAVL1	1.26541	6	19.6	0.0262739	0.33961	16.7016	16.5111	16.293	16.2908	16.8204	16.9363	16.7506	16.6477
Q9MZ16;A0A2C9F3B2;A0A5S6HVC8;A0A287AVV2	Voltage-dependent anion-selective channel protein 1	VDAC1	1.26556	16	74.6	0.0197661	0.339773	18.8904	18.8406	18.4572	18.6787	19.0787	18.9502	19.0287	19.1685
F1SRC5	Aconitate hydratase, mitochondrial	ACO2	1.26887	30	41.8	0.0196013	0.343542	10.6709	10.7789	11.0159	10.5324	11.1988	11.0359	11.0441	11.0935
A0A287AUM3	Cysteine-rich and transmembrane domain-containing protein 1		1.27367	1	4.6	0.0150327	0.348997	14.2435	14.2809	13.8872	14.0144	14.5276	14.469	14.3294	14.4959
A0A287BQW3	H1.0 linker histone	H1-0	1.27442	3	14.9	0.0156911	0.349846	15.3164	15.5179	15.2287	15.2287	15.6492	15.8528	15.7189	15.4701
I3LNW9	Dishevelled segment polarity protein 3	DVL3	1.27744	1	1.7	0.0299455	0.353252	11.919	11.6939	11.5619	11.8221	12.1659	12.3411	12.0148	11.888
A0A287B1T7;F1SEX0;A0A287BBK0	Dimethylargininase		1.2795	5	23.1	0.046844	0.355582	13.9207	13.8362	13.5241	13.6459	14.0771	14.4004	13.9725	13.8993
A0A5G2QUZ8;A0A5G2QA28;K7GNW3;F1RPJ8;A0A5G2QZY2;A0A286ZXE4;K7GM11	ATP binding cassette subfamily B member 7	ABCB7	1.28031	2	2.6	0.0395419	0.35649	11.6601	11.5718	11.1335	11.3472	11.8944	11.5991	11.7728	11.8721
P67937;A0A5G2QY33;A0A5G2RJ42;A0A5G2R6Y5	Tropomyosin alpha-4 chain	TPM4	1.28031	18	50.4	0.0438784	0.356491	16.4199	16.355	15.9831	16.1417	16.6593	16.8218	16.4443	16.4004
A0A287BP00;Q4JHS0;A0A5G2RDJ4;A0A5G2R8Z9;A0A287AYM3	BH3-interacting domain death agonist	BID	1.28437	2	10.1	0.0343681	0.361063	12.678	12.7085	12.3269	12.5156	13.0108	13.1512	12.72	12.7912
I3LEG2;A0A5G2QP28	Protein phosphatase 1 regulatory subunit	PPP1R12C	1.28609	1	1.2	0.0295477	0.362991	13.1674	13.2005	12.763	12.9258	13.4329	13.5629	13.2642	13.2487
Q29205	60S ribosomal protein L11	RPL11	1.28678	5	24.7	0.0341251	0.363771	16.2054	15.9666	15.5736	15.9412	16.3576	16.2886	16.2673	16.2283
A0A286ZWT4;B2DCZ7;A0A5G2RAD4;A0A287BES6	Small ArfGAP2		1.2868	4	8.9	0.041401	0.36379	14.9217	14.8372	14.375	14.57	15.1307	15.161	14.9769	14.8906
A0A5G2R996;A0A5G2QA52;F1S7X0	KASH domain-containing protein		1.28734	1	1.4	0.0270012	0.36439	10.6957	10.5042	10.2565	10.2699	10.6945	10.9964	10.7241	10.7688
A0A5G2QPL0;A0A5G2QLI6;A0A5G2R9D3;F6Q497;Q06AV3;A0A5G2QH58;A0A5G2RB40;A0A5G2R5Y5;A0A5G2QM94;A0A5G2RLI1	Ubiquitinyl hydrolase 1	ATXN3	1.28927	2	6.3	0.0443934	0.366553	14.403	14.303	13.8946	14.1971	14.7296	14.7248	14.3744	14.4351
F1SJT1;A0A5G2R308	Exo/endonuclease G	EXOG	1.29012	2	3.9	0.0234246	0.367507	13.0387	13.2947	12.7602	13.0281	13.2814	13.5423	13.3894	13.3785
A0A287AJT7;A0A287AAH8	60S ribosomal protein L28	RPL28	1.29096	3	19	0.0316729	0.368441	14.4706	14.4921	14.3609	14.2368	15.0047	14.9175	14.5711	14.5409
K7GNP3;F1RYZ1	Tetraspanin	CD151	1.29214	2	10	0.00887858	0.369767	12.9808	13.2758	13.0564	13.0343	13.364	13.6713	13.3822	13.4089
M3V862;A0A286ZW04	Core-binding factor subunit beta	CBFB	1.29327	2	18.2	0.00574642	0.371022	13.3888	13.343	13.2307	13.1414	13.838	13.625	13.6147	13.5103
A0A5G2RCJ3;Q29195;A0A287AEG8;A0A5G2R1D5;A0A5S6H8S8;F1SI10	60S ribosomal protein L10		1.29393	7	39.3	0.0251506	0.371761	16.718	16.6029	16.3921	16.4693	17.1339	17.0481	16.7762	16.7112
A0A5G2R0D0;I3LVJ9	Mitochondrial import inner membrane translocase subunit TIM17	TIMM17B	1.29679	2	6.3	0.0194216	0.374943	13.4312	13.4351	13.3455	13.0337	13.7929	13.647	13.5023	13.8031
A0A287AS37;A0A5G2RFZ4;A0A5G2QHI4	MOB kinase activator 2		1.30075	1	8.1	0.00971041	0.379342	11.4475	11.3477	11.2778	11.4292	11.8977	11.8755	11.4891	11.7574
A0A286ZJ91;A0A481C371;A0A287ASX4	Vasodilator stimulated phosphoprotein	VASP	1.3017	9	28.6	0.0356721	0.380392	15.3111	15.3053	14.8864	15.1252	15.5889	15.7942	15.4182	15.3483
A0A287ACY5;A0A5G2QVK4	Synaptogyrin	SYNGR2	1.30452	2	9.4	0.00153904	0.383519	13.7402	13.8063	13.5274	13.5881	14.0586	14.0337	13.989	14.1148
F1SMB8;A0A287ANM0;A0A287A3I8;I3LR40	Centrosomal protein 192	CEP192	1.30661	1	0.3	0.0307695	0.385825	10.3731	10.5508	10.4997	10.3682	11.1209	10.9561	10.7286	10.5295
A0A481AEJ4;A0A5G2QD63	Collagen alpha-1(IX) chain isoform 1		1.30853	1	1.3	0.0243058	0.387949	15.6611	15.5878	15.6016	15.345	15.9391	16.2454	15.7809	15.782
A0A287BLF3;K9IWC1	Serine incorporator 3	SERINC3	1.3136	1	1.9	0.0386097	0.393529	11.0307	11.2057	10.7871	10.9341	11.4132	11.6136	11.0448	11.4601
A0A287A4G1;A0A5G2RDW9	ZFP36 ring finger protein like 2	ZFP36L2	1.31804	3	8.5	0.0179248	0.398396	13.8709	13.7019	13.3436	13.5543	14.1657	14.0038	13.9588	13.936
F1RSX7;A0A287APW1;A0A287BP04;A0A287ANQ3	Mitochondrial translational initiation factor 3		1.3198	1	3	0.0107085	0.400314	13.4986	13.4233	13.3799	13.1535	13.9487	13.8219	13.5676	13.7183
F1RI18	Cytochrome b-c1 complex subunit 8	UQCRQ LOC100524308	1.32396	3	30.5	0.0390319	0.404864	14.2329	14.3266	13.7257	13.8962	14.5253	14.3455	14.3455	14.5845
A0A5G2QPS5;A0A5G2QWT1;A0A5G2R9Q6;I3LPW8;I3LEG0	FERM, ARH/RhoGEF and pleckstrin domain protein 1	FARP1	1.32545	2	1.3	0.00501377	0.406486	13.181	13.1794	12.9323	13.0549	13.5608	13.6677	13.3664	13.3787
O62680	CD59 glycoprotein	CD59	1.3262	2	14.6	0.0136817	0.4073	13.7772	13.7624	13.3993	13.853	14.1418	13.9502	14.089	14.2402
A0A287AKC5;A0A287AE36	60S ribosomal protein L38		1.32976	3	31.5	0.0451416	0.411167	14.8124	14.5488	14.2732	14.4181	15.2258	14.9467	14.6688	14.8558
A0A5K1VDT5;F2Z567;K7GNY4;A0A5G2R4W2	60S ribosomal protein L8	RPL8	1.33465	6	22.2	0.0107571	0.416465	16.5598	16.5341	16.2443	16.3259	16.9783	16.9728	16.7242	16.6546
A0A286ZX74	Serine and arginine rich splicing factor 5	SRSF5	1.3355	4	15.9	0.0416407	0.417385	15.5698	15.4475	15.0635	15.1569	15.8727	15.9467	15.4874	15.6004
F1SIT7	60S acidic ribosomal protein P1	RPLP1	1.33587	3	66.7	0.0106219	0.417784	15.2311	14.9233	14.7475	14.8423	15.4906	15.3045	15.3017	15.3185
F2Z5L8;A0A287ASR3;A0A5G2QZD0;A0A287ATE4	Poly(A) binding protein nuclear 1		1.33673	2	5.3	0.0460033	0.418704	15.4081	15.459	14.9215	15.1473	15.8404	15.8468	15.4965	15.4271
A0A5S8KL32;P61292;A0A5S6I1J4;A0A5G2R6F8;A0A5G2QYQ0;A0A5G2QI00	Serine/threonine-protein phosphatase	PPP1CB	1.3378	7	27.7	0.0287846	0.419866	15.1592	15.2653	14.689	14.9726	15.49	15.6315	15.3123	15.3317
F2Z5Q6;A0A287BCW5	40S ribosomal protein S6	RPS6	1.33956	8	30.9	0.0288931	0.421754	16.9655	16.9701	16.9281	16.7052	17.4868	17.5917	17.1396	17.0378
A0A286ZTD8;A0A5G2R6V9	CRK proto-onco, adaptor protein	CRK	1.3412	6	17.9	0.0370749	0.423528	16.679	16.7262	16.2263	16.1415	16.9826	16.9001	16.7552	16.8291
A0A287AHZ7	SS nuclear autoantigen 1	SSNA1	1.34233	1	5.9	0.0278285	0.424737	12.7024	12.6975	12.4379	12.5039	13.2105	13.2612	12.7913	12.7776
A0A287AXY4	DNL-type zinc finger	DNLZ	1.3442	1	10.7	0.0186643	0.426747	12.2604	12.3656	12.0851	11.7619	12.5862	12.56	12.5368	12.4969
A0A286ZL51	Ribosomal protein L23a	RPL23A	1.34441	8	46.2	0.0199928	0.426977	16.1055	16.0883	15.9034	15.8292	16.4986	16.6814	16.3194	16.1349
A0A287A634	TBC1 domain family member 20	TBC1D20	1.34681	1	2.5	0.0240441	0.429549	11.6717	11.699	11.179	11.4876	12.1679	11.895	11.8094	11.8833
F1RSY4	Sphingomyelin phosphodiesterase 2	SMPD2	1.34699	1	2.1	0.00684716	0.429741	10.57	10.7267	10.2577	10.4451	10.8249	10.9899	10.9161	10.9875
I3LB93	Notch receptor 3	NOTCH3	1.34702	1	0.4	0.019921	0.429769	10.9238	10.9542	10.6424	11.1187	11.1854	11.6142	11.2889	11.2697
F1SKH6;A0A480LMF6;A0A5G2R568	Phosphatidylinositol-5-phosphate 4-kinase type 2 gamma	PIP4K2C	1.3499	1	3	0.0130375	0.432855	11.7382	11.8064	11.3863	11.7628	12.1381	12.3062	11.9416	12.0391
A0A5G2QTG5;A0A286ZWS0	SH3 domain binding glutamate rich protein like 3		1.35163	3	28.4	0.0190644	0.434705	13.9855	13.8477	13.4355	13.6989	14.2623	14.298	13.9882	14.1578
A0A5G2QPA6;A0A287AX59	Ribosomal protein L37		1.35513	2	14	0.0200857	0.438431	15.6071	15.6835	15.3039	15.4328	16.1154	16.1197	15.89	15.656
A0A287A2R0;A0A5G2QA07;A0A5G2R2U7;A0A5G2QYQ5;A0A287AZP4;A0A5G2QQT6;A0A286ZUV5	Protein phosphatase 4 regulatory subunit 2	PPP4R2	1.35847	2	4.5	0.0313421	0.441978	15.055	14.8127	14.5142	14.6615	15.3349	15.4372	15.0031	15.0362
F1S6W8;A0A5G2QJ20	F-actin monooxygenase		1.36613	1	0.8	0.0407206	0.450094	12.0439	11.8774	11.3523	11.6309	12.4064	12.0878	12.0147	12.196
F1S8U4;A0A5G2R0F4;A0A5G2QNY1;A0A5G2QI11	39S ribosomal protein L43, mitochondrial isoform X2		1.36748	3	18.9	0.018362	0.451515	15.1976	15.1529	14.856	14.6545	15.3701	15.5816	15.3166	15.3988
F1RFD4	ATP synthase membrane subunit k	ATP5MK ATP5MD	1.36781	1	25.9	0.021092	0.451863	12.9295	13.0785	12.5003	12.6098	13.3218	13.2176	13.0817	13.3045
A0A5G2RGR9;F1S187	TATA-box binding protein associated factor 15	TAF15	1.37148	3	11.3	0.0394519	0.455737	9.45004	9.20116	9.33247	9.18965	10.0138	9.98271	9.68444	9.31528
I3LMI5;F1SQG0	Bromodomain and PHD finger containing 1	BRPF1	1.37215	1	0.7	0.0175242	0.456435	10.989	10.9035	10.5624	10.6746	11.5269	11.2154	11.083	11.1299
A0A5G2R844;F1SDE3	Centromere protein V	CENPV	1.3737	3	13.6	0.00541879	0.458063	13.515	13.4558	13.3671	13.1838	14.0406	13.893	13.725	13.6953
F1SU33	StAR related lipid transfer domain containing 7	STARD7	1.37395	1	3.2	0.0183982	0.458333	12.0623	11.7053	11.7109	11.5505	12.3702	12.3359	11.9598	12.1965
A0A5G2R6P9;A0A287AG78;F1SE82;A0A287B275;A0A287BMW0	OCIA domain containing 2		1.37466	3	20.6	0.0109835	0.459074	12.4341	12.2626	12.0244	12.1634	12.8912	12.6514	12.4458	12.7324
A0A5G2QMX0	Histone H2A	H2AX	1.37482	7	32.9	0.00642866	0.459246	15.8904	15.7041	15.5461	15.7411	16.2825	16.3594	15.9731	16.1038
A0A287BHZ9;F1SQF8;A0A287AZS7;I3LNH4;F1RUP9;A0A5G2QEK8	Calcium/calmodulin dependent protein kinase I		1.37504	1	3.3	0.0189195	0.459474	9.21816	9.43153	9.55569	9.53003	9.88255	10.2421	9.72796	9.72073
A0A287A2U0;A0A287B859	Splicing regulatory glutamic acid and lysine rich protein 1	SREK1	1.3798	1	1.9	0.0258182	0.464455	12.4462	12.4764	11.9957	12.1334	12.8588	12.9262	12.4622	12.6623
A0A5G2QV34;F1SN10;A0A5G2RG16;A0A5G2QNE0;A0A5G2QTF0;A0A5G2R2I3;I3LKB2	GPI inositol-deacylase	PGAP1	1.38734	1	0.9	0.0193269	0.472323	12.1729	12.2179	11.8631	11.8184	12.6766	12.5693	12.1809	12.5348
A0A287ATV8	Uncharacterized protein		1.39069	1	5.8	0.0319116	0.475804	13.102	13.1809	12.4641	12.928	13.5635	13.3634	13.3636	13.2876
A0A287B9D9;A0A287AP14;A0A287A2W6	Transmembrane protein 135	TMEM135	1.3912	1	1.9	0.0222733	0.47633	11.0932	11.067	10.6401	10.8279	11.5993	11.0666	11.4087	11.4589
F1SU89	DnaJ heat shock protein family (Hsp40) member B12	DNAJB12	1.40518	1	2.4	0.0397323	0.490758	12.8882	12.7739	12.3637	12.3889	13.0123	13.4802	13.0001	12.8851
I3LKV1	High mobility group nucleosomal binding domain 4	HMGN4	1.40599	2	17.8	0.0356731	0.491589	13.2676	12.9944	12.8485	12.7839	13.6418	13.7765	13.1412	13.3013
F1SLT8;A0A287A732	Coiled-coil domain containing 80		1.40974	1	0.9	0.00840162	0.495432	12.9503	13.228	12.9329	12.9316	13.8103	13.3221	13.4718	13.4203
I3L5P4;A0A5G2QIU6	Threonine synthase-like 2	THNSL2	1.42124	1	1.5	0.0288112	0.507154	10.8903	10.9963	10.4831	10.3325	11.2324	10.9819	11.1596	11.3568
Q95281;A0A287ANI9	60S ribosomal protein L29	RPL29	1.42667	4	25	0.00417684	0.512653	16.0157	16.0335	15.8641	15.7304	16.4749	16.6177	16.4141	16.1876
P46405	40S ribosomal protein S12	RPS12	1.42925	4	31.8	0.0376455	0.515254	15.509	15.2706	14.6594	15.1794	15.8432	15.7426	15.5307	15.563
I3LGD6	Translocon-associated protein subunit gamma	SSR3	1.43382	2	8.1	0.0173262	0.519861	14.098	13.8498	13.44	13.5359	14.4084	14.1913	14.2248	14.1787
F1RTY7;A0A5G2R6H4;A0A5G2R1Z5;A0A287AKR7;I3L7J7	Heat shock 70 kDa protein 14	HSPA14	1.43847	2	3.4	0.0411016	0.52453	12.769	12.2952	11.9719	12.4082	12.9815	13.1574	12.6114	12.7922
A0A287A0S3;A0A287B8U5	FAM111 trypsin like peptidase A	FAM111A	1.4418	4	5.8	0.0131659	0.527868	13.9046	13.7487	13.4342	13.5721	14.4108	14.3567	14.0383	13.9653
F2Z581	Histone domain-containing protein	H2BC4	1.45808	4	40	0.0228118	0.544074	14.5818	14.6406	13.9355	14.0703	14.8909	14.8095	14.8395	14.8646
A0A5G2R829	Annexin	ANXA6	1.46048	25	53.4	0.0164732	0.546443	13.1867	12.8947	12.8728	12.7838	13.7646	13.4547	13.1036	13.6009
F2Z5T5;F1RK98;A0A288CFV7;A0A5G2QUU6;I3LDR2;A0A5G2R278	Tubulin alpha chain	TUBA1A	1.46111	18	52.8	0.0222068	0.547067	14.8138	14.4781	14.0848	14.6714	15.3074	14.9598	14.9663	15.0029
A0A5G2R9F7	FKBP prolyl isomerase 1A	FKBP1A	1.46562	1	13.7	0.046533	0.551515	12.1275	11.9293	11.2948	12.0068	12.5748	12.533	12.053	12.4037
A0A075B7J0;A0A075B7H9;A0A075B7I5;A0A075B7I9	Ig-like domain-containing protein		1.49457	1	9.1	0.0193559	0.579727	15.1891	15.067	14.3741	14.8357	15.405	15.5459	15.3988	15.4351
A0A5G2QWG7	Peptidyl-prolyl cis-trans isomerase	PPIA	1.52124	8	46.2	0.00681678	0.60525	13.6776	13.403	13.1941	13.3064	14.3045	13.9141	13.797	13.9865
F1RPR8;A0A287BIH5;Q1RPR6;A0A287AJE9	Integrin beta	ITGB6	1.52816	1	1.3	0.041515	0.611794	11.5812	11.9336	11.4883	10.9542	11.954	12.4484	11.9063	12.0959
A0A287A7G8;F2Z584;A0A287BID4;I3LAJ9;A0A5G2RG11;A0A5G2QI50	Histone H2B		1.53552	11	56.4	0.0288362	0.618732	15.4854	15.1236	14.5788	14.817	15.7777	15.7076	15.6343	15.3603
A0A287AIC3;A0A286ZPB3;A0A287BAG7;A0A287AY77	CCR4-NOT transcription complex subunit 2		1.54706	1	1.9	0.0293746	0.629525	13.102	12.9828	12.2392	12.6748	13.4423	13.6357	13.1144	13.3246
F1SHP1;A0A5G2R7E9	ADAM metallopeptidase with thrombospondin type 1 motif 1	ADAMTS1	1.58795	1	1.2	0.0235347	0.667169	11.8324	11.4124	10.9293	11.7287	12.0714	12.4008	12.0016	12.0978
A0A287BQV3;F1SN88	DNA polymerase epsilon 3, accessory subunit	POLE3	1.60334	1	5.4	0.00889248	0.681083	12.3705	12.0052	11.6232	11.8211	12.6843	12.8462	12.5287	12.485
A0A5G2QEM4;I3L8V3;I3LUI6;A0A5G2QH88;A0A287B933	Lysine demethylase 5A	KDM5A	1.61041	1	0.5	0.0192508	0.687425	13.2485	13.1614	12.4866	12.7878	13.6818	13.9292	13.3568	13.4662
Q71LE2;A0A286ZTM7	Histone H3.3	H3-3A H3F3A	1.61607	5	28.7	0.0342888	0.692486	12.5525	12.4906	11.5029	12.1757	12.7746	13.0896	12.9034	12.7241
A0A286ZP67;A0A286ZJR3;A0A287AGF7;F1S8L9;A0A5G2QGD3	Heterogeneous nuclear ribonucleoprotein U	HNRNPU	1.62569	20	26.9	0.0155942	0.701052	13.4342	13.2822	12.6637	13.3016	14.0476	14.0793	13.5689	13.7901
P62863	40S ribosomal protein S30	FAU	1.66	1	13.6	0.0199508	0.731187	10.433	10.341	9.9278	10.5458	11.3716	11.3009	10.544	10.9557
A0A286ZIM1;A0A286ZSX6;A0A287AP28;A0A287BAB3	Ig-like domain-containing protein		1.70709	1	16.3	0.0247833	0.77154	12.8422	11.9536	11.7812	12.1936	13.2362	12.7587	12.7894	13.0724
A0A5G2RJ31;I3LFB1	Protein phosphatase 1 regulatory subunit 8	PPP1R8	1.76662	1	2	0.020253	0.820991	13.5139	13.4905	12.4876	13.1893	14.1266	14.2185	13.8371	13.783
A0A287A2B6;F1RKM5;A0A287BMM1;A0A5G2QFI1;A0A5G2QQH4;I3L7Q2	GRAM domain containing 2B	GRAMD2B	1.85966	1	1.9	0.00907123	0.895042	10.8055	10.2378	9.79066	10.1875	10.998	10.9344	11.2717	11.3975
I3LSK0;A0A286ZNN8;A0A287BN54	Ankyrin repeat domain 17	ANKRD17	2.58572	1	0.6	0.0213171	1.37057	8.55377	9.02466	7.23241	7.74411	9.73855	9.70685	9.64226	8.94954
A0A5G2RE84;A0A286ZN89;A0A5G2QDL9;A0A5G2QPX6	PDZ domain-containing protein			1	15.2	0.0915727	-0.309701	14.3105	14.3508	14.4675	14.5125	13.854	13.8482	14.4193	14.2811
A0A287AHT4;A0A287ABW7;A0A286ZUQ0;F1S4T0	SOS Ras/Rac guanine nucleotide exchange factor 1	SOS1		1	1.1	0.171133	-0.159161	11.3852	11.3125	11.3204	11.1591	11.133	11.2026	11.3165	10.8885
A0A286ZUQ6;I3LT39;A0A480J532;A0A5G2QG20;A0A5G2QPE7	NECAP endocytosis associated 1	NECAP1		1	2.8	0.466018	0.0620232	12.8391	12.9226	13.0124	12.7793	13.0418	13.0511	12.7896	12.919
A0A286ZW02	Methylmalonyl-CoA epimerase	MCEE		1	7.5	0.0755083	-0.192947	12.8109	12.9387	12.9839	13.079	12.6967	12.6183	12.9481	12.7777
A0A287A4I5;A0A287AH71	Transcription factor AP-4	TFAP4		1	2.6	0.766022	0.08762	13.6982	13.9021	14.2719	14.0751	14.3903	14.5392	13.4103	13.9579
A0A287BKR9;A0A287A5X0	Uncharacterized protein	LOC100157017		1	4.3	0.294939	-0.104822	13.4613	13.4849	13.3461	13.5472	13.2841	13.164	13.5257	13.4463
A0A5G2RG86;A0A287A8L0	COMM domain-containing protein 5	COMMD5		1	4	0.534863	-0.069561	13.7669	13.8007	14.1039	13.7814	13.8789	13.9331	13.6349	13.7276
A0A287AA63;A9XAM2	Peroxisome proliferator activated receptor delta	PPARD		1	1.7	0.163704	-0.527222	15.7568	15.5555	15.4492	15.5671	14.6219	14.3883	15.7451	15.4645
A0A5G2R8Q2;A0A287AB36;A0A5G2R8Z2;A0A5G2QUA1	Cornichon family AMPA receptor auxiliary protein 4	CNIH4		1	14.7	0.0628724	-0.273336	14.3034	14.2448	14.362	14.4134	13.8958	13.8304	14.2927	14.2113
A0A287ABI8;A0A287AQ85;A0A287ADF4	Syntaxin 6	STX6		1	5.1	0.0917396	-0.222361	14.9438	15.029	15.2098	15.0374	14.6972	14.6387	15.0013	14.9933
A0A287AGL8;A0A287BK84	Paternally expressed 10	PEG10		1	2	0.30927	0.132648	12.6639	12.8839	12.8162	12.7912	12.9626	13.2168	12.7653	12.7412
A0A287AHY1;F1SLZ9	E3 ubiquitin-protein ligase NRDP1	RNF41		1	4.5	0.410237	0.138081	11.6913	11.7823	11.7864	11.8418	12.0594	12.239	11.5325	11.8232
A0A287AWM5;I3LLM8;A0A5G2QA30	Synaptogyrin 1	SYNGR1		1	7.1	0.132241	-0.307812	15.6097	15.4585	15.6061	15.5588	14.99	14.9136	15.559	15.5394
F1RLG0;A0A287AYE2	YTH domain containing 2	YTHDC2		1	1.7	0.0694413	-0.342393	12.802	12.8487	13.0623	13.0398	12.382	12.3249	12.8368	12.8395
A0A287B2U9;I3LQY9	UBX domain-containing protein	UBXN7		1	1.7	0.138924	0.120124	16.3934	16.314	16.4543	16.2687	16.5656	16.5779	16.3411	16.4263
A0A287B4Y9;F1SS51;A0A5G2QZR5;A0A5G2QJE6	Mitogen-activated protein kinase kinase 4	MAP2K4		1	4.5	0.516821	-0.206034	15.8407	15.4162	15.5136	15.8575	15.136	14.8311	15.9465	15.8901
A0A287BCC6;A0A287B7T8	Choline phosphotransferase 1	CHPT1		1	3.3	0.538069	-0.0404847	14.7861	14.7824	14.9326	14.8272	14.8289	14.6388	14.8462	14.8525
F1SJH1;A0A287B874	Integrin subunit alpha 11			1	0.8	0.168947	0.0859358	13.5533	13.605	13.6063	13.5841	13.7614	13.7652	13.6135	13.5524
A0A287BFD4;A0A5G2QDZ1;F2Z5V5;A0A5G2R3A9;A0A5G2QF95	WD repeat-containing protein 48	WDR48		1	1.5	0.23903	-0.0726559	14.8694	14.9216	14.9987	14.8455	14.8549	14.7646	14.772	14.9531
F1SJG2;A0A287BT35;A0A287BG55	KN motif and ankyrin repeat domains 1	KANK1		1	0.8	0.0531655	0.194866	12.4017	12.3996	12.3824	12.1576	12.6465	12.6003	12.4163	12.4576
A0A287BJN7	Huntingtin interacting protein K			1	6.2	0.141488	0.242292	15.4725	15.3947	15.3498	15.0617	15.6944	15.7928	15.3009	15.4598
A0A287BL25	Small integral membrane protein 15	SMIM15 LOC110258667		1	9.5	0.231251	0.136339	14.848	15.0304	14.7436	15.0013	15.1864	15.153	14.8609	14.9683
F1S0C0;A0A287BQW1;A0A480L5Q2	Methionine aminopeptidase	METAP1		1	3	0.108222	-0.0541098	13.4196	13.3752	13.331	13.3719	13.3344	13.3168	13.2617	13.3683
F1RWY6;A0A287BRT1;A0A287B558	Receptor interacting serine/threonine kinase 1	RIPK1		1	3.8	0.104954	-0.302552	13.5827	13.4802	13.7117	13.8239	13.141	13.0831	13.6582	13.5061
A0A288CFU9;F1SBU5;A0A5G2RD55	tRNA-dihydrouridine(47) synthase [NAD(P)(+)]	DUS3L		1	1.5	0.0874032	0.385128	12.1596	12.0033	11.5673	11.9252	12.6029	12.4625	11.9926	12.138
A0A2C9F391;P49927	Major prion protein	PRNP		1	3.1	0.125634	-0.270708	15.6257	15.477	15.4982	15.5792	15.0969	14.9494	15.5354	15.5157
A0A5G2R182;F1S0Z2;A0A5G2QA23	tRNA methyltransferase 10 homolog A	TRMT10A		1	3.7	0.712568	0.0404754	14.3481	14.3978	14.4571	14.1257	14.4203	14.5628	14.2869	14.2206
A0A5G2QAJ6;I3LBW5	Peptidyl-prolyl cis-trans isomerase	PIN4		1	7.9	0.897192	-0.00683594	12.9531	12.8676	12.95	12.8413	12.9022	13.0105	12.8167	12.8553
A0A5G2QLP4;I3LB10;A0A5G2QEB8	Gamma-glutamyl carboxylase			1	3.5	0.721763	-0.17588	15.5346	15.152	14.4932	15.1443	14.5681	13.8895	15.729	15.434
A0A5G2QGA7;A0A5G2RE55;I3LIB6;A0A5G2R7R7;I3LNV4;A0A5G2QC22;A0A287ADX2;A0A5G2RBJ1	Golgin A7	GOLGA7		1	11.8	0.712187	0.0293365	13.8826	13.9407	13.8756	13.8804	13.7588	13.8712	14.1114	13.9551
A0A5G2QGR3;A0A5G2RAN0;K7GP73;A0A5K1VU96;F1S887;I3L932;A0A287A817;M9MMN6	Signal regulatory protein alpha	SIRPA		1	1.6	0.515125	0.0848279	13.0826	13.11	13.388	13.063	13.364	13.4365	13.0118	13.1706
A0A5G2QR57;F1S484;A0A5G2QIC2	Protein AAR2 homolog			1	5.4	0.0840949	-0.29745	13.8854	13.8449	13.8351	14.0413	13.4691	13.3064	13.9211	13.7202
A0A5G2QN35	UEV domain-containing protein			1	20.9	0.244253	-0.148418	13.8961	13.945	13.9811	14.0057	13.6698	13.5671	14.0302	13.9671
F1RFC8;A0A5G2QR78	Mitochondrial fission process protein 1	MTFP1		1	17.3	0.103519	-0.287988	15.9883	16.0266	16.1252	15.8302	15.5159	15.4357	15.8535	16.0132
C3VMK7	Claudin	CLDN11		1	4.3	0.902952	0.0136142	13.0582	13.4484	13.2721	13.1906	13.1941	13.463	13.171	13.1956
C3VML2	Claudin	CLDN6		1	5	0.817939	-0.036865	10.7474	11.2206	10.6725	10.9827	11.0041	10.9616	10.9044	10.6057
F1RLI9	Sedoheptulokinase	SHPK		1	4.8	0.270825	-0.315108	13.9134	13.3548	13.7942	14.0504	13.2367	12.9854	13.741	13.8893
F1RPY3	Reticulon	RTN3		1	4.3	0.194424	0.157321	14.7389	14.8018	14.5776	14.4621	14.9344	14.8489	14.5861	14.8402
F1RSN0	SHANK associated RH domain interactor	SHARPIN		1	1.8	0.412886	-0.101084	9.43157	9.35436	9.54936	9.44961	9.57738	9.42072	9.06447	9.318
F1RSQ0	Chromosome 4 C8orf82 homolog	C4H8orf82 C8orf82		1	3.7	0.535416	-0.0747607	11.3016	11.0382	11.3921	11.2373	11.3233	11.297	10.9706	11.0791
F1RXB7	Leucine rich repeat and coiled-coil centrosomal protein 1	LRRCC1		1	1	0.18757	-0.491238	14.3413	14.0228	13.9246	13.9582	13.1211	12.9336	14.1517	14.0755
F1S0E1	Peptidase M20 domain containing 2	PM20D2		1	2.1	0.186978	-0.161651	15.2489	15.1734	15.2472	15.1963	14.9745	14.7952	15.1724	15.2772
F1S390	Conserved oligomeric Golgi complex subunit 8	COG8		1	1.2	0.922141	0.0159431	12.4757	12.3319	12.6859	12.4352	12.7665	12.654	12.1428	12.4291
F1SDP0	Abraxas 2, BRISC complex subunit	ABRAXAS2		1	1.8	0.977084	0.00406408	13.8375	13.9439	14.171	13.894	14.0923	14.132	13.6317	14.0068
F1SGD8	Pleckstrin homology-like domain family A member 1			1	2.3	0.436036	-0.326861	14.6267	14.1951	13.8373	14.3064	13.5601	13.1112	14.6965	14.2903
F1SKI6;A0A5G2QVD3	NADH dehydrogenase [ubiquinone] 1 alpha subcomplex assembly factor 3	NDUFAF3		1	5.9	0.105466	-0.241817	14.144	13.9957	14.1628	14.1853	13.7193	13.6341	14.1161	14.0511
F1SR90	Selenoprotein S	SELENOS SELS		1	4.7	0.230338	0.119209	12.1269	12.4672	12.3546	12.3668	12.5614	12.5155	12.3583	12.3573
F1SRY9	Angio associated migratory cell protein	AAMP		1	1.8	0.789992	-0.0329645	14.9292	14.7802	14.7491	14.9197	14.7297	14.5413	14.9741	15.0012
F2Z5H2	ATPase family AAA domain containing 1	ATAD1		1	1.9	0.111898	-0.0377114	12.1869	12.2372	12.2588	12.2194	12.1635	12.1659	12.2134	12.2084
I3LN61	Serine/threonine kinase 38 like	STK38L		1	1.6	0.98451	0.00132537	12.8583	12.6995	12.8064	12.7387	12.7418	12.9186	12.6546	12.7933
I3LQS2	5, 3-nucleotidase, cytosolic	NT5C		1	3.5	0.189292	0.133011	11.0259	11.0478	10.9062	10.8814	11.0609	11.3042	11.1087	10.9195
A0A287BPW6;A0A287B326;A0A286ZKV6;A0A287ATL9;A0A480WTP0;A0A287BRY4;F1RWI7;A0A287A6A7	Double-stranded RNA-binding protein Staufen homolog 2	STAU2		2	3.4	0.13788	0.0837197	13.7944	13.6717	13.65	13.7134	13.8123	13.8853	13.7499	13.7169
A0A286ZM39	Xyloside xylosyltransferase 1	XXYLT1		2	5.6	0.251087	-0.245734	14.1992	14.1275	14.0041	13.8436	13.611	13.3925	14.1248	14.063
A0A286ZMD1;A0A287AS72;A0A287B759	N-acetyl-D-glucosamine kinase	NAGK		2	7.3	0.249316	-0.137984	14.6204	14.4558	14.67	14.7664	14.331	14.3501	14.6335	14.6461
A0A286ZQE9	Death associated protein	DAP		2	15.7	0.19606	0.134826	12.8112	12.7658	12.9257	12.6212	13.0207	13.0334	12.7502	12.8589
F1SS96;A0A287A843;A0A287AB79;A0A286ZR11	Ceramide synthase 2			2	6.8	0.136047	-0.131751	16.2271	16.2562	16.2449	16.2849	16.0164	15.976	16.2965	16.1973
A0A286ZS54;A0A287AI95;F1SEV7	Gasdermin D	GSDMD		2	6	0.353988	-0.208827	13.8324	13.5851	13.5813	13.8376	13.2742	13.0738	13.8954	13.7577
A0A5G2R539;A0A286ZUZ0;A0A5G2R8U6;I3LEQ0;A0A287APQ9;A0A287A9A0;A0A5G2QIP5;A0A5G2QZ49;A0A286ZSZ5	Oxysterol-binding protein	OSBPL9		2	2.5	0.785165	-0.00949812	15.4591	15.3881	15.3922	15.388	15.3578	15.3512	15.4061	15.4742
F1RMW4;A0A286ZV44	X-ray repair cross complementing 1	XRCC1		2	4.6	0.343067	0.112307	14.2923	14.237	14.3229	14.2918	14.5301	14.6275	14.1731	14.2625
A0A5G2QGC9;A0A5G2QKP1;F1RZH8;I3LG37;A0A286ZVT0;A0A287BL28;A0A287B9F9;A0A287A8V7	Endoplasmic reticulum junction formation protein lunapark	LNPK		2	9.8	0.232594	-0.128147	15.5007	15.4665	15.4804	15.5329	15.2224	15.1864	15.5677	15.4915
A0A287AZD4;A0A286ZX07;A0A287B475	Phosphodiesterase			2	2.7	0.156508	-0.121955	13.156	13.1715	13.1969	13.2212	12.918	12.9992	13.2638	13.0767
A0A287B092;A0A287AH20;A0A287A1H7;A0A287AE74	NHL repeat containing 3			2	7.8	0.198927	-0.181801	15.3354	15.2638	15.1936	15.382	14.9365	14.8774	15.3232	15.3105
A0A287B7R3;Q29073;A0A287A5G5	Prostaglandin reductase 1	PTGR1		2	5.8	0.0991753	0.125593	14.686	14.6736	14.6614	14.4826	14.8264	14.8185	14.649	14.712
F1RXC0;A0A287AWD8;A0A287ASJ5;A0A5G2QIJ6;A0A287A767	Carbonic anhydrase	CA13		2	6.1	0.100861	0.118385	14.7318	14.7201	14.71	14.6413	14.9003	14.9329	14.6956	14.748
A0A5G2RGK2;I3L8J8;A0A5G2RH27;A0A287AC53;A0A5G2Q7V8;A0A287A5D4;A0A287BAX7	Disco interacting B	DIP2B		2	1.7	0.252608	0.110381	11.7213	11.701	11.561	11.5982	11.5936	11.6527	11.9109	11.8658
A0A287B005;A0A287BLB1;F1SBI9;A0A5G2R1E0;A0A287AE13;I3LQ03;A0A5G2QVD1;A0A5G2R819;A0A5G2QMV1;I3LEQ5	Kinesin family member 16B	KIF16B		2	1.5	0.305709	0.132324	12.3907	12.4822	12.551	12.2912	12.7115	12.7118	12.2713	12.55
A0A287AE97;A0A5G2QHK4;A0A287BN24;A0A5G2QY00;Q4KRV1	GPI-anchor transamidase	PIGK		2	6.3	0.998806	-0.000313282	16.8009	16.458	16.4175	16.3854	16.2801	16.1469	16.8131	16.8205
A0A287ALW5;F1SFP6	TATA element modulatory factor 1	TMF1		2	1.7	0.0982916	0.228315	12.9704	12.9009	12.7975	12.8042	13.215	13.341	12.9563	12.874
A0A5G2QRS3;A0A287AN25;A0A5G2QS26	Muellerian-inhibiting factor	SF3A2		2	5.3	0.0571393	0.261822	13.1892	13.1553	12.8813	12.9549	13.3766	13.4847	13.2678	13.099
A0A287AQY5;F1RMY1;A0A287BT19;A0A287A072	Leucine rich repeats and calponin homology domain containing 4	LRCH4		2	4.9	0.416598	0.104736	12.2197	12.1898	12.174	11.8854	12.4669	12.2567	12.0805	12.0839
A0A287AWN6;A0A5G2QEV8	Guided entry of tail-anchored proteins factor 4	GET4		2	4.2	0.228113	-0.288909	16.3212	16.0982	16.1265	16.3952	15.7016	15.5037	16.3032	16.277
I3LGC0;A0A287B3M4	Serine/threonine-protein phosphatase 2A 56 kDa regulatory subunit	PPP2R5E		2	5.8	0.590384	-0.0434997	14.9259	14.8867	15.0152	15.0069	14.7882	14.8083	15.0745	14.9897
A0A287B747;F1RZQ9;A0A5G2R1U8	Ubiquinol-cytochrome-c reductase complex assembly factor 2	UQCC2		2	25	0.192747	-0.108055	14.0803	14.0798	14.0868	13.9243	13.8866	13.8051	13.948	14.0992
A0A287BFS1;A0A480JVL5;A0A286ZLK7;F1RFA3	RNA-binding protein with serine-rich domain 1	ECI1		2	14.9	0.173886	-0.218863	17.3691	17.2458	17.3033	17.3133	16.9129	16.7921	17.3639	17.287
A0A287BJW3;A0A287BHQ2	Uncharacterized protein			2	10.7	0.943371	-0.0137448	13.2757	13.1461	13.2331	13.1448	12.9389	12.8549	13.652	13.2989
A0A287BL80;F1SJ30;A0A287BNZ5	Mannose-6-phosphate isomerase	MPI		2	8.7	0.0715331	0.209876	13.9994	13.9582	13.7165	13.7367	14.1923	14.1442	13.9667	13.9471
A0A287BPH4	Reticulophagy regulator 3	RETREG3		2	5.2	0.43533	-0.0803125	13.1349	13.3533	13.5157	13.2392	13.3222	13.2469	13.0857	13.267
A0A287BQL0;A0A286ZKF7	Transgelin			2	14.1	0.341276	0.0747209	12.023	11.9227	12.0539	12.0447	12.1216	12.2566	11.9861	11.9789
A0A480WV56;A0A5K1VBG6;F1RTD4;K7GMR4	Motile sperm domain-containing protein 1	MOSPD1		2	11.7	0.129543	-0.209488	12.7285	12.6434	12.9031	12.8113	12.8241	12.5161	12.3136	12.5945
A0A5G2Q6W7;F1S3J9	Intercellular adhesion molecule 1	ICAM1		2	4.7	0.857456	0.0542297	16.293	15.6391	15.7308	15.5349	15.4645	15.4386	16.3358	16.1759
A0A5G2QAG4;A0A287BIC6;A0A5G2QJ82	KIAA1522	KIAA1522		2	2.3	0.902899	-0.0181916	12.8985	13.2413	13.2977	12.962	13.1101	13.3583	12.8926	12.9656
A0A5G2QDX6;A0A5G2QNA5;A0A5G2QH02;F1SB57;I3LLX9;A0A5G2RFH1;F1SB68	Armadillo repeat containing 10	ARMC10		2	13.8	0.423927	-0.0446463	15.1868	15.0595	15.0773	15.1118	15.0636	14.941	15.1175	15.1347
A0A5G2RAN7;A0A5G2R1H9;A0A5G2RBZ9;A0A5G2QGA6;F1S829;A0A287A5R0	Wnt ligand secretion mediator	WLS		2	4.4	0.079595	0.137482	15.7715	15.6522	15.6391	15.5227	15.7642	15.6764	15.847	15.8479
A0A5G2QM95;F1RGR1	Calcium/calmodulin dependent protein kinase kinase 1	CAMKK1		2	4.3	0.104399	-0.185578	13.0593	13.1142	13.175	13.0658	12.8632	12.6797	13.0352	13.0939
A0A5G2QP88;I3LG95;A0A5G2QRP4;I3LQ47;F1SLN0	ATP-dependent RNA helicase DHX29			2	1.7	0.374403	-0.0625572	14.5067	14.6366	14.6566	14.6068	14.6216	14.6468	14.4188	14.4693
I3LPU3;A0A5G2QQ18;I3LFX1;A0A5G2R5K4;A0A5G2QYJ1;A0A5G2QVJ5	ArfGAP with RhoGAP domain, ankyrin repeat and PH domain 1	ARAP1		2	1.5	0.208815	-0.348244	13.4666	13.2633	13.4417	13.2845	12.5785	12.6165	13.453	13.4151
A0A5G2QSW3;F1SDI9	Dihydropyrimidinase like 4	DPYSL4		2	3.8	0.123745	-0.336042	15.499	15.5494	15.719	15.7172	15.0947	14.8787	15.6323	15.5348
P00819;I3LC10;A0A5G2RKL2;A0A5G2RBE9;A0A5G2R9Q8	Acylphosphatase-2	ACYP2 ACYP		2	15.2	0.25984	0.11928	13.7342	13.7625	13.8116	13.5901	13.8469	14.0124	13.6167	13.8995
A0A5S8LCP5;F1RW50;A0A5S6GWJ4;Q8MIB3	Broad substrate specificity ATP-binding cassette transporter ABCG2	ABCG2		2	3.2	0.965031	0.00165105	15.1609	15.0816	15.152	15.1495	15.0479	15.1591	15.152	15.1917
A5D9P1;D0G6Y3;Q9XT00;K7GLG0	(3R)-3-hydroxyacyl-CoA dehydrogenase	HSD17B8 SBAB-279G2.1-001		2	7.3	0.371776	-0.171956	16.9635	16.7504	16.7717	17.0958	16.526	16.4178	17.1181	16.8317
A5GFN6;A0A5S6G321	mRNA export factor	RAE1 MRNP41		2	9	0.0703458	-0.102476	15.667	15.667	15.6563	15.7051	15.5114	15.4786	15.6276	15.668
I3LFP3;K7GLS1;F1REZ2	Versican	VCAN		2	0.8	0.232341	-0.250718	15.0368	14.8532	14.8962	14.9467	14.4726	14.2715	14.9533	15.0325
F1RHJ1;A0A287B305	39S ribosomal protein L24, mitochondrial isoform X1	MRPL24		2	13.4	0.165222	-0.294263	13.8922	13.9617	14.0211	13.8835	13.378	13.2874	14.024	13.892
F1RIU9;A0A287BL36;A0A287AQI8;A0A287A9W3	Coiled-coil-helix-coiled-coil-helix domain-containing protein 2	CHCHD2		2	22.2	0.176723	-0.170633	14.8333	14.6739	14.8631	14.7103	14.5458	14.3466	14.6828	14.8228
F1RQM0	Trophoblast glycoprotein	TPBG		2	8.4	0.174152	-0.308702	15.4236	15.3922	15.3686	15.4915	14.7487	14.7992	15.5441	15.3492
F1RZX9	Haloacid dehalogenase like hydrolase domain containing 2	HDHD2		2	17.8	0.206658	-0.157839	14.2104	14.2423	14.2663	14.3705	14.1326	13.8096	14.2697	14.2464
F1S2I8	Tubulin polymerization-promoting protein family member 3	TPPP3		2	9.1	0.781174	-0.0620484	16.9096	16.602	16.5719	16.7713	16.3389	16.2853	17.0631	16.9193
F1S455	Transmembrane protein 231	TMEM231		2	5	0.830415	-0.0455267	12.89	12.543	12.8228	12.9247	13.245	12.7821	12.3829	12.5884
F1SCR9	NBAS subunit of NRZ tethering complex	NBAS		2	1.1	0.258119	-0.307016	16.2933	16.2102	16.192	16.2743	15.5735	15.4643	16.446	16.2579
F1SFR1	MYG1 exonuclease	MYG1 PFDN5		2	7	0.467104	-0.0408909	15.2045	15.2195	15.1674	15.2779	15.0795	15.1395	15.3035	15.1833
I3LEJ9;A0A5G2RAK4	Mitochondrial ribosomal protein S6			2	7.6	0.205018	-0.0853977	14.8513	14.8979	14.8752	14.9882	14.8781	14.7922	14.918	14.6827
I3LGX9	Hexosyltransferase	CHPF		2	3.2	0.921126	-0.0122073	11.104	11.309	11.1342	11.2574	11.3665	11.3765	10.9533	11.0595
I3LRZ7	Cytochrome c oxidase assembly factor 7	COA7		2	7.4	0.773372	-0.027616	12.4714	12.6423	12.362	12.4496	12.5612	12.253	12.5413	12.4594
K7N7E9	Protein BUD31 homolog	BUD31		2	7.6	0.316808	0.130775	11.8953	11.9977	11.6599	11.9453	12.1025	12.2141	11.9055	11.7991
P49171	40S ribosomal protein S26	RPS26		2	19.1	0.0912918	0.203711	13.4483	13.4285	13.2667	13.1706	13.6048	13.3443	13.4826	13.6973
A0A286ZJ10;B0LXP3;F6PVF4	RELA proto-onco, NF-kB subunit	RELA		3	5.3	0.102474	0.111842	15.85	15.8193	15.8322	15.7357	15.9284	16.0663	15.8487	15.8411
A0A286ZKU3;A0A287A0N9;I3LG34	RB1 inducible coiled-coil 1	RB1CC1		3	2.9	0.118615	-0.163525	13.5815	13.7277	13.7026	13.6805	13.3908	13.3455	13.6933	13.6086
A0A287AEI0;A0A286ZMV7;F1SJ27	Tyrosine-protein kinase	CSK		3	7.1	0.359907	-0.0919185	16.9683	16.9085	16.9711	16.9235	16.6977	16.6913	17.0411	16.9737
A0A286ZNF7;F1S3U0	Galactose-1-phosphate uridylyltransferase	GALT		3	10.4	0.100299	0.0954425	15.1148	15.1027	14.9279	15.017	15.2044	15.103	15.1175	15.1194
A0A287ALH9;A0A5G2QAG7;K7GNK7;A0A286ZQ13;A0A287BK34;A0A5G2QCP8;A0A5G2QTZ3;A0A286ZTK8;A0A5K1UKA4;F1RV28	Mitogen-activated protein kinase kinase 3	MAP2K3		3	6.3	0.184682	0.117894	16.1796	16.1278	16.1847	16.1075	16.4043	16.3948	16.1508	16.1213
F1SHX9;A0A286ZQZ4;A0A287A9Z2;A0A5G2QW07	L-2-hydroxyglutarate dehydrogenase	L2HGDH		3	10.5	0.0731546	-0.217322	16.7631	16.8235	16.9346	16.9888	16.6109	16.4391	16.8174	16.7733
A0A286ZTN4;A0A287APA1;A0A5G2QPT6;A0A287ACQ7;A0A5G2QWH5	Nipsnap homolog 2	NIPSNAP2		3	10.6	0.474633	0.0308757	15.8266	15.9195	15.9663	15.8644	15.9108	15.8639	15.9345	15.991
A0A287BHY1;A0A5G2R313;A0A287A2F9;A0A5G2RGF7	Transcription elongation factor	TCEA1		3	9.8	0.0917667	0.258036	15.3739	15.2915	15.1455	15.139	15.6348	15.7447	15.2691	15.3335
A0A5G2QEX3;A0A287A3T1;A0A5G2QDG4	Toll interacting protein	TOLLIP		3	17	0.0593654	-0.150864	16.2089	16.193	16.324	16.311	16.0689	15.9705	16.1794	16.2146
I3L8U8;A0A287A4K2;A0A287BRS1	Secernin 3	SCRN3		3	7.2	0.208457	-0.282814	15.2606	15.0123	15.1883	15.155	14.6166	14.4658	15.1585	15.2441
A0A5G2QAJ3;A0A287A829;F1SJ68;A0A287AZU8	Alpha-mannosidase	MAN2C1		3	3.7	0.201777	-0.227207	14.4411	14.2856	14.4489	14.4234	13.9161	13.9007	14.4852	14.3881
A0A287AP80;A0A287AHQ9;A0A287BEN4;A0A287A8M6;A0A287A9B2;A0A5G2QCE1;A0A287A964;A0A5G2QAP6;A0A5G2R3Z6	HECT and RLD domain containing E3 ubiquitin protein ligase 4	HERC4		3	3.5	0.158809	0.164886	14.825	14.7853	14.8525	14.6504	15.0539	15.1121	14.6983	14.9085
A0A287A8T0	Ribosomal protein L7	RPL7		3	16.9	0.536171	0.0478501	15.7804	15.7418	15.8442	15.6994	15.9815	15.8408	15.7678	15.667
A0A287AB56;I3LKW5;A0A5G2QDP3;A0A287AFL6	Pre-mRNA-splicing factor RBM22	RBM22		3	8	0.809644	-0.0262463	14.4009	14.6351	14.7021	14.6236	14.6099	14.7725	14.4621	14.4123
A0A287B9J9;F1SCL6;F2Z5K1;A0A287ABC3;A0A5K1V9G9;A0A287BJ04	Solute carrier family 12 member 6			3	3	0.230804	0.0815091	13.2595	13.2372	13.3692	13.2316	13.3334	13.5074	13.3093	13.2735
A0A287AEZ4;Q6R2V0	Non-specific serine/threonine protein kinase	WNK1		3	1.3	0.348437	0.0571313	14.42	14.4347	14.5031	14.3516	14.5203	14.5704	14.3521	14.4952
A0A287AH53;A0A287AXG3;A0A5G2QC70;F1SU18	Four and a half LIM domains 2	FHL2		3	10	0.158044	0.125105	14.7691	14.8726	14.818	14.8508	14.9715	15.1267	14.9485	14.7642
A0A287AM27;A0A287BRZ7;A0A287B006;F1SU34	AP-3 complex subunit mu-1	AP3M1		3	6.2	0.269002	-0.117228	15.8159	15.865	15.9529	15.7417	15.5818	15.5883	15.8074	15.9291
A0A5G2R921;A0A287B3J0;F6Q2D2;A0SNU8;A0A287BBK1	Hydroxymethylbilane synthase	HMBS		3	9.3	0.326732	-0.0891678	14.9857	15.0645	15.0044	14.9793	14.8726	14.7097	15.0372	15.0577
F2Z5H3;A0A287B8F2	Regulation of nuclear pre-mRNA domain containing 1B	RPRD1B		3	10.5	0.64195	-0.0421257	15.4694	15.4607	15.5432	15.7317	15.6084	15.5862	15.4919	15.3501
A0A287BE42	NIMA related kinase 7	NEK7		3	9.2	0.865177	-0.0147288	15.6806	15.5264	15.5729	15.5946	15.4341	15.4617	15.7359	15.684
A0A5G2QRJ2;A0A287BEA3;A0A5G2R8T3;F1S057	Myosin IE	MYO1E		3	3	0.0661474	-0.119957	14.7967	14.9228	15.0277	14.83	14.8087	14.7702	14.7449	14.7736
A0A5G2R4S6;A0A287BEJ4;A0A5G2RKA0;A0A287BEY2	Uncharacterized protein	VPS33B		3	6.5	0.0526171	-0.360216	15.8033	15.8362	16.0034	15.9061	15.3098	15.252	15.7918	15.7545
A0A287BPE4	Tumor necrosis factor receptor type 1-associated DEATH domain protein	TRADD		3	11.8	0.134427	-0.151291	16.3938	16.2917	16.4104	16.3513	16.1439	16.0075	16.3189	16.3717
F2Z5J5;A0A5G2QSB8	Enhancer of rudimentary homolog	ERH		3	33.7	0.628731	0.0292029	15.5279	15.4843	15.573	15.5117	15.6765	15.6128	15.461	15.4635
F1SAQ4;A0A5G2R6X5;A0A5K1UVT0;A0A5G2R349;A0A287B8S1	Protein-histidine N-methyltransferase	SETD3		3	5.8	0.5054	0.0640435	14.2958	14.3154	14.3531	14.2249	14.4239	14.561	14.1551	14.3054
A5A779;A0A5G2R7L5	Geranylgeranyl transferase type-2 subunit alpha	RABGGTA		3	7.2	0.1086	-0.22477	15.3423	15.279	15.4899	15.3832	15.0418	14.888	15.3233	15.3423
F1RQK7	High mobility group nucleosome-binding domain-containing protein 3	HMGN3		3	10.5	0.908122	0.00848961	16.5321	16.5422	16.6234	16.4066	16.473	16.6979	16.4813	16.4861
F1S3K5;A0A287AU24;A0A287BLT2;K7GP09;A0A5G2RID7;F1S3K7;I3L566	Uncharacterized protein	RAVER1		3	7.5	0.107242	-0.103624	15.6119	15.6271	15.6393	15.663	15.4522	15.436	15.6625	15.5762
F1S8R2;A0A5G2QMA7	Pyrroline-5-carboxylate reductase	PYCR2		3	12.8	0.0589409	-0.317636	13.4077	13.3977	13.5265	13.6585	13.0336	12.9131	13.3661	13.4072
F1SUG1;A0A5G2QG72	ATP-dependent RNA helicase SUPV3L1, mitochondrial	SUPV3L1		3	3.9	0.264512	-0.189244	15.0551	14.9275	14.9436	15.2962	14.8475	14.5381	15.1595	14.9202
F2VYA1	Polycystin 2, transient receptor potential cation channel	PKD2		3	3.5	0.943323	0.0072906	13.5292	13.6216	13.6721	13.4473	13.6626	13.7708	13.4314	13.4347
Q6SA96;F2Z512;I3LMI4	40S ribosomal protein S23	RPS23		3	16.1	0.694285	-0.0428374	12.4981	12.4438	12.6802	12.3489	12.5568	12.6048	12.2921	12.3459
K7GPB8;F1RZK5	5-nucleotidase domain containing 1	NT5DC1		3	6.6	0.111024	0.216909	15.3173	15.2574	15.2696	15.1196	15.6313	15.6067	15.1624	15.4312
K7GRN9	Niban apoptosis regulator 1	NIBAN1		3	4.1	0.621376	-0.0836306	15.4818	15.4614	15.3151	15.6179	15.0949	15.2021	15.7517	15.493
P49666	60S ribosomal protein L21	RPL21		3	18.1	0.09085	0.290523	15.5128	15.4089	15.4052	15.3158	15.8762	15.9959	15.4286	15.504
P80928	Macrophage migration inhibitory factor	MIF		3	35.7	0.669987	-0.0238132	17.5782	17.5079	17.5877	17.604	17.5078	17.4333	17.5808	17.6607
Q2MJK3;A0A5G2R1B3	GTPase NRas	NRAS		3	18.5	0.394866	-0.0734911	14.9946	14.9878	15.0648	15.1784	14.8473	14.8888	15.1032	15.0924
Q6QAT1	40S ribosomal protein S28	RPS28		3	46.4	0.38924	0.16159	15.3944	15.0974	15.4252	15.1906	15.5906	15.7744	15.0653	15.3236
A0A0U2ETD0;A0A5G2R046;A0A5G2R7S1	Emerin	EMD		4	14.6	0.0817868	0.147606	15.4728	15.5311	15.4156	15.5007	15.677	15.7916	15.5394	15.5027
A0A286ZM16;F1SB16;A0A5G2QP70;A0A287AZA3	COP9 signalosome complex subunit 3	FLCN		4	13.9	0.501684	-0.123217	15.7949	15.6166	15.624	15.8995	15.4429	15.2557	15.9397	15.8039
A0A287ART5;A0A287A0G9;A0A5G2R0U5;F1RI41;A0A5G2RL15;A0A5G2QXG1	Eukaryotic translation initiation factor 3 subunit K	EIF3K EIF3S12		4	24	0.903753	0.00944901	16.5324	16.5953	16.6375	16.4928	16.5806	16.7627	16.4691	16.4833
A0A287BJX1;K7GMX1;F1S5D1;A0A287A797;F1S5C7	Neuron navigator 1	NAV1		4	2	0.0824408	0.210648	14.5118	14.4167	14.467	14.238	14.8112	14.6467	14.4151	14.6031
A0A287BGU4;A0A287A9J1;F1RVK1	AAA domain-containing protein	LOC100516390		4	7.2	0.39279	-0.0845242	15.7042	15.6835	15.6612	15.6912	15.4595	15.4299	15.7927	15.7199
A0A5G2QNF3;A0A287BR40;A0A287AYF5;A0A287AL50;F1RXE6	SWI/SNF related, matrix associated, actin dependent regulator of chromatin, subfamily e, member 1	SMARCE1		4	15.2	0.835862	-0.016294	16.8196	16.9223	17.0122	16.8893	16.8969	17.0742	16.8011	16.806
F1SF78;A0A287BQ11;A0A287B3Y5	CTP synthase	CTPS1		4	6.3	0.290746	-0.178084	16.7418	16.4612	16.6321	16.7814	16.2819	16.2042	16.7394	16.6788
A0A287B5A2;A0A287BAN5;A0A286ZS14;A0A287AR12;F1SKG6;A0A287AXL4	Sodium/potassium-transporting ATPase subunit beta	ATP1B3		4	19	0.166562	-0.0789006	16.0539	16.0098	16.0874	16.1797	15.9559	15.9363	16.0845	16.0385
A0A287BDT6;I3LGW9;F1SGC5	Ubiquitin carboxyl-terminal hydrolase			4	4	0.80715	0.0297582	13.2494	13.3446	13.5846	13.3109	13.4991	13.5693	13.1553	13.3847
A0A287BND7;F1S620;F1S619	Putative RNA-binding protein 15 isoform 2	RBM15		4	3.9	0.127398	0.184754	12.777	12.7174	12.8446	12.752	13.088	13.1624	12.7305	12.8491
F1S9W3;A0A480LG56	Calcium homeostasis endoplasmic reticulum protein			4	4.4	0.921127	-0.00687361	16.3397	16.2641	16.3697	16.3792	16.2587	16.2282	16.5019	16.3364
F1SJF9;A0A480TAV6	Protein FAM3C	FAM3C		4	25.1	0.137264	-0.219946	16.6052	16.6377	16.7037	16.5229	16.2093	16.1669	16.6533	16.5602
A0A480ULF1	Histone deacetylase complex subunit SAP18	SAP18		4	20.9	0.065606	0.249462	15.1643	15.0217	14.9416	14.9605	15.299	15.5407	15.1239	15.1223
A0A5G2QEW2;A0A5G2R891;F1RF28;A0A5G2QTC8;F1RF27;I3L8H4	Thrombospondin 4			4	5.2	0.0629334	-0.442587	14.4566	14.5704	14.8276	14.6596	13.8407	13.9183	14.4757	14.5093
A0A5G2QXI3;F1S131	Caspase-6	CASP6		4	14	0.219218	-0.110919	15.6831	15.6505	15.7015	15.637	15.4608	15.3837	15.7003	15.6836
A0A5G2RDJ9;F1SHE5	Uncharacterized protein			4	6.5	0.165212	0.135415	14.038	14.1387	14.1295	13.9253	14.1811	14.3741	14.0333	14.1845
A1XQU1;A0A5G2QPJ2	Proteasome subunit beta type-7	PSMB7		4	18.1	0.402484	0.0783989	16.15	16.0668	16.223	16.0084	16.3004	16.2965	15.9883	16.1767
D0G7F0;Q6UGB2	Methylsterol monooxygenase 1	MSMO1 SC4MOL		4	15	0.783441	-0.0282793	17.0962	17.2955	17.0167	17.1634	17.1005	16.9107	17.2897	17.1577
F1REX8	Huntingtin interacting protein 1 related	HIP1R		4	3.9	0.445734	0.0574458	12.6153	12.7339	12.8198	12.6665	12.8011	12.9058	12.6881	12.6704
F1RG17	Nucleoside diphosphate kinase	NME3		4	25.4	0.483261	-0.0509076	16.5895	16.6371	16.6687	16.5088	16.5279	16.4183	16.5514	16.7028
F1S6Q1;A0A5G2Q729	NADH dehydrogenase [ubiquinone] 1 alpha subcomplex subunit 13	NDUFA13		4	31.2	0.178229	-0.105526	15.9564	16.0669	16.0456	16.0428	15.795	15.8269	16.0432	16.0244
F1SJ34;A0A287B0Q9	Cytochrome c oxidase subunit 5A, mitochondrial	COX5A		4	33.6	0.0835558	-0.173318	17.65	17.6818	17.7113	17.7913	17.4496	17.3587	17.6651	17.6677
F1SV39;F1SV27	Four and a half LIM domains 3	FHL3		4	12.9	0.920111	0.00947809	16.257	16.1031	16.0704	16.1807	15.9567	16.1401	16.3431	16.2091
A0A5G2R161;I3L992;F1SV46;A0A286ZJM7;A0A5G2R5C6;A0A5G2QFD5	MAP7 domain containing 1	MAP7D1		5	6.6	0.123336	0.258018	14.1923	13.9707	13.8918	13.6519	14.3556	14.3201	13.9808	14.0821
A0A286ZLH8;A0A287A6D6;I3LAB1;A0A287BLX7;I3LIK0	60S ribosomal protein L35a	LOC100519675 RPL35A		5	31.8	0.679908	0.0773311	17.2465	17.2187	17.2333	17.3905	17.6907	17.5977	16.9791	17.1307
A0A286ZMY6;A0A481A3E7;F1S399;A0A5G2RAW7	FAS-associated factor 2	FAF2		5	16	0.169351	-0.0921273	14.901	14.9165	14.9876	14.875	14.752	14.7224	14.892	14.9453
A0A286ZQV9;A0A5G2QPN9	BRISC and BRCA1-A complex member 1	BABAM1		5	14.2	0.415959	0.0627537	16.1323	16.2407	16.1519	16.2247	16.3359	16.3896	16.1124	16.1628
A0A287AGI1;F1RJH8;A0A5G2R4F4;A0A5G2Q918;A0A287AEG5	Argininosuccinate lyase	ASL		5	14.6	0.376444	-0.0937963	16.318	16.3124	16.335	16.3126	16.1716	15.9711	16.3808	16.3794
A0A287AHU1	Poly(A) binding protein interacting protein 1	PAIP1		5	9.8	0.333927	-0.0361195	16.7859	16.7096	16.7531	16.8081	16.683	16.6887	16.7981	16.7423
F1SG98;A0A5G2QGH7;I3L6D3;I3LVD0;A0A287AL84;A0A286ZKC4;A0A5G2QP03;A0A287BS84;A0A5G2QYZ4;A0A287A8S1	Coiled-coil domain containing 91			5	11.9	0.121114	-0.128373	16.2515	16.2821	16.3232	16.2582	16.073	15.9944	16.2706	16.2634
A0A5G2QRW2;A0A5G2QGN3;A0A287ATN9;A0A5G2QVW4;A0A287AD79;A0A5G2R689;F1RY11;A0A287AUE7	Coiled-coil domain-containing protein 93			5	6.7	0.767431	-0.0291023	13.8091	13.9525	13.8339	13.9174	13.9828	13.9453	13.5949	13.8736
A0A287AYH9	Palmitoyl-protein thioesterase 1	PPT1		5	18	0.193128	-0.315949	12.6826	12.5619	12.5474	12.6033	12.0159	11.8458	12.7701	12.4996
A0A287AYI3;E7CR01;Q9TUZ0	Signal transducer and activator of transcription	STAT5B		5	6.6	0.195908	0.154886	11.3273	11.3326	11.4391	11.2204	11.6635	11.5306	11.21	11.5349
A0A5G2R497;A0A287B0Y9;A0A287BFE6;A0A5G2QYB8;A0A5G2RN98	RAB35, member RAS onco family	RAB35		5	27.1	0.452638	-0.0460043	16.4515	16.4425	16.5714	16.4612	16.3592	16.5697	16.368	16.4457
A0A287B386;I3LT81	60S ribosomal protein L17	RPL17		5	31.7	0.150456	0.292443	18.0921	18.0316	17.8344	18.1529	18.5656	18.6337	18.0951	17.9864
A0A287BCJ5;A0A5G2Q791;A0A286ZI47;A0A287BNC1;F1SHW1;A0A5G2RL17	Extended synaptotagmin 2	ESYT2		5	6.7	0.579672	-0.0805285	15.6142	15.4027	15.3265	15.5376	15.1523	15.2181	15.6543	15.5341
A0A287BD22;A0A287BKT5;A0A288CFU5;A0A5G2QC29;A0A286ZSV8	Polypyrimidine tract binding protein 3	PTBP3		5	8.5	0.277818	0.144513	13.4311	13.3153	13.1246	13.1746	13.5077	13.633	13.2099	13.273
I3L9I6;A0A5G2QRV6;A0A5G2QW74;A0A287BFP3;A0A5G2QY76;K7GPM6	Basal cell adhesion molecule	BCAM		5	8.5	0.38433	-0.0606813	16.154	16.1141	16.2261	16.1624	16.0092	16.0156	16.1219	16.2672
A0A287BL58;F1RGP4	PBX homeobox interacting protein 1	PBXIP1		5	7.9	0.323535	-0.0881181	16.9355	16.8877	16.8198	17.012	16.7204	16.6977	16.9984	16.8861
A0A287BSC9;A0A5G2QQ67;F1S520	Transmembrane 9 superfamily member	TM9SF4		5	6.7	0.512285	0.0421181	16.6824	16.7274	16.6545	16.6581	16.5952	16.6771	16.8693	16.7491
A0A2C9F345;Q06AA4	U1 small nuclear ribonucleoprotein A	SNRPA		5	14.6	0.0604923	0.280231	16.1025	16.0682	15.9059	15.8077	16.3558	16.478	16.1188	16.0526
A0A5G2QCT6;I3L897	SNW domain-containing protein 1	SNW1		5	9.8	0.841187	-0.0130658	14.6984	14.6975	14.6815	14.5823	14.5749	14.8009	14.5576	14.6741
A0A5G2R1G6;A0A286ZRK0;A0A287BPY7;A0A286ZPG2;A0A286ZSN6	Uncharacterized protein			5	15.9	0.390113	0.0633445	16.4587	16.4092	16.3816	16.4518	16.4844	16.6709	16.439	16.3604
A0A5G2RH94;A5PF10;F1RQX3	Exo-alpha-sialidase	NEU1		5	11.5	0.266632	-0.122623	16.9209	16.8907	16.8841	16.9164	16.7494	16.5102	16.9309	16.931
F1RKY1;A0A287AXY6	Synaptosome associated protein 29	SNAP29		5	18.6	0.280712	0.119209	14.4536	14.5729	14.6211	14.4062	14.7508	14.7875	14.4068	14.5856
F1RWV2;P35624	Metalloproteinase inhibitor 1	TIMP1		5	32.4	0.0947899	-0.19431	16.4912	16.4113	16.5475	16.4937	16.2888	16.035	16.3648	16.4779
F1RYZ0	60S acidic ribosomal protein P2			5	81.6	0.109192	-0.574241	16.4996	16.267	16.1444	16.3575	15.2769	15.2196	16.4277	16.0473
F1S0D4	Rab3 GTPase-activating protein catalytic subunit	RAB3GAP1		5	8.4	0.634034	-0.0393021	16.2262	16.1403	16.2006	16.1936	16.052	15.9943	16.317	16.2401
F1S192	Prefoldin subunit 2	PFDN2		5	32.5	0.586498	-0.0493655	16.3773	16.314	16.4852	16.4786	16.4253	16.5396	16.1928	16.3
F1SC70;A0A286ZM50;A0A5G2RIC5	Carboxypeptidase	CTSA		5	13.8	0.519101	-0.079607	16.3612	16.4275	16.2222	16.2576	16.1064	16.0104	16.453	16.3802
I3L812;A0A287AM42	Tripeptidyl-peptidase 1	TPP1		5	12.2	0.0809526	-0.170125	16.5538	16.5218	16.6509	16.7339	16.3258	16.3385	16.5686	16.5469
I3LPB8	Spermidine synthase			5	15.8	0.175122	0.143494	14.6226	14.618	14.7861	14.5169	14.9105	14.9024	14.6155	14.6892
I3LQH7;A0A5G2R5C4	Biliverdin reductase B	BLVRB		5	30.1	0.988389	-0.000899792	17.3859	17.5113	17.5778	17.455	17.5786	17.5147	17.3762	17.4569
I3LR51;A0A287B1N7	Peptidylprolyl isomerase	FKBP3		5	21.2	0.136536	0.106092	16.7555	16.6786	16.5629	16.6696	16.8596	16.8486	16.6773	16.7054
A0A480F0X7;A0A286ZKH5;A0A287AKY6;A0A287ASM3;F1RJV2;A0A287BR13;A0A287ATD2;A0A287BNG5	DNA repair protein RAD50	RAD50		6	4.4	0.355821	-0.0577259	16.3431	16.2854	16.3657	16.439	16.1727	16.292	16.4016	16.336
A0A286ZVG1;A0A287AWT9	PGAM family member 5, mitochondrial serine/threonine protein phosphatase	PGAM5		6	21.2	0.335233	0.0993452	15.6804	15.606	15.5059	15.7346	15.7587	15.5006	15.8776	15.7873
A0A287AFR1;A0A287AXS8;A0A287B7X5;A0A287AP62;A0A287AF76	Eukaryotic translation initiation factor 4 gamma 3	EIF4G3		6	3.1	0.194554	0.159609	14.4751	14.459	14.6027	14.3343	14.7882	14.7595	14.3784	14.5834
A0A287AG70;Q8MJ14	Glutathione peroxidase			6	32.2	0.28912	-0.11534	16.6704	16.6318	16.7173	16.8051	16.4854	16.3895	16.7806	16.7078
A0A287AIA1;A0A287ANL3;I3LU72	Centrosomal protein 170	CEP170		6	3.7	0.247975	0.0932515	15.5386	15.5665	15.502	15.3772	15.613	15.7428	15.5395	15.4621
A0A287AW71	60S ribosomal protein L9			6	39.6	0.835728	-0.0156808	16.53	16.6132	16.5448	16.5628	16.4766	16.4036	16.7267	16.5812
A0A287AYH3;A0A287B231;A0A287A8H1;A0A287A4Y0	Ubiquilin 1			6	15.6	0.274471	-0.0992446	16.4725	16.4472	16.4559	16.5092	16.2815	16.1894	16.5272	16.4897
A0A287BIX0;F1S3E0	Transmembrane p24 trafficking protein 9	TMED9		6	32.7	0.201424	-0.0829992	17.5969	17.5927	17.7169	17.681	17.4757	17.4998	17.589	17.691
A0A480TPG6;F1SJV8;A0A286ZIZ9	Oligoribonuclease, mitochondrial	REXO2		6	27.8	0.382164	0.0417457	16.9698	16.9148	16.9871	16.9831	17.0976	17.0212	16.8986	17.0044
A0A5G2QQN8;F1RKK5;A0A5G2QAZ7	Proline rich coiled-coil 1	PRRC1		6	14	0.315402	0.0794325	17.1231	17.1761	17.1601	16.9238	17.2157	17.2699	17.0724	17.1429
A0A5G2QXJ5;A0A5G2QT53;I3LU51	Heteroous nuclear ribonucleoprotein U like 1	HNRNPUL1		6	7.6	0.168857	0.158802	14.1787	14.1102	14.0049	13.9843	14.2428	14.4754	14.0572	14.1378
A0A5G2R0F0;F1RTF0	Proline rich coiled-coil 2A	PRRC2A		6	3	0.214688	0.163896	13.2589	13.3218	13.1865	12.8286	13.3586	13.3772	13.1898	13.3257
F1S715;A0A5G2R599	Alpha-L-fucosidase	FUCA2		6	14.3	0.350397	0.0653858	14.5171	14.6262	14.6579	14.487	14.6649	14.7545	14.5174	14.6129
Q06AT0;A0A5S8LCR0;Q06AT1;A0A5S6H044;A0A5S6HHF1	Hippocalcin-like protein 1	HPCAL1		6	29.5	0.652798	0.0200715	15.5944	15.6004	15.6786	15.5729	15.591	15.5839	15.6152	15.7365
F1RKU4;A0A5G2QJ95	WD repeat domain 61	SKIC8 WDR61		6	29.5	0.49557	-0.0379586	15.3886	15.4826	15.4237	15.4936	15.3758	15.2966	15.5049	15.4594
F1S1R4;A0A5G2QCC6;A0A287A2S6	SH3 domain-binding glutamic acid-rich-like protein	SH3BGRL		6	63.2	0.772253	0.0227051	16.0238	16.1051	16.0566	15.9756	15.9414	15.9459	16.1544	16.2103
F1S7E0;F1S7E1;A0A5G2QAH0;A0A287A7D8;F1RXG7	Coatomer subunit epsilon	COPE		6	26.8	0.0905211	-0.0995145	18.1931	18.1024	18.1471	18.2042	18.0115	17.9685	18.1567	18.1119
I3LRX5;A0A286ZP94;A0A287A0R0;A0A287AJD4;A0A287AW59;A0A287AMH0	TIA1 cytotoxic granule associated RNA binding protein	TIA1		6	15.8	0.4302	0.118905	14.0152	13.8895	13.7198	13.9795	14.1511	14.2845	13.9209	13.7232
P59083	14 kDa phosphohistidine phosphatase	PHPT1 PHP14		6	53.2	0.174824	-0.142844	17.1467	17.0795	17.0574	17.1076	16.873	16.7396	17.1327	17.0746
F6QB46;A0A5G2RLI5;A0A5K1UJ76;A0A287BS43;A0A286ZKT1;A0A286ZVC8;F6QB57;A0A287BCC5;A0A287B7M7;A0A5G2QSW9;A0A287AGQ9	Calcium/calmodulin-dependent protein kinase	CAMK2G		7	16.5	0.739052	-0.00831652	16.7297	16.7463	16.802	16.7695	16.7698	16.7375	16.7126	16.7944
A0A286ZWI2;A0A5G2QJ53	Cleavage and polyadenylation specificity factor subunit 5	NUDT21		7	28.6	0.0866583	0.0845461	16.7281	16.7354	16.7169	16.7206	16.7879	16.9136	16.8219	16.7156
A0A287AJX6;A0A5G2QK87;A0A287AI24;A0A287APA8;F1SNM7	Arf-GAP domain and FG repeat-containing protein 1 isoform 2	AGFG1		7	12.2	0.0928448	0.222937	15.5761	15.4372	15.3163	15.3676	15.807	15.8154	15.4388	15.5278
A0A287BE21;A0A5G2QA20;A0A287AKI0;A0A287BLS0;A0A5G2QFM5;F1S684;A0A286ZMT9	BCL2 associated transcription factor 1			7	8.5	0.475462	0.0633969	14.8833	14.8946	14.9652	14.8447	15.0389	15.1439	14.8021	14.8565
A0A287AST1	Opioid growth factor receptor			7	12.9	0.219772	-0.105162	15.6932	15.6634	15.7575	15.7165	15.5477	15.4175	15.7187	15.726
A0A287BP22;A0A287AZC9;A0A5G2QC98	Follistatin like 1	FSTL1		7	23.1	0.516834	-0.0493884	17.0466	16.9442	16.9118	16.9386	16.9263	16.7273	17.0344	16.9556
A0A2C9F3A3;Q2EN81;A0A5G2QCN5	ATP synthase subunit O, mitochondrial	ATP5PO		7	39.9	0.356262	0.0562811	17.4082	17.5097	17.4302	17.3292	17.5549	17.5238	17.3629	17.4608
A0A5G2QG45	Nudix hydrolase 3			7	25.4	0.252547	-0.085355	15.0183	14.98	14.9329	15.1448	14.8762	14.8295	15.0507	14.9781
A0A5G2QIE0;F1RNN0;A0A287B6U5	Vacuolar protein sorting-associated protein 29	VPS29		7	33.5	0.200177	-0.0381265	16.2855	16.3899	16.3851	16.3454	16.3131	16.3443	16.2997	16.2964
B9V4F0;A0A5G2QS08;A0A5G2QSV6	ADP-ribosylation factor 5	ARF5		7	50.6	0.075453	0.119942	11.2721	11.1412	11.2388	11.1622	11.4158	11.3833	11.2138	11.2811
F1RYJ5;A0A5G2R3W6	Zinc finger CCCH domain-containing protein 15	ZC3H15		7	21.1	0.0646484	0.143366	17.5732	17.5241	17.4815	17.4111	17.7456	17.7105	17.5139	17.5933
F1SED4;A0A287B7W4	Prolactin regulatory element binding	PREB		7	20.3	0.188996	-0.128205	16.7898	16.8237	16.8138	16.8812	16.6108	16.5333	16.9206	16.731
I3LS70;A0A287AHI1	Importin subunit alpha	KPNA2		7	16.6	0.770712	-0.0258789	17.1826	17.2143	17.3218	17.2195	17.2081	17.0021	17.3876	17.2369
A0A5G2Q8L1;A0A286ZRT5;A0A287A3L9;A0A286ZTY9;A0A5G2QB91	Mitochondrial-processing peptidase subunit alpha	PMPCA		8	15.4	0.064929	0.119509	16.5948	16.5197	16.5213	16.4845	16.792	16.5931	16.6003	16.6129
A0A287A4H2	Purine rich element binding protein B	PURB		8	40.9	0.0889349	0.0737596	16.8573	16.8425	16.8031	16.8475	16.9294	17.0005	16.8671	16.8485
A0A287AWB5;A0A5G2QI93	Phosphatidylserine lipase ABHD16A	ABHD16A		8	17.4	0.981473	0.00283527	17.613	17.4731	17.4198	17.4842	17.449	17.2176	17.6123	17.7225
A0A287B6I2;A0A287BC34;A0A287AZ25	Alpha-1,4 glucan phosphorylase			8	5.5	0.164772	0.208216	14.5798	14.5875	14.5418	14.4269	14.8824	15.0165	14.6078	14.4621
I3LNP9;A0A287BQI6;A0A287AEC0;A0A286ZT34	Basic leucine zipper and W2 domain-containing protein 2	BZW2		8	20.4	0.0760056	-0.232341	16.8314	16.6803	16.8817	16.8378	16.4395	16.3976	16.6357	16.8291
A0A5G2RAZ9;A0A287BSZ9;A0A5G2QHF0;A0A287AVN3	Dynein light intermediate chain	DYNC1LI2		8	29.2	0.281821	0.0341277	15.452	15.4486	15.4597	15.4219	15.4717	15.5602	15.4421	15.4446
F1RZ28;A0A5G2QEC7	Nudix hydrolase 3	RPS10		8	32.4	0.592774	0.02003	17.2045	17.1651	17.2622	17.152	17.2394	17.2743	17.1598	17.1903
I3LUM9;F1SPY4;A0A287APW7;A0A5G2RIT4	Protein-synthesizing GTPase			8	23.1	0.76773	-0.0254884	18.0501	17.8339	18.1202	18.0312	17.9717	17.8326	18.077	18.0523
J9JIM0;A0A5G2QK57	Jupiter microtubule associated homolog 2	JPT2		8	45.8	0.285449	-0.0708385	17.3269	17.1997	17.2659	17.163	17.1738	17.0296	17.2392	17.2295
Q06AS6;A0A287B697	G protein subunit alpha i2	GNAI2		8	27.3	0.491873	0.0349102	17.4875	17.4887	17.4753	17.4961	17.4047	17.4921	17.6244	17.5661
A0A287ARJ9;A0A5G2R4M7;A0A5G2QA69;A0A287AFV4;A0A5G2RF25;A0A287AIC6;F1SR21;A0A287BFU2;A0A480YA88;A0A287A3H0	Uncharacterized protein	LUC7L2		9	29	0.204068	-0.0659537	18.018	18.0578	18.1424	18.0858	17.9449	17.9434	18.0677	18.0842
A0A480PD02;A0A5G2R4G4;A0A5G2QPT4;A0A5G2R5H4;A0A5G2RLX3;A0A5G2QZG9;A0A287B9A8;A0A5G2QHC2;A0A5G2QMN7;F2Z5I5	Casein kinase II subunit alpha isoform X1	CSNK2A1		9	28.1	0.173339	-0.201381	17.4504	17.3761	17.4095	17.5718	17.02	17.0598	17.504	17.4186
I3LFV4;A0A5G2QVX8;A0A287AJD3;A0A5G2QN07;A0A287AZS5	Y-box binding protein 1	YBX1		9	38.4	0.308522	0.17941	16.962	17.0183	17.0456	16.6739	17.2177	17.4075	16.7678	17.0243
K7GP28;A0A5G2QSR2	Hydroxysteroid 17-beta dehydrogenase 10	HSD17B10		9	50.9	0.87569	-0.00592852	17.038	16.9491	17.02	17.0226	16.9914	16.9199	17.0387	17.056
A0A287BBR9;A0A287AYW3;A0A5G2QPK1;I3LVL9;A0A5G2R331;A0A287BP81	Poly(U)-binding-splicing factor PUF60	PUF60		10	23.7	0.723608	-0.0468206	18.136	17.9433	17.9666	17.9445	17.7859	17.7143	18.1821	18.121
K9IVQ0;F1SI55;A0A287BJF3	Basic leucine zipper and W2 domain-containing protein 1	BZW1		10	18.6	0.209075	0.125797	16.9374	16.9044	16.7436	16.8053	17.0003	17.1719	16.8036	16.9181
A0A5G2QMJ3	Sterol carrier protein 2			10	61.9	0.463037	-0.0756929	15.4083	15.591	15.6663	15.5883	15.4393	15.7055	15.3261	15.4802
A0A5G2R9D6;A0A5G2R4K5;F1RQP0	Peroxiredoxin-5	PRDX5		10	65	0.832688	0.0129943	16.9736	16.9553	16.8931	16.9211	16.8901	16.8199	17.0508	17.0343
A0A5K1UD05	F-actin-capping protein subunit alpha	CAPZA1		10	53.7	0.0863855	-0.0664353	17.9828	17.9318	17.957	17.9839	17.8529	17.8405	17.9339	17.9624
F1RX49;I3LK68;A0A5G2RD49;A0A287AB45	ATP-dependent 6-phosphofructokinase	PFKP		10	14.6	0.699858	-0.034081	16.8351	16.8431	16.9035	16.7281	16.5656	16.8761	16.8665	16.8652
F1S0X8	Far upstream element binding protein 3	FUBP3		10	15.8	0.251773	-0.0551786	17.9354	17.9278	18.0094	17.8995	17.7961	17.8678	17.921	17.9666
F1S8T1	Nucleolar and coiled-body phosphoprotein 1	NOLC1		10	13.5	0.573634	0.0459208	17.6451	17.6097	17.6775	17.5282	17.7425	17.8142	17.5713	17.5162
K9IVV5;F1SAP4	Tryptophan--tRNA ligase, cytoplasmic	WARS1 WARS		10	22.3	0.619297	-0.0341997	17.2969	17.1046	17.1704	17.2403	17.1211	17.0509	17.2643	17.2391
F1SNK3;A0A5G2QGH6	S-methyl-5-thioadenosine phosphorylase	MTAP		10	32	0.331207	0.0408149	17.3687	17.303	17.2408	17.2868	17.3474	17.2644	17.4	17.3507
I3LAE8;A0A5G2R101;A0A287ANC1	Coiled-coil domain containing 47	CCDC47		10	21.9	0.401064	-0.0612936	16.9687	17.0057	17.002	16.9482	16.8709	16.7542	17.0219	17.0325
F1RW08;A0A5G2RD86;A0A5G2R2C4	Signal recognition particle subunit SRP68	SRP68		11	16.2	0.226286	0.0922737	16.615	16.634	16.66	16.6415	16.8484	16.839	16.5754	16.6567
I3LJR6;D0G777;A0A5G2QL09;A0A287ABT4	S-adenosylmethionine synthase	MAT2A		11	41	0.432025	-0.0277829	16.7984	16.8849	16.8408	16.7984	16.7535	16.8736	16.8039	16.7804
F1S4Y8	Eukaryotic translation initiation factor 2 subunit beta	EIF2S2		11	37.8	0.302683	0.0548482	17.8652	17.822	17.8291	17.7892	17.9595	17.9618	17.791	17.8125
A0A286ZTK1;I3LLS7;A0A287BHC9;A0A287AN65	Exportin 1	XPO1		12	13.6	0.063962	0.110481	17.7985	17.7822	17.7056	17.7164	17.8774	17.9734	17.7756	17.8183
A0A287BSM8;A0A287A561;A0A5G2RH00;A0A5G2Q9B9;A0A5G2R6R5;F1RU40	Kinesin light chain	KLC2		12	21.5	0.111475	-0.0946355	16.6701	16.6449	16.7953	16.7264	16.5528	16.5499	16.6498	16.7056
A0A5G2QPQ0;F1SLE7;A0A5G2QZY1;A0A5G2R7H9;A0A5G2QU72	Dysferlin	DYSF		12	6.9	0.198971	-0.198472	17.3576	17.4689	17.4088	17.503	16.9286	17.1002	17.4971	17.4185
M3VK02;A0A5G2R519;A0A5G2R8H5;A0A5G2QX26	AP-3 complex subunit delta-1 isoform 3	AP3D1		12	11.8	0.0897101	0.0928731	18.025	17.9549	17.9126	17.9697	18.1435	18.1073	18.0029	17.98
F1RZ02;A0A5G2QWT4;A0A5G2QSP2;A0A5G2QEC4;A0A5G2R8R7;A0A5G2R7F9;A0A5G2R890	AP-2 complex subunit alpha	AP2A2		12	14	0.205333	-0.117235	17.3875	17.3757	17.4262	17.4509	17.2476	17.0885	17.4574	17.3778
F2Z5B6	Tropomyosin alpha-1 chain	TPM1		12	38	0.104493	0.186253	15.252	15.3118	15.2745	15.1897	15.684	15.4808	15.2408	15.3675
K7GM40;P18648;A0A286ZQC7	Apolipoprotein A-I	APOA1		12	47.2	0.0649681	-0.25756	15.837	15.952	16.0359	15.9984	15.5199	15.5104	15.8868	15.8758
M3VJZ7;A0A287A8S0	LIM and SH3 domain protein 1	LASP1		12	53.1	0.0686779	0.128173	18.3748	18.3509	18.2656	18.3209	18.5082	18.5777	18.3922	18.3468
A0A287AM26;A0A5G2QNZ0;A0A5G2R392	Aminopeptidase B isoform a	RNPEP		13	24.2	0.185929	-0.0485129	17.3602	17.4333	17.484	17.3878	17.4065	17.3647	17.321	17.379
A0A287AXP9;F1S940;A0A287AVY2	Collagen beta(1-O)galactosyltransferase 1	COLGALT1 GLT25D1		13	22.2	0.598588	-0.0261898	18.3901	18.3577	18.3485	18.3883	18.2509	18.3038	18.4657	18.3595
A0A480ERB4;A0A5G2QDD3;A0A5G2RBQ6;A0A287AQB6;I3L916	Tyrosine-protein phosphatase non-receptor type			13	22.1	0.587667	-0.0438514	18.0827	17.9535	17.9837	18.0309	17.8576	17.836	18.1125	18.0694
A0A5G2QNM8	Coatomer subunit gamma	COPG1		13	16.1	0.587036	-0.0881593	14.6956	14.6706	15.0708	14.8478	14.825	15.0097	14.4283	14.6692
F1ST81;A0A5G2QE49;A0A5G2QS00	Drebrin like	DBNL		13	42	0.195217	0.0709848	18.2191	18.1648	18.1837	18.2096	18.3577	18.332	18.1636	18.2078
F2Z4Y1	Tyrosine 3-monooxygenase/tryptophan 5-monooxygenase activation protein eta	YWHAH		13	57.3	0.640539	-0.0133944	17.9708	17.8953	17.9989	17.9901	17.9168	17.9778	17.9403	17.9667
A0A286ZW33;A0A287BDJ1;A0A5G2Q8A9;A0A5G2RDA8;A0A286ZJ16	Septin	SEPTIN7		14	38.8	0.089045	0.187454	17.4067	17.4033	17.2639	17.3744	17.5343	17.7975	17.447	17.4194
I3LJL2;A0A287AG24;A0A5G2QA49;A0A287B0R0;A0A287AMT0	von Willebrand factor A domain containing 8	VWA8		14	8.8	0.212377	-0.144907	17.27	17.1384	17.3364	17.2241	17.0777	16.8381	17.2703	17.2031
A0A287BNF6;I3LDM3;A0A287ASM1;A0A287B2B4;A0A287BTF2	Importin 7	IPO7		14	18.9	0.415612	0.0404801	18.2558	18.2148	18.1319	18.2207	18.1867	18.2028	18.3557	18.2398
A0A5K1U1J3;A0A287BKW1;Q764M5;G9BFU0;A0A287AVD2;A0A287BNK4;A0A286ZN85	Signal transducer and activator of transcription	STAT1		14	21.9	0.0536163	-0.133484	17.5815	17.6151	17.7029	17.6186	17.3782	17.4507	17.5743	17.5809
F1RQ90;K7GNV0;K7GRX3	RNA binding motif protein X-linked	RBMX		14	33.3	0.467531	0.0930161	17.2929	17.2392	17.36	17.0829	17.478	17.5413	17.0956	17.2323
I3L770;F1RUH0;K7GNJ7;A0A287AA97	HECT-type E3 ubiquitin transferase	HUWE1		14	4.2	0.978682	-0.002141	17.6368	17.5127	17.4346	17.5991	17.4716	17.4144	17.6898	17.5989
F1RXA7;I3LL55	26S proteasome non-ATPase regulatory subunit 3	PSMD3		14	28.8	0.696322	0.0232944	17.5747	17.6416	17.6787	17.5208	17.7136	17.6528	17.5018	17.6407
F1S409	SEC23 interacting protein	SEC23IP		14	15.1	0.150416	-0.0669498	18.0626	18.0213	18.1528	18.1006	17.9795	17.9603	18.0404	18.0893
F1SIS9	NADH dehydrogenase [ubiquinone] 1 alpha subcomplex subunit 10, mitochondrial	NDUFA10		14	30.8	0.247447	0.0750341	18.1461	18.2061	18.1249	18.2072	18.3517	18.2931	18.096	18.2438
F1SUQ5	Ubiquitin protein ligase E3 component n-recognin 4	UBR4		14	3.1	0.191703	0.132416	16.4006	16.3949	16.4746	16.2358	16.6133	16.6326	16.3092	16.4804
I3LI05;A0A5G2QX23	Arsenite-resistance protein 2	SRRT		14	16	0.285145	0.093894	16.8848	16.8403	16.9281	16.7474	17.0463	17.0736	16.7791	16.8772
I3LV99;I3LIE3	Myosin heavy chain 14	MYH14		14	6.4	0.227773	0.121919	15.112	15.1575	14.9863	15.1212	15.2149	15.4481	15.1306	15.0711
A0A286ZVA8;A0A287BNE9;A0A287BJI8	Tripartite motif containing 28			15	20.3	0.268349	0.0996194	17.4836	17.4348	17.4088	17.4024	17.6401	17.6863	17.4559	17.3458
F1S5Q1;A0A286ZZN9	Glutamine--fructose-6-phosphate transaminase (isomerizing)	GFPT2		15	26	0.69269	-0.0285192	17.9443	17.9356	17.9334	17.8878	17.8833	17.7124	18.0182	17.9732
A0A287A4T2;A0A5G2QRE7;F1SJX1;A0A5G2QUW1;A0A5G2QVH9;A0A5G2QQV0;A0A286ZRJ3;A0A5G2QT70;A0A5G2QKZ3;A0A287AY35	Electron transfer flavoprotein subunit alpha	ETFA		16	56.8	0.268822	-0.0576229	18.2267	18.1521	18.1996	18.2437	18.1155	18.0414	18.2171	18.2176
A0A287A6K7;A0A287BI42;A0A287AFN5	Adipocyte plasma membrane-associated protein	APMAP		16	27.8	0.289499	-0.102273	19.1203	19.0232	19.0615	19.16	18.9421	18.7761	19.1366	19.1013
D0G7F6;A0A288CFT0;Q29371;A0A286ZRV2	Triosephosphate isomerase	TPI1		16	78.6	0.146645	0.0538363	18.3168	18.2505	18.2313	18.2763	18.4016	18.2953	18.2896	18.3038
A0A5G2QZZ6;A0A5G2QPB2;A0A287AGT7;A0A287BQY8;A0A286ZZQ0	Sorting nexin 6	SNX6		16	37	0.0603618	0.0915122	18.0362	18.0628	17.9957	18.0171	18.18	18.1629	18.0152	18.1197
I3LBB2;A0A5G2QTZ1	Vacuolar protein sorting-associated protein 35	VPS35		16	24.5	0.125206	-0.173324	16.0781	16.0345	16.0282	16.0671	15.7257	15.6977	16.0468	16.0443
A0A286ZYJ8	UPF1 RNA helicase and ATPase	UPF1		18	17.5	0.637723	-0.0126753	18.4649	18.4491	18.4689	18.4471	18.4084	18.4086	18.5143	18.448
F1SKM0;A0A287A558;A0A287BHP7;A0A287AJH5	Ubiquinol-cytochrome c reductase core protein 1	UQCRC1		18	45.8	0.635564	-0.0319896	18.4312	18.4354	18.4607	18.4593	18.3312	18.2833	18.4964	18.5477
A0A287BHM1	Tropomyosin alpha-1 chain	TPM1		18	42.4	0.105826	0.408824	11.4533	11.5441	10.8738	11.0257	11.599	12.0154	11.5797	11.3381
A0A286ZVQ0	Acyl-CoA thioesterase 4			19	65.2	0.533997	-0.0541611	19.1364	19.1734	19.142	19.1209	19.0022	18.9039	19.2061	19.2438
A0A5G2R6S3;A0A5G2QSL8;K7GQW4;A0A287A3K5;A0A5G2QD87;A0A5G2QIN5;F1SQN4;A0A5G2QEW3;A0A5K1U3A5;A0A5G2R3B9	Ribosomal protein S6 kinase	RPS6KA3		19	28.4	0.125862	-0.0853539	18.1766	18.1947	18.2135	18.2315	18.0435	18.0329	18.1964	18.2021
A0A5G2R593;A0A287BKE1;F1S6V4;A0A5G2RLT1;A0A5G2R4S5	Eukaryotic translation initiation factor 4 gamma 2	EIF4G2		19	20.9	0.159362	0.0973992	17.3979	17.4113	17.3613	17.296	17.5412	17.5741	17.3539	17.3869
F1RU52;I3LGH6;A0A5G2RH47;A0A5G2RLJ6	Dipeptidyl peptidase 3	DPP3		19	35.4	0.153031	-0.115484	18.3049	18.2419	18.3492	18.2604	18.1209	18.0101	18.2808	18.2826
A0A287B0H0;A0A287AJF0;F1RVD4;A0A5G2QUA2;A0A287AKV0;A0A5G2QUP2;A0A287BSM0	SEC31 homolog A, COPII coat complex component	SEC31A		20	21.3	0.633682	-0.0260158	18.4366	18.3804	18.3498	18.4374	18.334	18.2672	18.4828	18.4161
A0A287B4P8	26S proteasome regulatory subunit 6B	PSMC4		21	54.3	0.1371	0.0766454	18.5177	18.4404	18.4629	18.4783	18.6311	18.5953	18.4403	18.539
A0A287AKF4;I3LKK0;A0A287B3E7;I3LAT6;A0A287A4W5;F1SUF6	Isoleucine--tRNA ligase	IARS1		22	20.7	0.877666	-0.00952387	18.6507	18.564	18.5081	18.5683	18.4608	18.5027	18.6916	18.598
A0A5K1VE26;A0A287A2Y0;F1SV47	Thyroid hormone receptor-associated protein 3	THRAP3		23	22.4	0.123199	0.118966	18.1535	18.1275	18.1249	18.0143	18.2929	18.3535	18.1167	18.1328
F1S982;D2SW95	Coatomer subunit beta	COPB1		25	27.4	0.574388	0.0114503	18.6488	18.6966	18.6678	18.6723	18.718	18.6959	18.6395	18.6779
F1SB42	Ezrin	EZR		28	42.2	0.0978365	0.0629768	17.9051	17.947	17.8907	17.9436	18.0401	18.0283	17.942	17.9278
A0A5K1U589	E1 ubiquitin-activating enzyme	UBA1		29	35.7	0.0588358	0.0691357	19.2235	19.226	19.2215	19.1748	19.3482	19.2993	19.2456	19.2291
A0A286ZQW0;F1S9K5;A0A5G2R930	Glutamyl-prolyl-tRNA synthetase 1	EPRS1		32	22.7	0.595557	0.00962591	18.9001	18.8978	18.9166	18.9019	18.9537	18.9285	18.8837	18.8891
F1SPP8	Cytoskeleton associated protein 4	CKAP4		33	60.2	0.161601	0.0588398	19.4464	19.4889	19.3392	19.3694	19.5042	19.4595	19.4414	19.4741
A0A286ZXD9;A0A287A3X7;A0A287BBL5;A0A287AY86;A0A287BPN0;A0A287A4H3;A0A287B5L5;I3L806	Microtubule-associated protein	MAP4		34	18.6	0.711537	-0.0130076	19.4948	19.4532	19.513	19.4696	19.5086	19.527	19.4525	19.3904
A0A287A1G6;F1SUF2;A0A5G2R9N0;A0A5G2R0B1	Hexokinase	HK1		36	42.5	0.69345	0.0290923	19.2086	19.1852	19.2785	19.2386	19.385	19.3508	19.098	19.1935
O02705;A0A287B8J5;A0A8I8C3K7;A0A287AQK7	Heat shock protein HSP 90-alpha	HSP90AA1 HSP90A HSPCA		37	52.8	0.254316	0.0729685	20.4879	20.4747	20.4535	20.3842	20.5796	20.6442	20.4252	20.4431
A0A287BR08;A0A286ZZG7;I3LMH4;A0A287A2E1;A0A287B9M9	Eukaryotic translation initiation factor 4 gamma 1	EIF4G1		42	26.6	0.54851	0.031209	19.3479	19.3093	19.3452	19.2886	19.449	19.4021	19.2332	19.3315
A0A5G2R6T7;I3LLY3	Actinin alpha 1	ACTN1		43	53.2	0.129317	0.193316	19.4308	19.4113	19.2233	19.2627	19.5465	19.7885	19.4177	19.3487
I3LGD4;A0A5G2R4Y7;A0A5K1U8P1	Clathrin heavy chain	CLTC		70	52.1	0.506425	-0.0246119	20.5565	20.553	20.5273	20.586	20.4681	20.4886	20.6112	20.5564
A0A287ASR0	Solute carrier family 25 member 10	SLC25A10		2	6.6	0.907668	-0.0251229	11.9299	11.7177	11.6337	11.6376	11.4541	11.2884	12.0649	12.011
A0A5G2QVB2;A0A288CG58;A0A5K1UAD0;A0A287AYW8	Serpin family E member 2			2	5.2	0.0516723	-0.280834	16.9107	17.2378	17.2829	17.2972	17.074	16.7335	16.9384	16.8593
A0A287A5A2;A0A287B6W1	Transforming growth factor beta-1-induced transcript 1 protein	TGFB1I1		3	5	0.589012	-0.0966604	14.8277	14.8364	15.0457	15.0906	14.7784	15.3026	14.7377	14.595
A0A287AW67;F1SD70;F1SD69;I3LKM9;A0A287BCT6	Legumain	LGMN		3	9	0.0563833	-0.0857255	13.7392	13.7938	13.7745	13.7726	13.7357	13.585	13.6902	13.7264
I3LC64;A0A287BHL7;A0A5G2Q6T9	Extracellular matrix protein 1	ECM1		3	5.2	0.483052	-0.120903	16.6361	16.6874	16.5925	16.7067	16.1944	16.3386	16.865	16.7411
F1SD78;A0A5G2QJP4	Methylthioribose-1-phosphate isomerase	MRI1		3	9.1	0.755101	0.055305	15.3437	15.1836	15.3833	15.3111	15.6258	15.6026	14.9276	15.2869
A0A5G2QTQ6;A0A5G2R950;F1RNS2	Direct IAP-binding protein with low pI	DIABLO		3	14.5	0.610093	-0.0752797	14.995	14.906	14.8926	14.7667	15.1445	14.8033	14.4988	14.8126
F1S6K5	Adenine phosphoribosyltransferase	APRT		3	15.6	0.157814	0.168916	15.3614	15.1498	15.1489	15.4214	15.3062	15.328	15.6363	15.4867
A0A5G2RHC5;A0A5K1UWY1;K7GQV5;A0A5G2R9S6;A0A5G2QKN3;A0A5G2R0R7;F1S2N0	Maleylacetoacetate isomerase	GSTZ1		4	16.7	0.266454	0.0952363	16.5885	16.5157	16.6078	16.534	16.7519	16.4419	16.6693	16.7637
F2Z5F9;A0A287AXU7;A0A287B101;A0A287BGY3;A0A286ZNM5;A0A287AMM0	TIA1 cytotoxic granule associated RNA binding protein like 1	TIAL1		4	12.8	0.616563	-0.0144925	16.1276	16.1193	16.1483	16.1611	16.0813	16.1965	16.0945	16.126
A0A5G2QY94;A0A286ZXI2;A0A5G2RG83;A0A287ASQ1;F1RFI8;A0A287A6T1;A0A287APW0	EWS RNA binding protein 1	EWSR1		5	9.7	0.857606	0.0218928	15.9598	15.9549	15.9793	16.0063	16.1124	16.2687	15.7913	15.8156
A0A287B4G2;F1SHW8	Signal transducing adaptor molecule 2	STAM2		5	11.6	0.469025	-0.256755	17.8982	17.7473	17.4531	17.6824	16.8295	16.9763	18.1528	17.7954
P0C5I2	Mannose-1-phosphate guanyltransferase beta	GMPPB		5	14.7	0.965255	0.00325775	16.5816	16.53	16.4354	16.5588	16.4994	16.3661	16.6647	16.5886
A0A5G2R4S0;A0A5G2RAC9;A0A5G2R1V1;A0A286ZYM6	ATP synthase subunit b	ATP5PB		7	35.4	0.96426	-0.00768852	17.107	17.0284	16.9314	17.0785	16.7757	16.7287	17.2882	17.3219
F1RMA3	Cell cycle and apoptosis regulator 2	CCAR2		9	11.9	0.843337	0.019794	16.4555	16.4956	16.5803	16.4016	16.6264	16.6741	16.3031	16.4085
F1SB81;A0A5G2QU84;P06867;A0A287A481;A0A5G2QXR3;A0A5G2QUR5;A0A5G2R2W1	Plasminogen			10	10.7	0.471894	-0.178148	16.0115	15.9282	15.7977	16.0408	15.3074	15.4534	16.1988	16.106
F1SKN5;A0A287BK74;A0A5G2QZR0;A0A287AL05;A0A5G2R7X3	Eukaryotic translation initiation factor 3 subunit L	EIF3L EIF3EIP EIF3S6IP		14	25.8	0.990318	0.00073719	18.0609	18.0594	18.0614	18.0985	18.1031	18.2189	17.9951	17.966
Q5S1U1;A0A2C9F366;A0A5S6G3Y8	Heat shock protein beta-1	HSPB1 HSP27		16	90.8	0.123443	0.0693669	19.3798	19.3546	19.3111	19.3682	19.4573	19.328	19.4122	19.4935
A0A287A1V2;A0A5G2QRU3;P0DTA4;A0A287BRL7;A0A5G2QVM6;A0A287ALU0;A0A287AQ80;F1RP22;A0A5G2RB50	Propionyl-CoA carboxylase alpha chain, mitochondrial	PCCA		26	44.3	0.932052	-0.00490093	19.1929	19.228	19.1383	19.1686	19.1085	19.0724	19.2363	19.291
A0A5S6HET4;P11607;A0A5S6HSJ6	Calcium-transporting ATPase	ATP2A2		26	29.9	0.388382	0.0538216	18.6102	18.5985	18.5235	18.5292	18.6065	18.4765	18.7237	18.6701
A0A140UHW4	ICT1	MRPL3		1	3	0.0817037	0.197223	12.7475	12.7493	12.7406	12.4356	12.9482	12.9545	12.8305	12.7286
A0A286ZJW9	Derlin	DERL2		1	7.9	0.103558	-0.225733	14.7328	14.5	14.714	14.8119	14.3801	14.2298	14.6078	14.638
A0A286ZPT3;A0A287ANV5;A0A5G2QM31	RAB43, member RAS onco family	RAB43		1	4.3	0.23017	-0.188178	13.0488	13.2565	13.4649	12.9881	12.8725	12.8823	12.9914	13.2596
I3LL51;A0A5G2R985;A0A5G2QKU3;A0A286ZQD9;I3LCK4	Family with sequence similarity 50 member A	FAM50A		1	4.7	0.817397	-0.0261037	13.3202	13.5093	13.4971	13.3165	13.2011	13.2475	13.5788	13.5113
A0A286ZRW1;A0A5G2QXZ8;F1SF57;A0A5G2QKJ9	Serine incorporator 1	SERINC1		1	1.7	0.0515513	0.260122	12.4641	12.757	12.607	12.3684	12.8514	12.8951	12.6142	12.8762
A0A286ZSG0;A0A5G2QP86;Q30E20;A0A287BHC3	Glucosamine (UDP-N-acetyl)-2-epimerase/N-acetylmannosamine kinase	GNE		1	2.8	0.259699	-0.207215	11.8188	11.6346	11.9707	12.1122	11.5542	11.3699	11.9419	11.8414
A0A286ZT09;A0A287ABC6;F1SBY8;A0A287B7Y5	Carnitine O-octanoyltransferase			1	1.2	0.701276	0.0482855	13.9638	13.9986	14.2848	14.1388	14.1714	14.3782	13.9167	14.1127
A0A287AWQ4;A0A287A5X4;A0A286ZWV0;F1RKV2	PKHD1 ciliary IPT domain containing fibrocystin/polyductin	PKHD1		1	0.2	0.0802547	0.202476	14.2558	14.073	14.1495	14.2116	14.5947	14.3409	14.1686	14.3956
A0A286ZX44;F1SLQ7	Mitochondrial ribosome recycling factor	MRRF		1	8.5	0.113101	-0.48253	14.4441	14.3764	14.4428	14.4631	13.5073	13.4962	14.4586	14.3342
A0A286ZZU8	Mediator of RNA polymerase II transcription subunit 20	MED20		1	4.7	0.061358	0.203023	12.9089	12.9494	12.8929	12.7494	13.0985	13.2462	12.8731	13.0948
A0A5G2RBZ3;A0A287A0W6;A0A5G2QV16;A0A287ACP4	ERGIC and golgi 3	ERGIC3		1	2.3	0.0713587	0.197513	13.6469	13.9671	13.6356	13.6614	14.0075	13.8086	13.9336	13.9513
A0A287A166;A0A287A7D1;I3LQB2	Transmembrane protein 9	TMEM9		1	6.1	0.322261	0.152258	12.161	12.2142	12.2425	11.8229	12.363	12.4932	12.0357	12.1577
A0A287A617	High mobility group nucleosome-binding domain-containing protein 5	HMGN5		1	2.6	0.230288	0.228251	12.18	12.1734	11.7171	11.8405	12.4056	12.2979	12.2771	11.8434
A0A5G2QEQ7;A0A5G2QUP9;A0A5G2RB80;A0A287A651;A0A287AQW6	Protein tyrosine phosphatase 4A2	PTP4A2		1	10.6	0.481786	0.0590012	14.6429	14.3606	14.4717	14.5338	14.641	14.6493	14.4307	14.524
A0A287AAP2	Very-long-chain (3R)-3-hydroxyacyl-CoA dehydratase	HACD2		1	3.9	0.0557599	0.269789	14.991	15.0191	14.8583	14.6398	15.2928	15.2552	15.0388	15.0005
A0A5G2QKU2;A0A287ACY7;A0A287BTN9	Proteasome 26S subunit, non-ATPase 10	PSMD10		1	9.2	0.214816	-0.17206	12.9811	12.9976	12.8919	12.9641	12.5665	12.5849	12.9921	13.0031
I3L783;F1SDA4;A0A287ADK4;A0A5G2R8K1;A0A287BK91;A0A287BAT9	Tetratricopeptide repeat domain 7B	TTC7B		1	1.2	0.446999	0.0619068	11.6245	11.5129	11.6241	11.4925	11.4914	11.7931	11.5459	11.6712
I3L8T8;A0A5G2QPT3;A0A287AE82;A0A5G2QEY2;A0A287AHU4;A0A5G2RH23	Crooked neck pre-mRNA splicing factor 1	CRNKL1		1	1.7	0.651521	0.0635791	15.036	15.2655	15.3502	14.9102	15.3656	15.2905	14.9638	15.1963
A0A287B1N1;A0A287AM49;A0A287AEZ9	A-kinase anchoring protein 7	AKAP7		1	7.7	0.681575	-0.0176203	13.749	13.773	13.7803	13.6643	13.7092	13.7274	13.6547	13.8047
A0A287AF91	DENN domain containing 3	DENND3		1	0.8	0.813636	-0.081188	13.7684	13.6889	13.471	13.106	13.1722	12.7472	14.0884	13.7017
A0A287BTI7;A0A287AGJ9;A0A286ZZM2	RAB, member of RAS onco family like 3	RABL3		1	3	0.0686019	0.225959	12.1437	11.9931	12.1352	12.1516	12.5684	12.2723	12.1158	12.3709
F1S1Y1;A0A287BKM2;A0A287AHZ3	Xin actin binding repeat containing 2			1	0.2	0.114673	0.203552	14.1303	14.2339	13.825	13.8471	14.3016	14.2444	14.1043	14.2002
A0A5G2QNI7;A0A5G2QLW5;A0A287AI15;F1SHQ3;A0A5G2RBR1	Kinesin family member 21A	KIF21A		1	0.8	0.132358	-0.180647	11.7063	11.7955	11.8235	11.9959	11.519	11.4894	11.7999	11.7904
A0A5G2RFI7;A0A287AIG2;A0A5G2RBD2	GDT1 family protein	TMEM165		1	7.1	0.410601	0.210216	13.8506	13.9303	14.3913	13.6496	14.1923	14.6001	13.7262	14.1442
A0A5G2R7I5;F1RZ13;A0A5G2QPU6;A0A287AJ68;A0A287BAB7	Ankyrin repeat and sterile alpha motif domain containing 1A	ANKS1A		1	1.3	0.198731	0.312073	11.0024	10.7486	11.1414	11.1451	11.5996	11.6202	10.7847	11.2813
A0A287ALF9;I3LEK4;F1S870	Proteasome inhibitor PI31 subunit	PSMF1		1	4.1	0.466478	0.276834	16.199	15.2817	14.9291	15.7142	15.5467	15.3103	16.2716	16.1027
A0A287B901;A0A287AQG0;A0A2C9F3C8;K7GPI3;K7GNA9;K7GS31;Q95242;A0A287ALH4	Platelet endothelial cell adhesion molecule			1	1.5	0.546866	0.0469441	12.7919	12.8969	12.8356	12.7977	12.7419	13.054	12.9185	12.7956
A0A287BEB3;F1SN63;A0A287ALM9;A0A287BM58;A0A287BCK9	Myelin expression factor 2	MYEF2		1	1.7	0.919847	-0.0159853	12.4409	12.7636	12.9855	12.4153	12.7976	12.6239	12.4694	12.6505
A0A287APU4;I3LD77	SH3 binding domain protein 5 like	SH3BP5L		1	2.1	0.126206	0.179694	11.8793	11.84	11.8606	11.7018	11.994	12.164	11.7422	12.1002
A0A5G2RDA6;A0A287AR42	Proteasome activator subunit 3 interacting protein 1	PSME3IP1		1	3.9	0.89285	-0.022723	14.7738	14.56	14.326	14.5209	14.3461	14.2878	14.8729	14.5831
A0A287ASH4;A0A286ZPE7;A0A286ZKD7	Ras-related GTP-binding protein	RRAGC		1	1.7	0.0643413	0.280109	13.0902	12.9988	12.6892	12.9101	13.3537	13.2761	12.9452	13.2338
A0A287AWI2;A0A287AVL9;I3L786;A0A287BIM2	CLN8 transmembrane ER and ERGIC protein			1	3.2	0.601484	0.044997	12.1253	12.197	12.1408	12.0482	12.3292	12.002	12.0935	12.2665
A0A287AY47	RAN guanine nucleotide release factor	RANGRF		1	9.9	0.150298	-0.342617	11.7808	11.7564	11.8357	11.9649	11.1915	11.0992	11.9006	11.7761
A0A287AZ55;F1RLM2;A0A5G2QZ25;I3LS10;F1RLM4	Death associated protein 3	DAP3		1	2.3	0.954655	-0.00508571	13.555	13.5975	13.3327	13.3585	13.5003	13.3354	13.579	13.4088
A0A5G2QXJ0;A0A287AZW1	WASH complex subunit 3	WASHC3		1	7.8	0.246369	0.140357	12.4553	12.3383	12.4356	12.6361	12.7886	12.7301	12.4864	12.4217
A0A5G2QRG3;F1RXC2;A0A287B6M0	Carbonic anhydrase 2	CA2		1	3.7	0.0654456	0.174725	11.2836	11.3715	11.2229	11.0319	11.426	11.3308	11.4674	11.3845
F1RPN5;A0A287B7H4;A0A287BCB8	Growth factor receptor bound protein 14			1	4	0.0603306	0.123475	12.5091	12.5304	12.462	12.3667	12.6477	12.5428	12.5057	12.6659
A0A287B8P4;F1SIE7	Enhancer of mRNA-decapping protein 3	EDC3		1	1.7	0.0934044	0.385374	12.2698	12.0887	12.1047	11.9596	12.6246	12.931	12.0935	12.3151
A0A287B8U6	U6 snRNA-associated Sm-like protein LSm1	LSM1		1	14.3	0.100958	-0.179516	13.9647	13.9437	14.0384	14.1604	13.7277	13.7257	14.058	13.8778
A0A287BDT2	Frizzled class receptor 8	FZD8		1	1.2	0.149364	0.152451	12.1785	12.109	12.1469	11.7982	12.2838	12.1959	12.1481	12.2145
A0A287BJB2;F1SAQ6	VRK serine/threonine kinase 1	VRK1		1	4.8	0.86061	0.0287328	11.3568	11.2914	11.2409	11.5691	11.6412	11.0833	11.6152	11.2334
A0A480IT56;F1RMY9	RNA methyltransferase	MEPCE		1	2.2	0.422303	-0.151666	9.16947	9.86956	9.8096	9.41552	9.56818	9.42638	9.29007	9.37286
A0A480KD82;F1SLZ6	Ankyrin repeat domain 52	ANKRD52		1	1.1	0.075621	-0.582769	13.9414	13.977	14.1131	13.8629	13.0006	12.8708	13.9354	13.7564
A0A5G2Q9T6;F1SNZ3	LIM domain-containing protein 1	LIMD1		1	3	0.115665	-0.249665	12.4913	12.4895	12.5564	12.7833	12.2363	12.1287	12.6656	12.2912
A0A5G2QBP2;F1SED8	Solute carrier family 4 member 1 adaptor protein			1	1.3	0.512085	0.0568776	12.3663	12.3853	12.454	12.4579	12.5767	12.5986	12.257	12.4587
A0A5G2QBU0	Thiosulfate sulfurtransferase like domain containing 1	TSTD1		1	8.3	0.208793	0.120091	15.768	15.7194	15.6266	15.3996	15.8151	15.7056	15.7192	15.7539
A0A5G2QNA0;A0A5G2QWP0;K7GS93;A0A5G2RLY9;F1SQN2;A0A287A086;F1SPK1	Plexin D1	PLXND1		1	0.4	0.0664105	0.154645	13.3925	13.6423	13.4427	13.4251	13.6112	13.5321	13.6571	13.7208
A0A5G2QRI9;F1RMT5;A0A5G2R7C9	Diaphanous related formin 1	DIAPH1		1	1	0.48544	0.0866232	13.1493	13.1006	13.2883	13.0882	13.3852	13.4573	13.0004	13.1299
F1RL45;A0A5G2QTQ1;P80387	5-AMP-activated protein kinase subunit beta-1			1	5.9	0.647214	-0.0455999	12.8796	12.9362	13.0373	12.7044	12.9148	12.8172	12.6758	12.9673
A0A5G2QUL4	Uncharacterized protein	COL4A1		1	1.7	0.281509	0.0865338	12.9282	12.8999	12.9535	12.771	13.0213	13.1217	12.9086	12.8471
A0A5G2R075	Large proline-rich protein BAG6	BAG6		1	3.3	0.0542629	0.240589	12.1795	12.3398	12.0168	12.1914	12.5819	12.4902	12.2257	12.392
A0A5G2R0H1;F1S3Y7;A0A5G2QBL2;A0A287AQU3;F1SI66	Xanthine dehydrogenase/oxidase	XDH		1	0.5	0.76035	0.0553172	14.4903	14.5607	14.9016	14.5403	14.7811	15.0258	14.3487	14.5585
F1RFT3;A0A5G2R420	Proline, glutamate and leucine rich protein 1	PELP1		1	0.8	0.520684	0.0536232	12.9851	12.8527	12.7813	12.8933	12.9149	12.7539	13.0577	13.0005
A0A5G2R8Q1	AP complex subunit sigma	AP1S2		1	10.2	0.08134	-0.353481	13.1549	13.1814	13.2837	13.3505	12.6798	12.5579	13.2545	13.0644
A0A5G2RAT5	BolA family member 3	BOLA3		1	5.9	0.393523	0.129421	14.685	14.6576	14.8408	14.35	14.8997	14.8631	14.4791	14.8091
F1S1X1;A0A5K1UIX3;A0A5G2R9E3	Maspardin	SPG21		1	3	0.409957	0.0733731	13.2669	13.1361	13.2824	13.4692	13.3778	13.4743	13.2484	13.3476
F1RG75	Phosphorylase kinase	PHKG2		1	2.2	0.699954	-0.0237207	12.9349	13.1081	12.9842	12.8254	12.9389	12.9334	12.9402	12.9453
F1RNI5	NADH dehydrogenase [ubiquinone] 1 alpha subcomplex subunit 3			1	6.5	0.157633	0.272068	11.6075	11.8326	11.9335	11.5179	12.1552	12.2058	11.597	12.0218
F1RW43	Proteolipid protein 2	PLP2		1	8.6	0.997694	0.000412226	12.7377	13.1048	13.2182	12.9073	12.8067	13.2233	12.9799	12.9596
F1SA04	A-kinase anchoring protein 8	AKAP8		1	1	0.0603237	0.253662	14.1875	14.3466	14.0699	14.1628	14.5338	14.5943	14.4798	14.1735
F1SAM3	Cadherin-2	CDH2		1	1	0.0569689	0.348119	11.996	11.9291	11.6075	11.7172	12.1994	12.4639	11.9099	12.0691
F1SDQ0	Solute carrier family 35 member F6	SLC35F6		1	3.2	0.0836909	0.545426	10.9185	10.6972	10.1338	10.337	11.2411	10.9968	10.5578	11.4725
F1SEZ4	Non-specific serine/threonine protein kinase	MAPKAPK2		1	1.9	0.0620554	-0.396414	15.1476	15.1646	15.2118	15.2777	14.471	14.566	15.1876	14.9915
F1SIZ4	Testis expressed 264, ER-phagy receptor	TEX264		1	5.9	0.140444	0.224315	12.9573	12.8418	12.9574	12.4687	13.1308	12.9444	12.8992	13.1482
F1SPR8	PWP1 homolog, endonuclein	PWP1		1	3.2	0.361456	-0.19672	11.8132	12.0451	11.8153	12.023	11.4854	11.4534	12.2689	11.702
F1SRI1	RAB9A, member RAS onco family	RAB9A		1	3.5	0.051193	0.165953	14.7085	14.7196	14.6892	14.6313	14.9151	14.9974	14.8019	14.698
I3L598;A0A287BAB1;I3LCI4	Zinc finger RNA binding protein	ZFR		1	1.4	0.140745	-0.268112	16.1845	16.1187	15.965	16.0651	15.6092	15.5064	16.1156	16.0294
I3L7B7	RNA helicase	DDX18		1	0.9	0.218215	0.214523	14.3771	14.0903	14.3463	14.077	14.655	14.6772	14.2549	14.1618
I3LEE6	Procollagen C-endopeptidase enhancer	PCOLCE		1	2.3	0.141033	0.289692	10.3318	10.1319	9.61499	10.0035	10.3872	10.4884	10.2389	10.1265
A0A286ZK88;A0A5G2R038;A0A5G2R7N3	Dynactin subunit 5	DCTN5		2	9.9	0.145273	-0.316166	15.4129	15.1169	15.4728	15.2994	14.7798	14.6581	15.371	15.2284
A0A286ZKY7;A0A287AGZ2	Caspase 7	CASP7		2	4.6	0.0896973	0.184955	11.9029	11.9734	11.7636	11.8261	12.1474	12.2247	11.914	11.9197
I3LKM7;A0A287AFE1;A0A5G2QR52;A0A5G2RFQ1;A0A5G2QAH7;A0A287BQ96;A0A286ZLJ5;A0A287AVF0	Ral GTPase-activating protein subunit alpha-1	RALGAPA1		2	1	0.0528087	-0.559436	17.632	17.6896	17.8487	17.8068	16.8423	16.7451	17.6013	17.5507
A0A286ZTT2;I3LR07;A0A287BAX6;A0A287ACX0;A0A286ZMB6	Family with sequence similarity 91 member A1			2	2.4	0.144797	0.0867658	13.7033	13.8675	13.7841	13.7083	13.7493	13.8871	13.892	13.8819
F1S1E9;A0A287BIS4;A0A287BS59;A0A287AV42;A0A286ZZ79;A0A287A1K0;A0A287AJY1;A0A286ZTZ3;A0A480JWV7;I3LV20	Oxidation resistance 1	OXR1		2	2.6	0.147091	0.246203	11.0865	10.8818	10.9997	10.8638	11.416	11.3122	10.7973	11.2911
I3LR88;A0A287AI09;A0A287A0T1;A0A287BPH6;A0A287AFH8;A0A287A1Q6;A0A286ZVE6	LIM domain 7	LMO7		2	1.8	0.346465	0.139925	12.5974	12.71	12.4116	12.2477	12.8522	12.6782	12.4147	12.5814
A0A287A9H6;A0A286ZY50;A0A5G2R276	Vesicle-associated membrane protein 2			2	20.3	0.775749	-0.0318294	14.5752	14.8492	14.9052	14.5722	14.7561	14.78	14.5173	14.7209
A0A286ZYC7;A0A287AQ48;A0A287B5U1;A0A287BP06;A0A287A5Q4	Sperm antigen with calponin homology and coiled-coil domains 1			2	2.6	0.648385	0.043278	12.013	12.149	12.2474	11.8764	12.1071	12.1983	12.0085	12.145
A0A287A2J8;A0A287BME0;A0A286ZYU9;F1SKS4;A0A287B119;F1SKS3;A0A287AVI3	Erbb2 interacting protein	ERBIN		2	1.6	0.0863126	0.261062	12.0211	11.9344	11.961	11.6821	12.1009	12.4352	11.94	12.1666
A0A287A2N5	Dedicator of cytokinesis 1	DOCK1		2	1	0.469223	0.0259013	12.7067	12.8154	12.7741	12.7609	12.7936	12.8594	12.7564	12.7514
A0A287A2P6;F1SGC8	Actin like 6A	ACTL6A		2	4.7	0.133794	0.102784	14.9891	14.9775	14.9497	14.8243	14.9291	15.1495	15.0176	15.0556
A0A5G2QCP2;A0A287A3U5;A0A5K1U8N6;F1SIB9	ADP ribosylation factor GTPase activating protein 2	ARFGAP2		2	4.1	0.627266	0.0250275	13.8186	13.6896	13.6322	13.7496	13.7754	13.6663	13.7553	13.7931
A0A287A6Q1;A0A287BPC9	Coiled-coil domain containing 134	CCDC134		2	8.3	0.762598	-0.0287898	15.6802	15.7582	15.559	15.5951	15.5303	15.4459	15.79	15.7114
A0A287AA56;F1RTT5	LMBR1 domain containing 1	LMBRD1		2	4.8	0.0958946	0.19152	12.652	12.9039	12.7491	12.5408	12.9328	12.9941	12.7298	12.955
A0A287AAR5	Acyl carrier protein	NDUFAB1		2	14.7	0.475151	0.0434678	13.1281	13.1982	13.1293	13.0741	13.0662	13.2952	13.1209	13.2211
A0A287AB58	ISG15 ubiquitin like modifier	ISG15		2	9	0.5968	0.0844786	11.9803	12.078	12.0434	12.1397	12.0623	12.3745	11.7622	12.3802
A0A287BRP4;A0A287AYS3;A0A287ARR4;A0A287AJL8;A0A287ABC9;A0A287BMF3;A0A286ZL12;A0A286ZV94	Non-specific protein-tyrosine kinase	PTK2		2	2.1	0.0729113	-0.272455	13.7158	13.6418	13.9045	13.6459	13.3043	13.2309	13.6639	13.619
I3LSP2;A0A287ABU0	Coiled-coil domain containing 9	CCDC9		2	4	0.814109	-0.0287466	13.5391	13.6159	14.0201	13.7557	13.6433	13.8529	13.6483	13.6712
A0A287AE63	NEDD8	NEDD8		2	28.2	0.0567443	0.26107	14.8092	14.6932	14.6132	14.43	15.041	15.0101	14.7179	14.8209
A0A287AG38;F1SJW0	KIAA0930	KIAA0930		2	5.9	0.735235	0.0437074	14.7873	14.8522	14.9889	14.6492	15.0105	15.0184	14.5869	14.8366
A0A287BIU9;A0A5G2QMS0;A0A5G2R8W8;I3LKW2;A0A287AGX5;A0A287AWV7;A0A287BDP6;A0A5G2QR48;A0A287BE09	Branched-chain-amino-acid aminotransferase	BCAT1		2	6.3	0.0725668	0.131842	13.0377	13.0733	13.0539	13.0573	13.2967	13.0724	13.2858	13.0946
A0A287BR14;I3LKK5;A0A287AN91;F1SQU2;A0A287BA54	SCY1 like pseudokinase 2	SCYL2		2	2.1	0.0672309	0.306573	12.2193	12.0922	11.9166	11.8233	12.5006	12.4352	12.0255	12.3164
F1RZL4;A0A287AQW4;A0A5G2QJ41	ADAM metallopeptidase domain 9	ADAM9		2	2.3	0.502525	0.177282	9.66908	10.5818	9.84418	10.0639	10.4225	10.118	10.4908	9.83681
A0A287B8F9;A0A287ATW1;A0A481AP89	TraB domain containing	TRABD		2	5.3	0.261243	0.0863335	13.1904	13.2849	13.3612	13.1518	13.4849	13.3028	13.2836	13.2623
A0A287AXL5;A0A287BR50;F1SMQ0	Transportin 3	TNPO3		2	1.6	0.0525639	0.246508	13.1195	13.3609	13.2113	12.959	13.4796	13.5181	13.2577	13.3814
A0A287B4G7;A0A287B7N2;A0A287AXW2;A0A5G2QXU2;F1S052;A0A5G2QKM5;F1S050;A0A287B8Y8	SAFB like transcription modulator	SLTM		2	3	0.169427	-0.203752	11.6583	11.3336	11.4642	11.8571	11.3253	11.5414	11.3867	11.2447
F1ST04;A0A287AXZ5	Cingulin	CGN		2	2.1	0.289229	0.261001	12.5436	12.0861	12.1621	11.8043	12.7876	12.5594	12.0401	12.253
F1RNB0;A0A287AYH6	Transcription elongation factor spt6	SUPT6H		2	1.3	0.676693	0.0337315	13.9878	13.9779	14.157	13.9106	14.0781	14.1682	14.0232	13.8986
Q06AT6;A0A287B3L0;A0A287B510	RHOG	RHOG		2	14.7	0.0872358	-0.344963	13.0674	13.2634	13.5382	13.2612	12.8046	12.6109	13.1595	13.1752
A0A287B8Q8;A0A286ZZ86;F1RGU1	Translin associated factor X	TSNAX		2	9	0.105926	0.0930705	14.0781	14.0151	14.0057	14.0425	14.2285	14.1352	14.005	14.1449
F1SK64;A0A5G2R9Y1;A0A287B9C7;A0A5G2QXU6;A0A287BIX9;A0A5G2RCG2;A0A5G2R9X0;A0A287B4M2	Roundabout guidance receptor 1	ROBO1		2	1.9	0.529462	0.0481236	14.2689	14.37	14.4711	14.2402	14.5053	14.3209	14.2899	14.4265
F1SSS8;A0A5G2QYV7;A0A287BBC9	Regulator of microtubule dynamics 3	RMDN3		2	7.1	0.285112	-0.180507	13.7545	13.7036	13.9054	13.8287	13.4358	13.3013	13.9094	13.8236
A0A287BG27;F1RZ16;A0A5G2R2T7;A0A5G2QLM9	U1 small nuclear ribonucleoprotein C	SNRPC		2	13.2	0.632272	-0.0541666	14.696	15.0956	14.9591	14.6885	14.7954	14.835	14.707	14.8851
A0A5G2QLT5;A0A287BS35	N-acylneuraminate cytidylyltransferase	CMAS		2	4.5	0.159212	0.0780554	12.9984	12.9902	13.03	13.0156	13.224	13.0147	13.0297	13.0781
A0A287BTM9	Electron transfer flavoprotein regulatory factor 1	ETFRF1		2	18.9	0.0837695	0.293323	13.282	13.2864	12.7432	13.053	13.5619	13.2923	13.3403	13.3433
F6Q0K3;A0A480KM09;A0A5G2QGD4;Q29259	NADH dehydrogenase [ubiquinone] 1 beta subcomplex subunit 6	NDUFB6		2	27.8	0.12118	-0.0625987	14.7538	14.8803	14.8677	14.8656	14.7529	14.7509	14.8288	14.7844
A0A5G2QJT6;A0A5G2Q9J6;A0A5G2QP53;F1SFR0;A0A5G2QIS3;A0A5G2R938	Aladin WD repeat nucleoporin	AAAS		2	6.2	0.0732051	0.143007	14.1012	14.0596	13.8751	13.992	14.2584	14.1832	14.0793	14.0789
A0A5G2QAJ5;F1SB54;A0A5G2QWE3	DnaJ heat shock protein family (Hsp40) member C2	DNAJC2		2	4	0.157963	0.162587	13.9043	13.9013	13.7569	13.6963	14.1273	14.1238	13.805	13.853
A0A5G2QAW2;F1SPK8	Tetraspanin			2	8.9	0.237025	0.109205	15.9312	16.0839	16.0152	15.8317	16.0922	16.1866	15.8956	16.1245
K7GRT4;K7GKC7;A0A5G2QBW4	N-terminal amino-acid N(alpha)-acetyltransferase NatA	NAA10		2	9.1	0.0651725	0.141654	12.2671	12.3621	12.2793	12.1498	12.5252	12.4278	12.3383	12.3336
D0G6R6;A0A5G2QCP7;I3LSI6	CDP-diacylglycerol--inositol 3-phosphatidyltransferase	CDIPT		2	9.9	0.449349	0.132735	13.9706	13.8587	14.1954	13.9166	14.4319	14.1666	13.7231	14.1506
A0A5G2QDC7;A0A5G2QKT7;A0A5K1VGL1;F1RUJ0	Adenylyl cyclase-associated protein	CAP2		2	4	0.257233	0.295994	11.4402	11.6813	10.9555	11.3994	11.5172	12.1726	11.6471	11.3236
A0A5G2QI89;I3LS25;A0A5G2QPV8	Small EDRK-rich factor 2			2	9.4	0.15645	0.214015	11.5513	11.5823	11.3375	11.1507	11.6228	11.8454	11.4337	11.576
F1RKE4;A0A5G2QRV8	DNA-directed RNA polymerase II subunit RPB11-a	POLR2J		2	15.4	0.569973	0.0476267	13.4384	13.5353	13.6024	13.3765	13.6291	13.6499	13.4011	13.463
F1RJI2;A0A5G2QSH0	RAB guanine nucleotide exchange factor 1	RABGEF1		2	2.9	0.575861	0.0875509	15.8424	16.0288	16.0412	15.6581	15.9418	16.3152	15.772	15.8918
A0A5G2R562	Protein phosphatase, Mg2+/Mn2+ dependent 1L	PPM1L		2	6.4	0.467934	-0.0880351	12.5174	12.6983	12.6319	12.4615	12.317	12.3371	12.7378	12.5651
A0A5G2RBM8;F1RPE5	Pescadillo homolog	PES1		2	3.5	0.772651	-0.0324619	15.6989	15.8627	16.0643	15.8239	16.0356	15.8374	15.6766	15.7703
F1RM74	Glyceraldehyde-3-phosphate dehydrogenase	GAPDHS		2	5.2	0.813823	0.0240161	15.5579	15.2366	15.4037	15.4437	15.6249	15.2915	15.3698	15.4518
F1RPV1;A0A5G2R902;A0A287BCR7;A0A286ZT96;A0A5G2QPH7	TIP41-like protein			2	6	0.71102	-0.0442984	13.5111	13.6744	13.8989	13.4353	13.6938	13.6065	13.4534	13.5887
F1RUP0	Enoyl-CoA hydratase domain containing 3	ECHDC3		2	10.1	0.512808	-0.0516846	13.1168	13.3634	13.4629	13.3292	13.2894	13.2784	13.2231	13.2747
F1RW57	Transcription factor E3 isoform 1	TFE3		2	2.6	0.429078	-0.0490434	12.5717	12.7624	12.7247	12.5983	12.5353	12.5868	12.6906	12.6481
F1RWP3	Cytoglobin	CYGB		2	4.6	0.223319	0.242222	12.6151	12.762	12.7645	12.8416	12.7353	13.4951	12.8328	12.8887
Q06AA3;F1RWY0;A0A5G2R4X2;I3LHN4	Regucalcin	RGN SMP30		2	10	0.11084	-0.263532	16.255	16.3274	16.3271	16.348	15.8445	15.777	16.3104	16.2714
F1S1A7	ADAM metallopeptidase with thrombospondin type 1 motif 4	ADAMTS4		2	1.7	0.831781	0.0327342	13.7689	13.9427	13.9727	13.7459	14.0438	13.987	13.4857	14.0447
F1S9T0	DnaJ heat shock protein family (Hsp40) member B4	DNAJB4		2	7.1	0.141892	0.316855	14.1142	14.171	13.743	14.2297	14.3181	14.7918	14.3565	14.0589
F1SIC5;A0A287BAZ0;A0A287A770	Neuroplastin	NPTN		2	4.8	0.495948	0.0518267	13.5674	13.7477	13.6905	13.7393	13.7046	13.8847	13.6052	13.7577
P04163;F2Z5M2	Protein S100-A10	S100A10		2	17.7	0.157914	-0.161154	17.2014	17.2917	17.3219	17.09	16.8616	16.9869	17.2039	17.2079
I3LBJ3	tRNA (guanine-N(7)-)-methyltransferase non-catalytic subunit WDR4	WDR4		2	4.1	0.054447	0.406557	14.0388	13.9377	13.7243	13.6013	14.4161	14.4709	13.8626	14.1788
I3LE68;A0A287BFD7	Tissue factor	F3		2	5.5	0.559206	-0.0283656	15.8097	15.6458	15.6848	15.6999	15.7237	15.5961	15.6888	15.7181
I3LPE5	Syntaxin 5	STX5		2	8.4	0.300525	0.0772111	12.6766	12.6137	12.6386	12.5436	12.7159	12.5575	12.6539	12.8541
K7GKW6	Pirin	PIR		2	6.9	0.874661	0.0210493	13.2167	13.2772	13.3435	13.0742	13.3643	13.4964	12.9772	13.158
A0A5G2QMT6;A0A286ZUV1;A0A5G2R810;A0A5G2R0G9;A0A286ZIC4;F1S482	DLG associated protein 4	DLGAP4		3	13.1	0.0564645	0.329267	14.2117	14.0984	13.7467	13.8747	14.3114	14.5538	14.1095	14.2738
A0A5G2QM89;A0A5G2QUU8;F1RN67;A0A286ZK62;A0A5G2RLJ8;A0A5G2QDA8	Golgi SNAP receptor complex member 1	GOSR1		3	11.4	0.359804	0.0740137	15.2538	15.3221	15.2757	15.1474	15.4792	15.3123	15.1628	15.3407
A0A287ACG1;A0A287B3Q0;A0A286ZLH5;A0A287ALM1	AMP deaminase	AMPD2		3	4.3	0.0886912	-0.123585	16.0828	16.0334	16.132	16.2388	15.9352	15.9166	16.0828	16.0581
A0A287BC94;F1RGG2;A0A286ZQ45;A0A5G2QS77;A0A5G2QAW6;A0A286ZMZ3;A0A287AFF7;A0A287AJS0	Rho guanine nucleotide exchange factor 1	ARHGEF1		3	4.9	0.0571133	-0.534886	13.8397	14.169	14.2005	14.3212	13.32	13.1813	13.9036	13.9859
A0A286ZNK2;A0A287BBB9;I3L902	Derlin	DERL1		3	11.2	0.715238	0.0400841	14.7286	15.0016	14.9755	14.8037	14.817	15.1511	14.9036	14.7981
A0A286ZTF0;A0A5G2QCV4;A0A286ZNW9;A0A481B3I1;A0A286ZQQ2;I3LMZ3;A0A5G2R5W9	DIS3-like exonuclease 2	DIS3L2		3	3.7	0.543859	0.0269859	13.8239	13.9375	13.8762	13.787	13.942	13.8457	13.8325	13.9123
F1SQZ2;A0A286ZYP0;A0A286ZR35;A0A5G2QBB2;A0A287AEM1;A0A287BJU9;A0A287ASD9;A0A287BLI4;A0A5G2QWU0;A0A287B0I1	Pleckstrin homology domain containing A5	PLEKHA5		3	2.5	0.329415	0.106682	13.8239	13.8721	13.7972	13.4829	13.7743	13.9875	13.7968	13.8444
A0A5G2QRA9;I3L7R7;A0A286ZVN3;A0A287BIE1	Syntaxin-18			3	9.8	0.131812	0.199694	14.3892	14.4142	14.4275	14.0294	14.6065	14.5073	14.3389	14.6063
A0A286ZZB8;A0A286ZK56;A0A2C9F3E8;F1S584;A0A287AZM6;A0A5G2QTD4	Choline transporter-like protein			3	4.1	0.18449	0.242934	14.0151	14.262	13.9701	13.7316	13.9306	14.5157	14.2253	14.2788
F1S533;A0A287A5G3	Transmembrane emp24 domain-containing protein 5	TMED5		3	15.5	0.197758	-0.177859	16.2646	16.1313	16.1758	16.3091	15.8001	15.9052	16.3089	16.1552
K7GSP7;A0A287BTJ2;A0A287B7H2;A0A287A5M1;A0A5G2QZ61;A0A5G2R3E2;A0A286ZN74;A0A287BEQ8;F1SQX7;K7GN86	Discs large MAGUK scaffold protein 1	DLG1		3	3.5	0.99317	-0.000973701	16.1278	16.3057	16.3898	16.2284	16.3877	16.381	15.9886	16.2904
A0A287A5Y1	Haloacid dehalogenase-like hydrolase domain-containing protein 3	HDHD3		3	10.8	0.207194	-0.193604	13.6788	13.6732	13.7886	13.5327	13.276	13.2591	13.7824	13.5814
A0A287AAV3;A0A287ART2;A0A287A778;A0A287AV47;A0A286ZM20;A0A287ANS5	Serine and arginine repetitive matrix 1	SRRM1		3	3.8	0.271822	0.197755	14.449	14.467	14.3741	14.0852	14.6955	14.8493	14.3399	14.2818
A0A287AT06;A0A287AAB5;A0A287B617	High mobility group nucleosome-binding domain-containing protein 3	HMGN3		3	15.8	0.0699965	0.263967	12.4999	12.3178	12.4491	12.3131	12.8587	12.8389	12.4412	12.4969
A0A287ADV1;A0A287ACZ4	Alpha-mannosidase	MAN2A2		3	2.2	0.689097	-0.0239563	14.4846	14.6812	14.6164	14.5663	14.6078	14.4485	14.578	14.6184
A0A287AR39;K7GNW4;A0A287AL02;A0A287B2S5	RAC-alpha serine/threonine-protein kinase	AKT1		3	5.7	0.664468	0.0396495	14.2553	14.2896	14.4453	14.1864	14.2203	14.5247	14.2603	14.3298
A0A287B9A0	DnaJ heat shock protein family (Hsp40) member C5	DNAJC5		3	14.9	0.0587542	0.279815	15.3907	15.5653	15.2864	15.0735	15.5079	15.7893	15.5519	15.5861
I3LI92;A0A5G2R5K9;A0A5G2R9S7;A0A287BAK2;F1S0L6;A0A287BIP6	Carboxypeptidase Q	CPQ		3	10.2	0.162871	-0.121938	16.037	16.0762	15.988	16.2112	15.9323	15.7982	16.069	16.0251
F1S8B0;A0A287BDR8;A0A287BPF3	DDRGK domain-containing protein 1	DDRGK1		3	13.4	0.795513	0.0301819	14.3995	14.511	14.6946	14.2821	14.591	14.6028	14.306	14.5082
A0A5G2Q8G4;A0A5G2QGU0;F1STJ9;A0A5G2QZN0;A0A5G2QRL8;A0A287BGY4;A0A5G2RDQ0	Double-strand break repair protein	MRE11		3	4.2	0.826549	0.0182123	13.6022	13.5455	13.7733	13.5435	13.5197	13.7889	13.5758	13.6528
A0A287BLS9;F1SG16;A0A287BJQ4	Holocytochrome c-type synthase	HCCS		3	8.9	0.608678	0.0710387	13.352	13.4471	13.4329	13.2489	13.6465	13.6535	13.1673	13.2977
A0A287BMW6;A0A5G2R381	NADH dehydrogenase [ubiquinone] 1 beta subcomplex subunit 11, mitochondrial	NDUFB11		3	18.9	0.688702	0.0112906	15.0949	15.1247	15.1553	15.106	15.1765	15.1418	15.0658	15.1418
A0A287BNL3;A0A5G2QQI4;F2Z591	Ubiquitin-like domain-containing CTD phosphatase 1	UBLCP1		3	12.3	0.0716562	0.0772653	14.7991	14.8655	14.866	14.8756	15.0169	14.9233	14.8804	14.8947
A0A5G2QNJ3;F1S519;A0A480EJH9	Kinesin-like protein	KIF3B		3	3.9	0.521195	0.0761187	14.5244	14.675	14.6782	14.3345	14.776	14.7122	14.4252	14.6031
A0A480W0Q1;A0A287B852;A0A287B9Y7;A0A5G2RD68;A0A5G2R4U7	Inosine triphosphate pyrophosphatase	ITPA		3	16.7	0.454242	0.0775809	16.4711	16.4599	16.654	16.255	16.6347	16.607	16.4044	16.5043
A0A5G2QF59;F1RJC5;A0A5G2QH20	Protein kinase domain-containing protein	CDK11 CDK11B		3	3.9	0.190398	0.0698171	15.5626	15.6007	15.5918	15.4483	15.665	15.6786	15.5421	15.597
A0A5G2QU64;F1SV26	Ras-related GTP-binding protein			3	11.2	0.509198	0.0255558	14.9678	14.9302	15.0221	14.9678	15.0217	15.0268	14.9047	15.037
A0A5G2QXN3;O11780;F1RHA7	Transforming growth factor-beta-induced protein ig-h3	TGFBI		3	3.4	0.242412	-0.245107	16.1406	16.2638	16.2249	16.1669	15.5879	15.688	16.3569	16.183
A0A5G2R939;A0A287BEW5;A0A287BB41;A0A5G2QSB1;A0A5G2QHP3;F1S750;A0A5G2R1W5	Enoyl-CoA hydratase domain containing 2	ECHDC2		3	10.8	0.151665	-0.288625	11.4182	11.4744	11.3794	11.2875	11.0371	10.703	11.5356	11.1293
A0A5G2RLB1;Q29545;I3LBF1;A0A5G2RAY1;A0A5G2QBE8	Serotransferrin	INHCA		3	5.1	0.452645	-0.216507	13.3277	12.9433	12.8779	13.3024	12.4952	12.4574	13.3271	13.3055
A0A5G2RDZ5;A0A287BSQ1	Developmentally regulated GTP binding protein 2	DRG2		3	7.2	0.151879	-0.189292	14.7991	14.7994	14.9009	14.6305	14.5077	14.3667	14.835	14.6634
F2Z517;A0A5G2RFB3	Arginine and glutamate rich 1	ARGLU1		3	8.8	0.288847	0.173728	12.765	12.819	12.9865	12.3974	12.8714	13.0914	12.7066	12.9935
I3L8J2;A0A5G2RJ56	Galectin	LGALSL		3	19.8	0.392446	-0.0330617	14.7887	14.7603	14.845	14.779	14.7071	14.8185	14.7063	14.8087
F1RL04	Protein phosphatase, Mg2+/Mn2+ dependent 1F	PPM1F		3	10.1	0.131172	-0.428056	15.8684	15.623	15.8275	16.4377	15.4186	15.0695	15.7154	15.841
F1RVX2;A0A5G2R8S8;A0A287ANU2	Jupiter microtubule associated homolog 1	JPT1		3	30.8	0.842932	-0.0128973	16.142	15.948	16.0226	16.1104	16.0117	15.9661	16.1703	16.0233
F1S8S9	Golgi brefeldin A resistant guanine nucleotide exchange factor 1	GBF1		3	1.6	0.623863	0.0321963	12.9052	12.8467	12.7004	12.8653	12.7911	12.8774	12.9782	12.7997
F1SA25	Vesicle transport through interaction with t-SNAREs 1B	VTI1B		3	12.5	0.916691	0.00865841	15.608	15.6065	15.4668	15.6858	15.6683	15.416	15.7099	15.6076
F2Z5D8	WD40 repeat-containing protein SMU1	SMU1		3	6.8	0.424464	0.0445342	15.4663	15.4641	15.4208	15.5396	15.5743	15.5946	15.5087	15.3914
F6Q697;K7GME6	S100 calcium binding protein A9			3	34.5	0.198234	-0.235389	14.8985	14.7372	14.9979	14.9291	14.4264	14.3625	14.9754	14.8569
I3LHX0;A0A480LI92	EARP and GARP complex-interacting protein 1	EIPR1		3	8.8	0.488609	-0.0563211	14.2394	14.3404	14.5223	14.3786	14.3911	14.405	14.2423	14.2171
I3LSU8	Ubiquitin-conjugating enzyme E2 Z	UBE2Z		3	9	0.306695	-0.214069	17.0107	16.7895	16.8618	17.2321	16.6397	16.3487	17.0585	16.9909
I3LVP6	Ankyrin repeat and LEM domain containing 2	ANKLE2		3	2.6	0.348066	-0.0951166	15.2506	15.3872	15.2466	15.1826	15.0992	14.9725	15.3276	15.2871
K7GM32;Q764M6;F6PSB6	Interferon regulatory factor 3	IRF3		3	6.9	0.268317	0.0879331	14.6247	14.779	14.6727	14.4951	14.6236	14.8214	14.7177	14.7605
Q06AU2	Ras-related protein Rap-2a	RAP2A		3	18	0.0623652	0.13531	15.281	15.3237	15.2184	15.128	15.4549	15.4208	15.2693	15.3474
Q9XSD9;A0A5G2RB02;F1SQ10;A0A5G2QKZ7	Decorin	DCN		3	6.7	0.126023	-0.246976	16.4803	16.3555	16.4224	16.2379	16.2668	15.7424	16.2177	16.2813
A0A5G2QW70;A0A286ZIT3;A0A5G2QHB4;I3LB23	Thioredoxin related transmembrane protein 4	TMX4		4	15.4	0.100325	0.140073	17.2723	17.4724	17.3549	17.2159	17.3764	17.5959	17.452	17.4514
K7GRF9;A0A287AD69;A0A286ZLC8;A0A287AG72;A0A287ATA8;A0A287B4R1	Musashi RNA binding protein 2	MSI2		4	19.9	0.205563	-0.167422	15.8394	15.7807	15.8966	16.0208	15.6042	15.4847	15.9573	15.8217
A0A286ZPQ4;A0A287BE54;A0A5G2QE43;A0A5G2QE47;F1SNF8;A0A5G2R3B3	DENN domain containing 4C	DENND4C		4	2.1	0.424589	0.0702717	14.8139	14.8381	14.9287	14.6819	14.8625	15.0742	14.8006	14.8065
A0A480XNH5;A0A287BDZ2;A0A286ZRX4;A0A5G2QVC5;A0A5G2QZZ8	Mono-ADP ribosylhydrolase 1	MACROD1		4	11	0.286471	-0.131329	17.3882	17.3446	17.3637	17.6884	17.3495	17.0914	17.4486	17.3702
A0A5G2QIM9;A0A5G2RIQ7;A0A286ZVX4;A0A287APV2;I3LHC4;F1RN91	Myosin motor domain-containing protein	MYO18A		4	5.4	0.360958	0.181821	12.0156	12.3183	12.3537	12.1194	12.4851	12.6696	11.9065	12.4732
A0A286ZZM4;A0A287B0G2;A0A287AU70;F1RXP8;A0A287B041;A0A480VE42	Exocyst complex component 2	EXOC2		4	4.3	0.505721	0.057656	15.6271	15.6709	15.8916	15.5966	15.844	15.7952	15.6261	15.7514
F1SDZ8;A0A287A3J4;A0A5G2RLF0	SEL1L adaptor subunit of ERAD E3 ubiquitin ligase	SEL1L		4	5	0.631467	0.0481815	15.1774	15.2949	15.4163	15.0729	15.1162	15.3303	15.3139	15.394
A0A287A4W4;A0A287B9V7;K7GT43;F2Z5A8;I3LMC6;A0A287BB26	Structural maintenance of chromosomes protein	SMC1A		4	3.3	0.0564747	-0.176523	16.2007	16.2459	16.1999	16.3178	15.8733	16.0599	16.1959	16.1291
A0A287AJB4;A0A5G2RJQ4;A0A287AGI3	Splicing factor U2AF 35 kDa subunit	U2AF1		4	21.8	0.0843539	0.348974	14.9551	14.859	14.4564	14.8293	15.2479	15.4254	14.9394	14.8829
A0A287AMN2;I3LQ38;A0A5G2QZZ2	NADH dehydrogenase [ubiquinone] iron-sulfur protein 4, mitochondrial	NDUFS4		4	25.7	0.437982	0.0564985	16.0643	16.1484	15.993	15.9596	16.195	16.1486	15.9479	16.0998
A0A287ATX4;F1SMK2;A0A5G2QSR4	Neural Wiskott-Aldrich syndrome protein	WASL		4	6.7	0.168904	-0.072664	15.4942	15.5092	15.5768	15.6428	15.4079	15.5621	15.4778	15.4846
A0A287AUE4	E2 ubiquitin-conjugating enzyme	UBE2K		4	33.1	0.265795	0.119093	15.9889	15.8918	15.9727	15.888	16.2129	16.2036	15.83	15.9714
A0A287B182;A0A5G2QVT2	Transmembrane protein 263			4	50	0.234388	0.117756	13.8329	13.9373	13.7989	13.6718	14.134	13.8486	13.829	13.9003
A0A5G2QVN3;A0A5G2QJS1;F1SFK6;A0A287B758;A0A5G2QSM8	Transmembrane protein 87A	TMEM87A		4	6.9	0.0887217	0.201564	15.5354	15.7226	15.5501	15.5387	15.9724	15.8509	15.5523	15.7775
A0A287BD17;F1SU06	Heterochromatin protein 1-binding protein 3	HP1BP3		4	8.2	0.157239	-0.0863302	15.5265	15.4995	15.6583	15.5709	15.3628	15.5232	15.5445	15.4794
A0A480LC98;A0A287AM87;I3LC09	Mitochondrial import inner membrane translocase subunit TIM50	TIMM50		4	12.1	0.221026	0.0921023	15.9822	15.8935	16.0638	15.9002	16.1551	16.0518	15.9021	16.099
A0A480RQR3	Arylamine N-acetyltransferase			4	12	0.202264	-0.076158	16.7175	16.7316	16.8744	16.8086	16.6758	16.6118	16.7648	16.7751
A0A5G2QGN4;F1SE25;I3L7K6	Phosphate transporter	SLC20A2		4	5.7	0.237025	0.10237	13.9013	14.0864	13.7541	13.9172	14.0083	14.1094	14.0272	13.9236
F1SFY5;A0A5G2QQJ7;A0A5G2QT46	HIV-1 Tat interactive protein 2	HTATIP2		4	13.9	0.100509	0.117254	14.9026	15.0461	14.9332	15.0276	14.979	15.2189	15.1008	15.0798
A0A5G2R1A1;A0A287ALS5;F1SH32;A0A287AW54	Golgi integral membrane protein 4			4	5.4	0.0684089	0.263593	14.9352	14.9913	14.611	14.7327	15.0871	15.3011	14.9391	14.9973
A0A5G2R5Z1;F1RS45	DNA topoisomerase 2	TOP2B		4	2.7	0.20479	0.16948	12.4549	12.1555	12.244	12.3148	12.5248	12.7155	12.3474	12.2594
F1STN6;A0A5K1VSC0;A0A5G2QHA3;A0A5G2QIZ4	Wiskott-Aldrich syndrome protein family member	WASF2		4	6.9	0.860938	-0.0106621	15.9071	15.9785	16.0877	15.9228	15.8718	16.0674	15.93	15.9843
A0A5K1VU77;F1SF95;A0A5G2RII9;A0A5G2QQA6	Peptidyl-prolyl cis-trans isomerase	PPIH		4	20.3	0.220161	-0.0872426	17.1022	16.9988	17.1815	17.1307	16.9671	16.8988	17.1216	17.0768
F1RKZ7;A0A5G2R6F9	Uncharacterized protein	SDF2L1		4	15.8	0.238692	0.0875788	14.4435	14.5229	14.4023	14.391	14.6277	14.533	14.3576	14.5918
F1RLJ4;A0A5G2R3E1	Secretory carrier-associated membrane protein	SCAMP3		4	20.2	0.0691077	-0.138615	16.164	16.1498	16.2564	16.1729	15.9855	15.9146	16.1404	16.1482
I3LCN0;I3LBD0;A0A287B5N3;I3LR25	RAB GTPase activating protein 1			4	3.2	0.278722	0.127521	14.4188	14.64	14.7798	14.6405	14.8122	14.9306	14.5903	14.6561
I3LGB8	Solute carrier family 2, facilitated glucose transporter member 1			4	5.6	0.0578707	0.392092	13.1411	13.5096	12.9009	13.0954	13.337	13.8577	13.5122	13.5085
I3LLG4;A0A287BPK0;A0A287AJ91	DnaJ heat shock protein family (Hsp40) member A3	DNAJA3		4	9.3	0.216446	-0.0833669	16.6435	16.7042	16.7365	16.7163	16.5389	16.5066	16.6719	16.7497
I3LLX8	Sulfotransferase			4	11.3	0.157166	0.0336599	16.0068	16.0438	16.0128	15.9807	16.0571	16.0573	16.068	15.9964
A0A286ZJQ9;Q6RVA9;A0A286ZW86	Caveolin	CAV1		5	36.2	0.243476	0.249749	15.612	15.9176	15.5326	15.5777	15.5151	16.3215	15.7778	16.0245
A0A5G2QZM7;A0A287A2J3;A0A5G2QSE4;A0A5G2R6L6;A0A5G2QUK5	Cysteine--tRNA ligase	CARS2		5	11	0.082524	-0.287348	16.0157	15.9268	16.1557	16.38	15.8267	15.568	16.0185	15.9157
A0A287A2J9;F1SR61	Cullin 3	CUL3		5	5.8	0.570813	-0.0543222	15.1475	15.1022	15.2234	14.8866	15.1098	15.1334	14.8946	15.0048
A0A287A976;F2Z540;A0A5G2R2P6	COP9 signalosome subunit 5	COPS5		5	15.2	0.154562	0.133596	14.3092	14.2517	14.1691	14.2295	14.4887	14.5217	14.2614	14.2221
A0A287APB8;F2Z5T3	Chromobox 5	CBX5		5	29.2	0.415614	0.0313458	16.3629	16.2345	16.2928	16.3514	16.3765	16.3207	16.3747	16.295
A0A5G2RDD9;A0A287B8X4;F1S4R5;A0A287ASZ5	Serine and arginine rich splicing factor 7	SRSF7		5	39.7	0.153597	0.118514	15.7925	15.8165	15.7265	15.9214	15.9426	16.0941	15.8845	15.8099
A0A287AZ57	Nucleoporin 62	NUP62		5	11.9	0.10428	0.0509491	14.9167	14.9686	14.9401	14.9149	14.945	15.033	15.0198	14.9462
A0A287B7U0	60S acidic ribosomal protein P2			5	81.7	0.462945	0.0300355	17.5379	17.3912	17.4933	17.54	17.5213	17.5534	17.4773	17.5305
A0A287BET5;A0A5G2R218	Aly/REF export factor	ALYREF		5	27.7	0.195874	-0.0620327	17.1628	17.063	17.2238	17.2106	17.0525	17.0808	17.1489	17.1298
A0A5G2R297;A0A287BK75	Mitogen-activated protein kinase kinase 1	MAP2K1		5	10.5	0.0737769	0.149667	14.5792	14.5266	14.5176	14.6608	14.8115	14.8384	14.635	14.598
A0A480M761;A0A5G2QQ71;F1SDJ8;A0A5G2RFG3;A0A5G2RBM6;A0A5G2RBK6;A0A287BFB8	Glutaredoxin 3			5	17.1	0.0973844	-0.094286	17.1712	17.0369	17.2274	17.2155	17.036	17.0345	17.0871	17.1162
A0A5G2Q9M6;Q2XSV9;I3L6U9	Guanine nucleotide-binding protein subunit alpha-11	GNA11		5	15.3	0.284478	0.125642	15.3144	15.5428	15.349	15.0477	15.3684	15.4967	15.3993	15.492
A0A5G2QEU1;A0A5G2QEL8;A0A287BJR3;F1S429	RUN and FYVE domain containing 1	RUFY1		5	7.4	0.0639927	-0.17971	17.3966	17.396	17.6229	17.5229	17.2502	17.1701	17.39	17.4092
A0A5G2R237;A0A5G2R681;A0A5G2R4D1;A0A5G2QJE7;I3LQP2;A0A5G2QQC1	Pleckstrin homology like domain family B member 2			5	6.1	0.359786	0.158501	11.6912	11.8575	11.9692	11.5768	12.0253	12.2535	11.8204	11.6296
F1S4I1;A0A5G2QRQ6;A0A287B2M4;A0A287AY75	Golgi membrane protein 1	GOLM1		5	16.5	0.110175	-0.183195	16.9641	17.0126	17.0225	16.9245	16.6184	16.6484	16.971	16.953
A0A5G2R1T1;B6UV57;A0A5G2QGC5;A0A287B8T9	Cysteine desulfurase, mitochondrial	NFS1		5	14.1	0.173997	-0.100742	16.8644	16.858	17.0263	16.8812	16.7773	16.6831	16.8373	16.9292
A0A5G2R5X2;Q06AS8	G protein subunit alpha i3	GNAI3		5	16.1	0.111239	-0.2747	15.1247	15.1334	15.4745	15.2263	14.7273	14.7802	15.1666	15.1859
F1S564;A0A5G2RLE0	RNA 3-terminal-phosphate cyclase (ATP)	RTCA		5	18.9	0.289938	-0.10802	15.7243	15.577	15.7305	15.7655	15.4953	15.4849	15.8374	15.5476
A0A5S6G1W3;Q27HK4;A0A287BTG0	Metaxin-1	MTX1		5	14.3	0.126687	-0.100965	16.9543	16.9557	17.0421	16.9202	16.8085	16.755	16.941	16.9638
F1RM03;A0A5G2QL83;A0A5G2QMD1;A0A5G2QPG6;A0A5G2QPZ6;A0A287AQE1	SUMO1 activating enzyme subunit 1	SAE1		5	19.9	0.0509825	0.104803	15.6582	15.7231	15.608	15.6753	15.7932	15.8532	15.756	15.6814
F1S8K5	FACT complex subunit	SUPT16H		5	4.3	0.233229	0.108399	16.4991	16.5301	16.3922	16.4021	16.6118	16.7303	16.5389	16.376
F1SG40	WASH complex subunit 4	WASHC4		5	4.7	0.350432	0.0432832	13.7823	13.8744	13.9278	13.8732	13.8813	13.9883	13.8464	13.9148
F1SR85	ATP-binding cassette sub-family B member 6	ABCB6		5	7.5	0.0591336	-0.190524	15.7679	15.9633	15.9831	15.9295	15.6268	15.5965	15.7838	15.8746
F1ST39;A0A287BTE5;A0A287BD79	FMR1 autosomal homolog 2	FXR2		5	7.9	0.543813	0.0303569	14.1017	14.2841	14.0819	14.1447	14.1866	14.1518	14.2112	14.1841
F1SV90	Eukaryotic translation initiation factor 3 subunit I	EIF3I		5	20.2	0.126011	-0.13386	15.9104	15.9662	16.032	15.8856	15.6979	15.6959	15.9332	15.9316
I3LRD5;A0A480PPD4;I3L594;A0A5G2QQC0;A0A5G2QP32;A0A5G2RGV9;A0A5G2R4B8	Eukaryotic translation initiation factor 4H	EIF4H		5	25.8	0.0689243	0.191129	15.9394	15.9066	15.7882	16.0097	16.2209	16.2329	16.0051	15.9496
K7GQF2;P37176	Endoglin	ENG		5	8.7	0.387943	0.107158	16.8078	16.9797	16.808	16.7971	16.717	17.2347	16.9471	16.9225
O19004;A0A5S6GYA9	Serine/threonine-protein kinase A-Raf	ARAF ARAF1		5	9.9	0.0796618	-0.303591	16.2177	16.1478	16.5404	16.1584	15.864	15.6991	16.1182	16.1687
Q2EHH8;A0A286ZL42;A0A5G2Q9X3	Serine/threonine-protein phosphatase	PPP1CA		5	18.2	0.0613121	0.2242	16.6804	16.5539	16.3325	16.636	16.7927	16.9272	16.7375	16.6421
Q767L0	ATP-binding cassette sub-family F member 1	ABCF1		5	7.8	0.7877	-0.151472	8.80773	8.75012	8.59962	10.5296	9.56573	9.39006	8.82469	8.3007
A0A287BM53;A0A286ZQA5;A0A5G2R293;A0A5G2QBT0	60S ribosomal protein L7a	RPL7A		6	22.2	0.353968	0.071156	17.4423	17.448	17.5634	17.3961	17.7151	17.4526	17.499	17.4678
A0A286ZV95	Transmembrane emp24 domain-containing protein 10	TMED10		6	35.2	0.0914744	0.135057	18.0869	18.1214	17.9348	18.0284	18.1928	18.2815	18.0283	18.2091
A0A286ZXU8;A0A287B283	LanC like 1	LANCL1		6	19.2	0.169116	-0.111822	16.6551	16.786	16.7916	16.7811	16.5107	16.5868	16.809	16.6601
A0A286ZYN1;A0A287BKE8;A0A5G2QKC3;A0A5G2R830	Hexose-6-phosphate dehydrogenase/glucose 1-dehydrogenase	H6PD		6	8.2	0.812757	-0.019114	14.9306	15.0607	15.0486	14.8672	15.1171	14.8215	14.9242	14.9678
A0A287A6F5	Prostaglandin reductase 3 isoform 1	PTGR3 ZADH2		6	18	0.537806	0.0345659	16.445	16.5347	16.6218	16.4149	16.5564	16.5211	16.4805	16.5966
A0A287ADK7	Mitochondrial fission 1 protein	FIS1		6	34.2	0.0823022	0.226249	15.6132	15.6328	15.2408	15.4144	15.8419	15.7234	15.5675	15.6733
A0A287AKU6;A0A5G2R8F7;A0A287A888	Programmed cell death 6	PDCD6		6	25.7	0.0722336	0.162021	16.5019	16.617	16.3585	16.3441	16.6926	16.6053	16.5204	16.6511
A0A287B3X9;A0A5G2RBS1;F1S129	Protein transport protein Sec24B isoform b	SEC24B		6	5.2	0.0806312	-0.149882	16.4348	16.3414	16.4754	16.5604	16.1779	16.2705	16.4419	16.3223
A0A5G2QKR0;A0A287B8F4;F1RIP1;A0A287B216;A0A287A291	Glycogen [starch] synthase	GYS1		6	11.9	0.145352	-0.272766	17.3621	17.3202	17.3467	17.5028	16.9121	16.7721	17.4074	17.3491
A0A287BAW0;A0A5G2RN85;A0A5G2QYE9;A0A5G2R584	NADH dehydrogenase [ubiquinone] 1 alpha subcomplex subunit 5	NDUFA5		6	68.1	0.0557413	-0.201462	17.0544	17.2365	17.2002	17.1786	16.8795	16.7998	17.117	17.0675
A0A287BFZ3	Wolframin ER transmembrane glycoprotein	WFS1		6	6.5	0.16923	0.201207	16.0531	15.7268	15.8074	15.6039	16.2448	15.8969	15.8568	15.9975
A0A287BNK0;A7L861	Squalene monooxygenase	SQLE		6	19.4	0.674923	-0.051847	16.4075	16.3988	16.2743	16.529	16.2252	16.127	16.5846	16.4654
A0A287BRL8	Myristoylated alanine rich protein kinase C substrate	MARCKS		6	34.3	0.0719564	0.234611	16.0334	15.8286	15.6662	15.7037	16.2429	16.0026	15.9945	15.9304
A0A5G2Q7M0;F1RRZ3;A0A287BDH4;I3LBD5	Non-specific serine/threonine protein kinase			6	6.1	0.255249	-0.104373	15.8912	15.9748	16.1781	15.9752	15.7689	15.8469	16.0105	15.9756
A0A5G2QDK9;F1S4P7	Protein arginine methyltransferase NDUFAF7	NDUFAF7		6	14.3	0.318387	-0.0538807	17.0128	17.062	17.0786	17.1478	17.0335	16.907	17.1009	17.0442
A0A5G2QE39;F1SMY1;A0A5G2R124;A0A5G2Q8S4	Thioredoxin related transmembrane protein 3	TMX3		6	16.1	0.333004	-0.27424	14.4364	14.6536	15.3919	14.4914	14.3419	14.7641	14.1498	14.6206
A0A5G2R7H3;A0A5G2QFJ7;I3LFW6;A0A5G2QXY1;A0A5G2QIZ7;A0A5G2RJK2;A0A287BSL7;A0A5G2QPC7	Ubiquitin conjugating enzyme E2 V1	UBE2V1		6	44.8	0.939207	0.00447416	16.5752	16.7818	16.5662	16.5627	16.6367	16.581	16.6644	16.6217
A0A5G2QUQ4;Q6YT39;P14632	Lactotransferrin	LTF		6	9.2	0.27167	-0.197937	13.3573	13.4735	13.3846	13.6221	13.0455	12.9595	13.5764	13.4645
A0A5G2R3I8;F1RN44	Lysosomal associated membrane protein 1	LAMP1		6	18.7	0.564452	-0.0490112	14.5736	14.6994	14.4464	14.773	14.6272	14.6438	14.4987	14.5267
F1SK58	Heat shock 70 kDa protein 13	HSPA13		6	16.4	0.063518	-0.104425	17.0314	17.0408	17.0661	17.1299	16.875	16.9137	17.0361	17.0257
F2Z5K2	Proteasome subunit alpha type-5	PSMA5		6	36.6	0.673012	0.0223985	17.1116	16.9833	17.0006	16.9751	16.9468	17.0046	17.0922	17.1165
I7GF95;I3L545;A0A287ASD3;A0A5G2QV73;A0A5G2RNC6	G protein nucleolar 1 (putative)	GNL1		6	10.4	0.0792594	-0.141882	16.9054	16.9487	17.059	16.882	16.6955	16.7309	16.8996	16.9016
I3LPU8	Uncharacterized protein	HNRNPL		6	29.9	0.112587	0.275899	15.8846	16.0168	15.7455	15.6041	16.2621	16.3214	15.8462	15.9249
I3LR80;A0A287B6H1;A0A287B9B9	Interleukin 1 receptor accessory protein			6	12	0.205148	-0.191702	17.1353	17.1572	17.1658	17.2133	16.7454	16.7524	17.2685	17.1385
Q007T2;F2Z5W2;A0A5S6GXN2	Cell division control protein 42 homolog	CDC42		6	35.1	0.105477	0.197997	15.9052	15.8003	15.6674	15.6938	16.1355	16.0888	15.7622	15.8721
A0A286ZUK6;A0A5G2R675;A0A287B110	GDP-L-fucose synthase	GFUS		7	18.9	0.231579	-0.119908	16.5647	16.5576	16.6164	16.5446	16.3782	16.2421	16.646	16.5373
A0A286ZUZ5;A0A5G2QT14;F1S939	Microtubule associated protein 1S	MAP1S		7	6.6	0.794532	0.00880766	15.6184	15.5845	15.7067	15.6744	15.6447	15.6629	15.6968	15.6148
A0A287A4Z2;A0A287APZ8;P28768;A0A287A8A8;A0A5G2RDT4	Superoxide dismutase	SOD2		7	24.7	0.206762	0.0700822	17.0936	17.2153	17.1678	17.0668	17.2705	17.2017	17.1067	17.2449
F1RQB6;A0A5G2QTF3;A0A287AAD3;A0A5G2RK92;A0A286ZTN5;A0A5G2RH50	G3BP stress granule assembly factor 1	G3BP1		7	21.6	0.11759	0.112438	16.2197	16.2278	16.0988	16.1658	16.3514	16.4088	16.2241	16.1776
A0A287AKJ2	Nidogen 2	NID2		7	5.3	0.255549	-0.101868	17.3736	17.2621	17.4663	17.2455	17.1595	17.1064	17.3803	17.2936
A0A287AQC2;E7EI20;A0A287BSV0	Rho GDP dissociation inhibitor alpha			7	27.8	0.761124	0.0240064	17.543	17.4354	17.3925	17.3118	17.4831	17.5919	17.3581	17.3456
A0A287AV57;A0A287B3T0;I3L9R9;A0A287AHN2;A0A287AI98	Ataxin 2 like	ATXN2L		7	7.6	0.0844293	0.246907	15.3459	15.2062	14.9863	15.2052	15.5093	15.6521	15.3465	15.2233
A0A287B0P4;A0A287B1X5;A0A5G2Q979	TPD52 like 2	TPD52L2		7	40.7	0.0558748	0.169152	16.8539	16.9	16.6123	16.6908	16.9538	16.9892	16.8942	16.8965
A0A287B4A4;A0A287BB18;A0A287BNI6;F1S9J9;A0A287A0Y5	RAB3 GTPase activating non-catalytic protein subunit 2	RAB3GAP2		7	5.5	0.066246	-0.135063	16.2922	16.3446	16.4232	16.3547	16.1165	16.1365	16.3299	16.2915
A0A287BG47;F1S398;A0A287BFZ5	Clathrin light chain	CLTB		7	28	0.892137	-0.0199671	17.6794	17.4219	17.3467	17.7344	17.4044	17.3101	17.7739	17.6142
A0A480WYK9;A0A286ZU45;F1SLX0	Cation-dependent mannose-6-phosphate receptor isoform 1	M6PR		7	28.4	0.620302	-0.0439548	17.7812	17.839	17.8294	17.7858	17.6813	17.5732	17.9222	17.883
A0A480XGR1	Putative hydroxypyruvate isomerase	HYI		7	36	0.239973	-0.249022	16.4941	16.436	16.4333	16.5716	15.9794	15.8537	16.6305	16.4753
A0A5G2Q9L1;F1S8J6;A0A287A2L2	RAB2B, member RAS onco family	RAB2B		7	32.7	0.0943054	0.186842	11.3681	11.3875	11.133	11.3084	11.5739	11.6491	11.3728	11.3486
A0A5G2QK35	HtrA serine peptidase 1	HTRA1		7	15.2	0.429698	0.0945528	15.7205	15.7363	15.6997	15.5377	16.0074	15.576	15.6238	15.8651
A0A5G2QKL2	Mitogen-activated protein kinase	MAPK3		7	25.3	0.111829	-0.135021	15.3609	15.6227	15.5953	15.5629	15.294	15.4069	15.4968	15.4042
I3L5M8;K7GPT4;F1RUC1;A0A286ZUX3	Cullin 4B	CUL4B		7	6.8	0.143693	-0.229399	16.1074	16.1569	16.2483	16.0358	15.7153	15.6625	16.1838	16.0692
F1SUW3;A0A5G2QY57	Chymotrypsin C	EFHD2		7	35.1	0.746462	0.0224657	16.7402	16.6842	16.6348	16.7323	16.5828	16.7498	16.8745	16.6742
F2Z5N9	Protein pelota homolog	PELO		7	18	0.209719	-0.140622	16.8103	16.7394	16.8429	16.8737	16.575	16.4645	16.8897	16.7745
I3L9M7;I3L995	Leucine rich repeat containing 59			7	26.9	0.389069	-0.0623903	17.5341	17.4139	17.5368	17.4761	17.3282	17.333	17.581	17.4691
I3LIL5;A0A287B7J0;A0A287BD01;A0A287ANI6	Hydroxymethylglutaryl-CoA lyase	HMGCL		7	21.4	0.118511	-0.146427	17.5757	17.574	17.5809	17.7483	17.4054	17.3175	17.614	17.5563
I3LP37	Trifunctional purine biosynthetic protein adenosine-3	GART		7	8	0.215169	-0.109766	17.0129	17.017	17.2418	16.9907	16.829	16.9121	17.0195	17.0628
A0A5G2QKB6;A0A287BH49;A0A286ZIU2;A0A5G2Q7W2;A0A5G2R0F7	Chloride intracellular channel protein	CLIC5		8	40.5	0.335849	-0.154451	17.6226	17.9655	17.9509	17.9177	17.4082	17.8681	17.6134	17.9493
A0A286ZKW2;A0A5G2QSW0;F1RN28;A0A5G2QYA0	Paraspeckle component 1	PSPC1		8	15	0.184415	0.136958	17.4408	17.3335	17.2703	17.2882	17.4358	17.7059	17.4221	17.3169
A0A5G2QA32;A0A286ZN59;A0A287B7C9;F1RHU6;A0A286ZP03;A0A287BTE0	Protein arginine methyltransferase 1	PRMT1		8	24	0.701656	-0.0200667	18.1247	18.0023	18.0258	18.0867	17.9646	18.1536	18.0446	17.9964
A0A287A8V4;F1S0L8;A0A286ZU54;A0A5G2R0N5	Metadherin	MTDH		8	16.2	0.178484	0.156264	16.9127	17.0171	16.8957	16.6247	17.109	17.1305	16.8935	16.9423
A0A5G2R9R8;A0A286ZWU9;F1RJI1	Malectin domain-containing protein			8	27.2	0.0624356	0.193364	18.0657	18.0773	17.905	17.8296	18.3304	18.1322	18.0557	18.1327
A0A286ZX08;F1RJL6;A0A287A3Q8	CAP-Gly domain containing linker protein 2	CLIP2		8	9.1	0.124336	0.114029	16.236	16.3963	16.2663	16.1054	16.4007	16.3795	16.2988	16.381
A0A287A1K3;F1RG04	Coiled-coil domain containing 6	CCDC6		8	20.2	0.261736	-0.0563183	15.7633	15.788	15.8541	15.7613	15.6329	15.7733	15.7168	15.8184
A0A287A3J9;Q7YS99;A0A5S6GSJ7;A0A5S6IBX6;A0A5S6HC04	Optineurin			8	14.9	0.0549199	-0.10811	17.3507	17.3017	17.4522	17.3959	17.213	17.2097	17.3261	17.3194
F1SGN8;A0A5G2R2M5;A0A5G2QD33;A0A287A4Y2;A0A287B1Y7	GMP reductase	GMPR2 GMPR		8	23.5	0.954778	0.0022397	16.8975	16.8387	16.902	16.9039	16.9665	16.8135	16.8498	16.9213
A0A287AG18;A0A287AXG6;A0A5G2RFH3;A0A287BK71;I3L9C9	SON DNA and RNA binding protein	SON		8	5.6	0.347466	0.0477164	15.49	15.5982	15.4807	15.5598	15.6063	15.6738	15.5221	15.5174
A0A287AHS0;F2Z5G3;A0A5G2QTD3;A0A5G2QWK6;A0A287AUG4;A0A5G2Q7N5;A0A287B857;F1S145;A0A5G2QEH3	Calmodulin 3			8	50.7	0.892348	0.0085988	18.6125	18.5422	18.4736	18.5162	18.4215	18.6827	18.5401	18.5345
A0A287AMU3;A0A5G2R8H6;A0A5G2R6H9;A0A287BIK2	Uncharacterized protein			8	48	0.0619455	0.156293	17.372	17.384	17.2205	17.3753	17.582	17.5965	17.3745	17.424
F1RVY7;A0A5G2QDU1	Galactokinase	GALK1		8	26.3	0.856433	0.00523138	16.6097	16.5905	16.584	16.6334	16.6624	16.5754	16.6427	16.5579
A0A5G2QRC0;F1SJY1;A0A5G2QLA8	Endoplasmic reticulum-golgi intermediate compartment 1	ERGIC1		8	34.9	0.696309	0.0241137	16.7755	16.8488	16.8952	16.7351	16.9414	16.7482	16.7706	16.8908
A0A5G2QMA5;A0A287B944;A0A287AFB8;F1S4J0;A0A5G2RAG9	Family with sequence similarity 114 member A1	FAM114A1		8	21.8	0.144334	0.0467315	17.6338	17.6004	17.5469	17.592	17.669	17.675	17.634	17.5821
I3LHM7;A0A5G2R3J4;A0A5G2R207;F1SN03;A0A5G2R3J0	Protein GOLM2	GOLM2		8	24.2	0.088632	-0.150617	16.7107	16.7457	16.7404	16.7868	16.4857	16.4567	16.7427	16.696
Q08094;A0A5G2R5G3;I3LUJ5;A0A287AKV8;A0A5G2RBX4	Calponin-2 (Fragment)	CNN2		8	31.1	0.127537	0.172245	17.5099	17.3802	17.3573	17.3169	17.7088	17.7216	17.3924	17.4305
F1STS4;A0A5G2RAT9	Malic enzyme	ME3		8	14.4	0.690377	-0.0166516	16.2929	16.3111	16.2922	16.2195	16.311	16.1927	16.215	16.3304
A5A761;A0A287A7C0;A0A5G2QW82;A0A287A4Y6	Sideroflexin-1	SFXN1		8	27	0.161061	0.0945714	15.7857	15.8954	15.8048	15.7627	16.0179	15.8127	15.8256	15.9707
F1SI09;A0A287AZ47;A0A5G2QZP5;A0A5G2R908;A0A287A2B2	Protein phosphatase 1 regulatory subunit 7	PPP1R7		8	26.4	0.216412	-0.062494	15.1269	15.2979	15.3194	15.2897	15.2158	15.1859	15.1761	15.2063
F6Q4F9;Q684M6;A0A5G2R4U3	Hsp90 co-chaperone Cdc37	CDC37		8	32.6	0.133246	0.190824	17.3429	17.2572	17.241	17.1675	17.5654	17.6588	17.2007	17.3471
I3L648;A0A287AJ11	Sulfotransferase	SULT1C3		8	35.5	0.717177	-0.0945101	17.6895	17.8309	17.6032	17.2591	17.1846	17.0712	17.9046	17.8444
I3LFR2;A0A5G2R2M6;A0A286ZMU8	Cullin-5	CUL5		8	9	0.202508	-0.0698252	17.2544	17.1354	17.3407	17.3098	17.1615	17.1746	17.1808	17.2441
P00258	Adrenodoxin, mitochondrial	FDX1		8	41.4	0.0648503	0.123323	17.6135	17.5347	17.5739	17.475	17.8003	17.595	17.6176	17.6775
Q5D144;A0A5G2RGV8	Transcription factor A, mitochondrial	TFAM		8	30.9	0.203464	-0.107833	17.731	17.6579	17.7697	17.9105	17.689	17.501	17.7093	17.7385
A0A5G2R404;A0A286ZXP6;A0A286ZQ12;F1SNE9;A0A287A5X5;A0A5G2R5U6	Coatomer subunit gamma	COPG2		9	12.9	0.0597019	-0.159708	16.9722	16.9576	17.1521	16.9572	16.8077	16.7291	16.9249	16.9385
F1S087;A0A287AY28;A0A286ZTA9;A0A287B6Q8	Dynein cytoplasmic 1 intermediate chain 2	DYNC1I2		9	23.5	0.846318	0.0194716	17.101	17.1422	17.2676	17.2581	17.2952	17.4101	17.0249	17.1167
F1SPF3;A0A5G2Q7I1;A0A287AD55	DNA replication licensing factor MCM2	MCM2		9	12.1	0.202613	-0.0888519	17.0485	16.9778	17.1062	16.9814	16.8636	16.8423	17.0754	16.9771
A0A287B7K9;A0A5G2QCR7;A0A5G2QJH9;A0A5G2R583;I3L973	Parvin alpha	PARVA		9	26.1	0.100893	0.196867	16.3958	16.4189	16.2499	16.2209	16.3949	16.7722	16.5054	16.4006
A0A287BCM3	IKBKB interacting protein	IKBIP		9	26.4	0.0933712	-0.148541	16.9557	16.9388	17.1314	16.9468	16.7699	16.7202	16.9352	16.9532
A0A287BN36;A0A5G2R4N3	RAB5C, member RAS onco family	RAB5C		9	58.8	0.121142	0.0876431	16.9459	16.9871	16.8589	16.8888	17.006	16.8987	17.0766	17.05
F1S6G2;A0A287AAA2;A0A287AKE0;A0A287BCF5	Nardilysin convertase	NRDC NRD1_tv2		10	11.4	0.0706825	-0.15338	17.1259	17.1066	17.2461	17.2218	16.9296	16.9114	17.1625	17.0834
A0A5G2R4G6;I3LRS5;A0A287BRG6;A0A5G2QQ66;A0A5G2QF01	Aldehyde dehydrogenase 1 family member A1	ALDH1A1		10	22.1	0.227961	-0.089366	17.1606	17.1632	17.1078	17.1949	16.9734	16.9474	17.1338	17.2144
F1RKC0	Huntingtin interacting protein 1	HIP1		10	10.2	0.631247	0.0392675	16.4953	16.4245	16.4648	16.3482	16.318	16.3863	16.5913	16.5944
A0A287B642;A0A287AHM8	Torsin 1A interacting protein 1	TOR1AIP1		11	20.5	0.66985	-0.0256815	17.8591	17.9431	17.9624	17.7562	17.8165	17.8729	17.7904	17.9382
A0A287B771;F1RQ91	40S ribosomal protein S4	RPS4X		11	40.7	0.431408	0.0750561	17.2734	17.1512	17.1612	17.0762	17.4415	17.2929	17.1165	17.1112
A5D9M6;A0A2C9F3H8;A0A2C9F389;A0A2C9F3E5;A0A5G2QAF4	Large proline-rich protein BAG6	BAG6 BAT3		11	10.9	0.0883241	0.0917549	17.0563	17.0291	17.0258	16.9696	17.1809	17.1807	17.0156	17.0706
A0A5G2R1P2;I3LDC1;Q007T0	Succinate dehydrogenase [ubiquinone] iron-sulfur subunit, mitochondrial	SDHB		11	27.7	0.246598	0.0790615	17.661	17.7283	17.5723	17.6598	17.8209	17.783	17.5824	17.7513
A0A5G2R815;I3LRS8;A0A5G2QKM6	Phosphatidylinositol transfer protein alpha	PITPNA		11	45.2	0.134415	-0.0694847	18.0393	18.043	18.1722	18.0763	18.0232	17.9462	18.0131	18.0704
A0A5G2RBP9;A0A5G2QE74;Q52NJ1;A0A5G2R7B1	RAB11B, member RAS onco family	RAB11B		11	67.8	0.0868739	0.12918	17.1255	17.2459	17.0487	17.0329	17.1829	17.3532	17.1822	17.2513
F1S089;A0A286ZIM8	Lactamase beta	LACTB		11	24.5	0.167774	-0.0882597	17.406	17.4116	17.4552	17.4021	17.3993	17.188	17.3025	17.4322
F1SGF1	26S proteasome non-ATPase regulatory subunit 6	PSMD6		11	22	0.0789672	0.212523	17.1858	17.2214	17.0491	16.9365	17.45	17.4142	17.1176	17.2611
F1SMW7;A0A287AND4	Plasminogen activator inhibitor 2	SERPINB2		11	38.2	0.356853	0.0885077	17.1799	17.169	17.043	17.1906	17.4753	17.1252	17.1945	17.1417
F2Z5J9	RAB11B, member RAS onco family	RAB11B		11	59	0.254385	0.336264	10.4524	10.7026	10.9144	10.2078	11.0549	11.2312	10.2606	11.0755
I3LPH5;A0A287AG37	G3BP stress granule assembly factor 2	G3BP2		11	23.5	0.0635134	0.146646	17.2082	17.0837	17.099	17.0059	17.1829	17.3927	17.1954	17.2124
P00795	Cathepsin D	CTSD		11	41.4	0.329316	-0.0865588	13.9972	13.781	13.9045	13.906	13.8065	13.6253	13.9492	13.8615
I3LFQ5;A0A286ZZL7	6-phosphofructokinase	PFKL		12	20	0.747073	-0.00819802	15.7909	15.8409	15.8182	15.8809	15.8598	15.8205	15.7868	15.8309
A0A287AX76;I3LIN2	Synapse-associated protein 1	SYAP1		12	44.7	0.051428	-0.105624	17.743	17.7553	17.7663	17.8468	17.6257	17.5953	17.7194	17.7486
A0A5G2QT97;I3LFK8	RAB11 family interacting protein 5	RAB11FIP5		12	11.1	0.222037	-0.113314	17.0014	16.9628	17.0817	16.8961	16.7099	16.7852	16.9926	17.0011
F1RLQ9;A0A287BD60;A0A287AL38;I3LEY6;A0A5G2R7W5	Tripeptidyl-peptidase 2	TPP2		12	10.4	0.246731	-0.0607467	17.6764	17.6036	17.7743	17.5723	17.5792	17.577	17.5867	17.6407
F1S3D5;A0A5G2QCB5	Lectin, mannose binding 2	LMAN2		12	35.7	0.887202	-0.0161695	18.2346	18.596	18.5409	18.2046	18.3273	18.4399	18.2911	18.4532
F1SPF6;I3L742	RuvB-like helicase	RUVBL1		12	33.3	0.455644	0.0229669	17.4203	17.3963	17.3195	17.3392	17.3874	17.4383	17.3613	17.3801
I3LBK9;A0A5G2QXQ7;A0A5G2QZH9	DnaJ heat shock protein family (Hsp40) member C3	DNAJC3		12	24.8	0.128236	-0.0548906	17.8799	17.8865	17.9258	17.8803	17.8104	17.777	17.8538	17.9118
A0A287AQB9;A0A287B450;A0A286ZJ43;A0A286ZQD3;F1RYY0	Peptidylprolyl isomerase	FKBP5		13	32.8	0.905354	-0.00669718	17.5127	17.5078	17.6264	17.4344	17.561	17.5345	17.4049	17.5541
P10668;A0A286ZVE7;K7GK75	Cofilin-1	CFL1		13	56	0.116133	0.133062	17.5789	17.4565	17.3471	17.5646	17.6746	17.7282	17.5426	17.5338
A0A5G2R8A8;F1RJK5;A0A287B2G4;A0A5G2QXY5;A0A5G2QKM0	GCN1 activator of EIF2AK4	GCN1		13	5.5	0.440093	0.0440488	17.0685	17.1345	17.208	17.1103	17.2244	17.2726	17.0819	17.1187
I3LJ05;A0A5G2R6F6;A0A5G2QJL9;A0A287ANM8;A0A5G2R3V5	Uncharacterized protein	GATD3		13	55.6	0.161574	-0.038002	17.1513	17.2041	17.1762	17.1609	17.1187	17.0874	17.1499	17.1845
F1SRV9;F1SRU2	Zyxin	ZYX		13	29.4	0.28523	0.128857	18.2376	18.1766	18.1583	18.066	18.3563	18.551	18.1514	18.0953
F2Z4Z1	14_3_3 domain-containing protein	YWHAG		13	57.5	0.0721651	0.201559	18.1628	18.0863	17.9737	17.9133	18.3027	18.4029	18.0674	18.1693
I3LFE8;A0A287BKH7;A0A5G2Q8L9;A0A5G2QBZ4;A0A5G2R466;A0A287AYH4;A0A287A6I6	Inorganic diphosphatase	PPA2		13	41.8	0.0913594	-0.104833	17.5757	17.6192	17.686	17.6554	17.4498	17.4516	17.6329	17.5827
P00348;A0A2C9F3C3;A0A5S6HDE4;A0A5G2QZU9	Hydroxyacyl-coenzyme A dehydrogenase, mitochondrial	HADH HAD HADHSC SCHAD		13	41.1	0.532063	0.0385389	18.0386	18.1274	18.1279	18.07	18.1849	18.183	17.9682	18.182
F1SNF6;A0A286ZRH7;A0A287AC97;A0A286ZUS4;A0A5G2RD05	Coiled-coil-helix-coiled-coil-helix domain containing 3	CHCHD3		14	59.5	0.380247	0.0476356	18.4112	18.4481	18.3291	18.45	18.5574	18.4866	18.3652	18.4196
F1S458;A0A287A3Q5	Lysine--tRNA ligase	KARS1		14	24.6	0.351727	-0.0389752	18.9281	18.7736	18.8644	18.9353	18.8302	18.813	18.8476	18.8547
A0A287A5S6;Q9N0Y9;A0A5G2R425;A0A287B0G6	Tropomodulin 3	TMOD3		14	41.9	0.787129	-0.0187764	17.9337	17.8096	17.8889	18.0491	17.7702	17.9477	17.9487	17.9396
A0A287B2M3;Q4GWZ2;A0A5S8KR21	40S ribosomal protein SA			14	61.1	0.409008	0.0273356	18.6962	18.6746	18.5711	18.6274	18.6763	18.6672	18.6998	18.6353
P00355;A0A287BG23;A0A286ZVK5;A0A286ZQE4;A0A5S8K8F1	Glyceraldehyde-3-phosphate dehydrogenase	GAPDH GAPD		14	49.5	0.0556074	0.137274	20.0736	19.8843	19.833	19.8908	20.0568	20.1263	20.0227	20.0249
F1RRJ4	Exportin 5	XPO5		14	13	0.140266	-0.0611939	18.0944	18.0959	18.1365	18.0638	17.9745	17.9928	18.1174	18.061
F1RUV5	Pyruvate carboxylase	PC		14	16.3	0.614424	-0.033628	17.6023	17.5673	17.5952	17.5543	17.6222	17.3724	17.5411	17.6489
A0A287AIW3;F1RRE0;A0A5G2QKY4	Dynein light intermediate chain	DYNC1LI1		15	30	0.382599	-0.0306315	18.2511	18.2294	18.3116	18.2393	18.1642	18.2865	18.2055	18.2527
A1X898;A0A5G2R849;A0A5G2R790	Procollagen-proline 4-dioxygenase	P4HA1		15	34.1	0.487354	-0.0164933	18.5728	18.5364	18.5273	18.5611	18.4825	18.5684	18.5593	18.5215
F1S880;A0A5G2R8G1;A0A287AGR0	NSFL1 cofactor p47	NSFL1C		15	54.3	0.139619	0.0781717	18.6533	18.6613	18.7777	18.5751	18.775	18.7568	18.689	18.7594
I3L804	Tyrosine--tRNA ligase	YARS1		15	27.3	0.169213	0.0473037	17.8773	17.8447	17.8872	17.8344	17.9119	17.9574	17.9328	17.8305
A0A287AEJ3;A0A481CJY0;A0A287AW32;A0A286ZI52;M3UZ37;A0A286ZYY2	Heterogeneous nuclear ribonucleoproteins A2/B1	HNRNPA2B1		16	55	0.241293	0.0872679	18.3872	18.3849	18.3647	18.3909	18.5262	18.628	18.3305	18.3921
F1S593;A0A287A7R6;A0A287B8X7;A0A287BQM2;A0A287B0K6;A0A287B9Y2	Dynamin GTPase	DNM2		16	19.5	0.053614	-0.0629315	17.3446	17.3518	17.3744	17.3996	17.2799	17.2518	17.3461	17.3409
F1S596;A0A287B9A6	Glucosidase 2 subunit beta	PRKCSH		16	31.3	0.333503	-0.0615067	18.6065	18.5706	18.5157	18.6605	18.4499	18.4314	18.6178	18.6082
I3LEY2;F1SU59;A0A5G2R850	Annexin	ANXA7		16	34.4	0.908823	-0.00509596	17.4283	17.5661	17.5016	17.4347	17.45	17.4167	17.5007	17.5429
A0A480I1V1;A0A5K1VTY3;A0A286ZJQ5;A0A287AU59	Acetyl-CoA carboxylase 1			17	8.8	0.0757077	-0.167167	18.2704	18.2609	18.3993	18.2549	18.0208	17.9961	18.2549	18.245
A0A287BQR7;A0A287BD54;A0A286ZKK0;F1RJT3;I3LJE2	Dihydropyrimidinase-related protein 2	DPYSL2		17	47.8	0.241126	-0.0359325	18.6945	18.7141	18.6593	18.7463	18.6272	18.6452	18.7222	18.6758
A0A5G2QR34;F1RIF8	6-phosphogluconate dehydrogenase, decarboxylating	PGD		17	38.8	0.782768	0.0193381	18.259	18.2927	18.2588	18.2858	18.4456	18.2544	18.1321	18.3416
F1SR80;A0A5G2QX54	Tubulin alpha chain			17	50.1	0.0699873	0.15649	13.8899	13.7864	13.6882	13.759	14.072	13.9056	13.7987	13.9733
F2Z557;A0A286ZZL8	Polyadenylate-binding protein	PABPC1		17	26.6	0.616698	0.0384769	17.918	17.9085	17.8651	18.0346	18.0045	18.1321	17.8971	17.8464
A0A287B7T3;I3LCG5	Phospholipase B-like	PLBD1		18	37.6	0.224918	-0.100157	19.5683	19.3576	19.478	19.5502	19.4388	19.2189	19.4507	19.4451
A0A2C9F3C0;Q4FAT7	Beta-glucuronidase	GUSB		19	33.5	0.217483	-0.129396	18.6705	18.5312	18.476	18.6638	18.3088	18.3407	18.6511	18.5232
F1RIW3;A0A287BPI5;A0A5G2R855;I3LH91;A0A5G2Q6R9	Palladin isoform X1	PALLD		19	19.9	0.0503446	0.158194	17.9031	17.7893	17.7147	17.6991	18.0022	18.0225	17.8618	17.8523
I3LBY0;A0A5G2QS67;A0A5G2QR74;A0A287AL76;A0A5G2QW15;A0A287A480	Coatomer subunit delta	ARCN1		19	38.6	0.192839	0.0409679	18.2093	18.1604	18.0835	18.1456	18.2056	18.1737	18.2116	18.1718
A0A286ZY21;A0A286ZLA4;A0A287AK18;A0A286ZWJ3;F1RGI7;A0A287BIC9;A0A286ZW34	Uncharacterized protein	MATR3		21	23.7	0.350864	0.081625	17.9869	17.9717	18.0132	17.8525	18.1442	18.1808	17.9106	17.9153
A0A287B5N7;P42639;A0A5G2QG60	Tropomyosin alpha-1 chain	TPM1		21	45	0.153626	0.307662	18.1509	18.0813	17.8496	17.8905	18.3734	18.7483	18.1437	17.9375
A0A287BD91;F1REW5;A0A287B7U5;A0A287B5N9	CAP-Gly domain containing linker protein 1	CLIP1		21	15.7	0.155804	-0.12073	18.2843	18.1871	18.2202	18.291	17.9436	18.1046	18.2766	18.1749
A0A5G2RG14;A0A5G2R5F3;F1SBS4;A0A5G2QJA9;I3LTB8;A0A5G2QME3;P01025	Complement C3	C3		21	11.8	0.327302	0.102282	13.1692	13.215	13.2134	13.125	13.0698	13.3727	13.1966	13.4926
A0A5G2R5V7;F1RYU9;A0A287AZ09;A0A287AJL0	USO1 vesicle transport factor	USO1		21	25.6	0.154948	-0.117801	16.9694	16.9975	17.1282	16.9991	16.7896	16.812	17.0523	16.969
I3L9J4;A0A5G2QHR6;A0A5G2R5Y6	Chaperonin containing TCP1 subunit 6A	CCT6A		21	44.6	0.108205	0.0865173	18.3701	18.3392	18.3311	18.2823	18.4961	18.4835	18.3519	18.3373
A0A286ZVL0	Heterogeneous nuclear ribonucleoprotein U	HNRNPU		22	28.5	0.14284	0.171342	18.1643	18.0602	17.9588	18.268	18.3977	18.4166	18.2323	18.0901
A0A5G2QVT3;A0A5G2Q976;F1SP18;A0A5G2R4G9	Threonine--tRNA ligase			23	34.9	0.0894353	0.080369	18.3982	18.353	18.2859	18.4273	18.4235	18.5214	18.4159	18.4251
F2Z5C1;A0A5G2R3B5;A0A287A531	Annexin	ANXA5		23	72	0.524876	0.0538816	19.63	19.7048	19.5194	19.7747	19.6468	19.8833	19.6806	19.6337
A0A286ZIC1;A0A286ZSM7;A0A287BJC6;P20305;A0A287A6P1	Gelsolin	GSN		24	34.6	0.670549	-0.0215154	18.5692	18.613	18.4853	18.5809	18.4576	18.4968	18.6362	18.5718
A0A286ZPT0;F1SL54;A0A287B4D8	Coatomer subunit beta	COPB2		25	31.4	0.371147	-0.0558977	18.4401	18.5008	18.6218	18.4226	18.4678	18.5297	18.371	18.3932
F1S441;A0A286ZSW6;A0A287AXF5;A0A287AME1;A0A286ZLE4;A0A287ASN5;A0A5G2QQK5	Calnexin	CANX		34	53.9	0.189994	0.102903	20.2546	20.4149	20.0863	20.2125	20.3591	20.3708	20.2989	20.3511
A0A286ZZF0;A0A5G2R315;A0A287A6R6;A0A5G2RCW9	Hypoxia up-regulated 1	HYOU1		41	44.5	0.657932	-0.0236011	19.817	19.964	19.7997	19.8257	19.8632	19.8902	19.7359	19.8226
F1SSA6	Myosin motor domain-containing protein			51	50.8	0.0743758	0.0900798	19.378	19.3507	19.2718	19.3316	19.4497	19.5104	19.3689	19.3633
A0A286ZJQ4;A0A287BL20;F1SK12	Microtubule associated protein 1B	MAP1B		61	30.4	0.165955	0.0755205	20.3947	20.4045	20.3058	20.3146	20.3528	20.5432	20.4196	20.4061
I3LGC2;A0A287BPI2;A0A5G2QSX1;A0A5G2QT87	Ribosome binding protein 1	RRBP1		64	49.4	0.115277	0.13037	19.5244	19.4558	19.3232	19.2651	19.6091	19.5655	19.4584	19.4569
A0A287BP82;A0A5G2R9C8;A0A287B420;A0A286ZI11;A0A5G2QL85;F1RRH2	Anion exchange protein	SLC4A7		1	0.8	0.0573871	1.09779	12.6652	12.5493	11.8974	10.6811	12.9159	13.3746	12.9413	12.9524
F1RMK7;A0A286ZIA9	Zinc finger protein 787	ZNF787		1	3.4	0.586462	-0.0457907	14.2823	14.4229	14.5963	14.3094	14.2586	14.36	14.383	14.4262
F1RV32;A0A286ZIG9	Conserved oligomeric Golgi complex subunit 1	COG1		1	1.3	0.12098	-0.0948789	15.501	15.5923	15.4557	15.5089	15.4471	15.2936	15.4379	15.4998
A0A286ZJ59;A0A5G2RAC0;A0A5G2QGY8;A0A287ANT6;F1SVA2	Tubulointerstitial nephritis antigen like 1			1	3.1	0.504096	-0.0685265	15.5182	15.3898	15.4857	15.7546	15.3625	15.4114	15.6269	15.4734
A0A286ZJG9;A0A287BQI4	Endonuclease/exonuclease/phosphatase family domain-containing protein 1			1	1.7	0.0655589	-0.371254	14.7245	14.8204	15.1741	14.8327	14.278	14.2989	14.7112	14.7786
A0A286ZJV0	Mitoferrin-2	SLC25A28		1	4.1	0.935543	-0.0235999	10.2416	10.1538	11.1882	10.0261	10.3066	10.1734	10.5777	10.4576
A0A286ZJV5	FOS like 2, AP-1 transcription factor subunit	FOSL2		1	4	0.13448	-0.164475	13.5313	13.5726	13.6681	13.378	13.2029	13.2977	13.494	13.4975
A0A286ZKA7	Mitochondrial import inner membrane translocase subunit TIM23	TIMM23B		1	8.1	0.0707737	-0.267415	14.9584	15.0425	15.2305	15.3691	14.7413	14.7505	14.9998	15.0391
A0A286ZKW6;A0A287B3G3;A0A480YVQ6;A0A5G2RDU4;A0A5G2R7Z2	Runt-related transcription factor	RUNX2		1	1.5	0.0984511	0.154345	11.8412	12.1296	12.0705	11.9695	12.2925	12.1514	12.0829	12.1015
A0A286ZKY8;A0A5G2QR30	Trafficking protein particle complex subunit	TRAPPC4		1	3.7	0.724255	0.0225105	13.1965	13.3322	13.0415	13.2243	13.2342	13.238	13.1923	13.22
A0A287BCN3;A0A286ZLM3;A0A287AGZ6;A0A287A5A8;A0A287A708;A0A287AAN3;A0A287AC92;A0A287B0T3;F1RKI0;A0A5G2R6F4;A0A287A8Q9;A0A287A643;A0A287BN89;F1RTX9;A0A5G2QXU7	Uncharacterized protein	RAPGEF6		1	0.9	0.119836	-0.326805	12.5353	12.3964	13.0326	12.6705	12.1824	12.1069	12.4119	12.6264
A0A286ZLQ0;F1SKT5;K7GP98	Tripartite motif containing 23	TRIM23		1	2.1	0.2006	0.247917	11.2952	11.0415	10.5985	11.2573	11.4832	11.2207	11.2015	11.2787
F1RVD6;A0A287BFQ4;A0A286ZME9;I3LB53	Lin-54 DREAM MuvB core complex component	LIN54		1	1.2	0.160295	0.308683	14.2242	13.9763	14.0182	13.8243	14.6188	14.0077	14.0279	14.6232
A0A286ZMP9;F1SFK5;A0A286ZLA9	VPS39 subunit of HOPS complex	VPS39		1	1.4	0.077482	-0.81029	15.5458	15.9998	16.7556	15.425	14.5745	14.9237	15.3582	15.6287
F1SF88;A0A286ZWC7;A0A286ZMQ6;A0A287AZJ1	Dynein cytoplasmic 1 intermediate chain 1	DYNC1I1		1	1.9	0.532257	0.104159	15.03	15.0852	15.2329	14.6124	15.2617	15.0893	14.8662	15.1599
A0A286ZMT4;A0A5G2QW76;F1RFQ9	Splicing factor SWAP	SFSWAP		1	0.8	0.0620207	-0.438282	11.6184	12.175	12.4931	12.083	11.5165	11.6028	11.6842	11.813
A0A5G2QQS1;A0A5G2R516;A0A5G2QFU3;I3LFF0;A0A286ZR20;A0A5G2QM84;A0A287B1L6;A0A287B6R6;A0A287AY14;A0A287BL45	Phosphoinositide phospholipase C	PLCH1		1	0.8	0.0885287	0.187026	14.6427	14.8407	14.4564	14.6992	14.9036	14.9475	14.7682	14.7677
A0A287AB47;A0A286ZT11;I3LEZ7;A0A287BPX4	Histone deacetylase 6	HDAC6		1	1.1	0.141349	-0.202531	13.234	13.2959	13.4522	13.5692	13.0602	13.0226	13.4267	13.2317
A0A286ZTB7;A0A287BKG3	Gem nuclear organelle associated protein 4	GEMIN4		1	1	0.250405	-0.192808	13.15	13.2413	13.727	13.116	12.9873	13.2345	13.0812	13.16
A0A287ASZ8;A0A286ZUT5	Calpain 10	CAPN10		1	1.5	0.0941692	0.167691	11.7099	11.5685	11.499	11.7224	11.9468	11.845	11.6585	11.7202
K9IVM5;A0A286ZV97	GTPase IMAP family member 4	GIMAP4		1	2.2	0.636461	0.0426505	13.9192	14.2191	14.2398	14.0238	14.123	14.0767	14.1257	14.2471
A0A287B6S9;A0A287ANN2;A0A287A3R6;A0A286ZX20	ADP ribosylation factor like GTPase 5A			1	4.8	0.665428	0.0423548	12.7634	12.8119	13.0169	12.6321	12.9355	12.8697	12.7115	12.877
A0A286ZXV3;A0A5G2RCF7;F1SD90;A0A287AXZ2;A0A287BSI4;F1SQL1	Protein phosphatase 4 regulatory subunit 3A	PPP4R3A		1	1.4	0.0505149	0.333161	11.5553	11.5091	11.3694	11.212	11.8515	11.995	11.6498	11.4821
A0A287ABP1;A0A286ZZF2;A0A287A1F5;A0A287AIZ9;A0A287BMM8;F1S4V5;A0A287BGZ2	Actin binding LIM protein 1	ABLIM1		1	1.3	0.336079	0.073962	12.1054	12.0475	11.9413	12.2105	12.248	12.0722	12.1962	12.0842
A0A287B6J2;A0A287BKV0;A0A286ZZU1	Tumor protein p53 binding protein 1	TP53BP1		1	0.5	0.163064	0.224104	12.2885	12.2725	12.1349	11.8311	12.4914	12.5364	12.2356	12.16
I3LIM3;A0A286ZZW5;A0A287BFC5	Growth arrest specific 2			1	3.1	0.0776646	0.261452	12.2514	12.0574	11.8452	12.2124	12.5776	12.356	12.2792	12.1993
A0A287A0B1;F1RF29;A0A5G2RFP1;A0A287AMT3;I3LRA8;A0A5G2QGK9	Metaxin	MTX3		1	3.6	0.224011	-0.089994	14.8334	14.9565	15.1028	14.9963	14.8045	14.972	14.8482	14.9043
A0A287B0V2;F1RP11;A0A5G2QHY5;A0A287B0H9;A0A287A0I3	Dolichyl-phosphate-mannose--protein mannosyltransferase	TMTC4		1	1.4	0.067454	-0.563653	10.63	11.168	11.638	11.5813	10.812	10.515	10.5311	10.9045
A0A287AZZ6;F1S3J6;A0A287A1C6;A0A287AAI5	Protein numb homolog	NUMB		1	1.7	0.117161	0.239453	13.7058	13.7086	13.6261	13.2221	13.8361	13.9613	13.7343	13.6887
F6Q330;A0A287BAQ6;A0A287A2K0	Tyrosine-protein phosphatase non-receptor type			1	4.9	0.1031	-0.384652	14.8011	15.0133	15.2165	14.9983	14.3541	14.2891	15.0463	14.801
A0A5G2QXU9;O18734;A0A287A3G0;A0A5G2RGJ6;A0A5G2R9U5;A0A5G2QDW3	Protein phosphatase 1 regulatory inhibitor subunit 14A			1	10	0.0647954	0.281399	12.1425	12.2129	12.2148	11.8507	12.3136	12.6549	12.2752	12.3028
F1RJZ4;A0A287A3Y1	GPALPP motifs-containing protein 1	GPALPP1		1	3.2	0.0842646	-0.188745	14.6922	14.8589	14.879	14.8689	14.4568	14.5593	14.8175	14.7103
A0A287BN19;A0A287A7V4;F1SSJ8	Disheveled-associated activator of morphogenesis 1 isoform 2	DAAM1		1	0.8	0.208088	0.165724	10.8304	11.1036	10.8541	10.6476	10.9918	10.8739	11.2156	11.0174
A0A5G2QYH9;A0A287ABT2;A0A287BKF1;A0A5G2QJU0	Eukaryotic translation initiation factor 2 alpha kinase 2	EIF2AK2		1	1.4	0.1179	0.185962	14.9439	15.0018	14.8255	14.6325	15.0527	15.2031	14.931	14.9606
A0A5G2QKK7;A0A5G2RFU1;A0A287AC32;F1SU66;A0A480TJF3;A0A5G2R9J8	Mitochondrial ribosomal protein S5	MRPS5		1	2.7	0.901596	-0.0300412	12.9149	13.2015	13.6575	12.6386	13.2147	13.2169	12.9046	12.9561
A0A287ACW7	Ferredoxin-2, mitochondrial	FDX2		1	5.9	0.12214	0.138679	10.461	10.2451	10.361	10.378	10.6478	10.3452	10.4735	10.5333
A0A287AD49;A0A287AKE9;F1SAJ9;A0A5G2QFP4;A0A5G2QSA4	Microtubule-associated protein RP/EB family member 2			1	3.3	0.0508337	1.0671	12.4572	11.9869	10.4422	11.8245	12.7278	12.9389	12.6599	12.6527
A0A5G2QJZ9;A0A480PK57;A0A5G2RHV1;A0A287AWQ5;A0A287ADX8;A0A5G2R5K0	SUZ domain-containing protein 1	SZRD1		1	6.1	0.099558	0.160988	12.6605	12.6264	12.4779	12.6632	12.7735	12.917	12.8021	12.5792
A0A287AF07	NAD-dependent protein deacylase sirtuin-5, mitochondrial	SIRT5		1	3.6	0.112871	0.27005	11.9394	11.8841	11.6207	11.6316	12.3719	12.0516	11.8543	11.8782
A0A5G2QZB2;A0A287AGG8;F1RRE7;A0A5G2R8R5	ELMO domain containing 2	ELMOD2		1	3.7	0.0520431	0.132267	13.2045	13.1773	13.1288	13.016	13.3251	13.2111	13.1942	13.3253
A0A287AGU1;I3LVJ4;A0A287BL03;A0A287AK86;P53714	Integrin beta	ITGB2		1	2.3	0.0701142	-0.142624	12.1663	12.1801	12.385	12.318	12.0366	12.2162	12.1101	12.116
A0A5G2RDJ3;A0A5G2QXU5;A0A5G2QBZ6;A0A5G2RD66;A0A287AH43;Q70D54	ST3 beta-galactoside alpha-2,3-sialyltransferase 3	ST3GAL3		1	3.3	0.0521201	-0.735718	12.0155	11.8934	12.4001	13.1098	11.4019	11.5324	12.007	11.5346
I3L778;A0A287AK28	Protein phosphatase, Mg2+/Mn2+ dependent 1H	PPM1H		1	3.1	0.0775619	0.179088	10.3382	10.3856	10.2295	10.0171	10.459	10.4311	10.3675	10.4293
A0A287AKP8;A0A287AXJ5;A0A5G2R929	Mitogen-activated protein kinase			1	1.5	0.0557059	0.379751	12.8127	12.5177	12.2278	12.6082	13.0306	13.1547	12.692	12.8083
F1SH12;A0A287AMQ3	Fibronectin type III domain containing 3B			1	1.8	0.137539	0.499128	10.7766	10.7047	9.86361	9.74868	10.873	11.0087	10.5214	10.6871
A0A5S6HA49;P62844;A0A287AMU5	40S ribosomal protein S15	RPS15		1	8.5	0.313933	0.152948	16.8852	16.9163	16.9917	16.5569	17.0664	17.2404	16.8219	16.8332
F1SJJ1;A0A287ANL8;A0A287BP07	Alpha and gamma adaptin binding protein	AAGAB		1	3.9	0.146893	-0.529841	13.4892	12.497	12.7216	12.7305	11.8489	12.1789	12.9598	12.3313
A0A287APX2	GRIP and coiled-coil domain containing 1	GCC1		1	1	0.148548	-0.302311	11.8538	12.2764	12.6607	12.4778	12.0787	12.0464	12.0887	11.8457
A0A5G2QWU7;A0A287B509;A0A287AS06;F1S0W4	Proline rich coiled-coil 2B			1	0.6	0.403844	-0.173409	8.97333	9.73923	9.62289	9.13493	9.20333	9.2356	9.04306	9.29475
A0A287AUJ8;A0A287BD12	Integrator complex subunit 7	INTS7		1	1.8	0.58269	-0.0716498	10.5203	10.3471	10.5482	10.7966	10.3639	10.6494	10.5915	10.3208
A0A287AWF7;F1RUH8;I3LC98;I3LVQ0;I3LFJ8;I3L676	Kinesin family member 13A	KIF13A		1	0.4	0.0630875	0.304264	10.842	11.1587	10.6479	10.7248	11.2545	11.1735	11.2258	10.9368
A0A287AYA8;F1RH84	Exosome component 5	EXOSC5		1	6.1	0.62165	0.111276	11.9222	12.3185	11.6077	11.6656	12.3357	12.0886	11.7085	11.8265
A0A5G2QL69;A0A287B0N7	Nucleolar protein 3	HSF4		1	9.4	0.133666	-0.434478	13.2444	12.8676	13.7746	13.0288	12.5107	12.5586	12.9704	13.1377
A0A287B1A2;I3LIQ3;A0A5G2QG80;A0A5G2QSH1	UTP4 small subunit processome component	UTP4		1	1.4	0.118848	0.186106	12.0139	12.0464	11.8181	11.8858	12.236	12.2802	12.1	11.8924
A0A287B5W7;F1S5G4	Cell growth-regulating nucleolar protein			1	4	0.0519228	-0.265463	13.4273	13.4179	13.5965	13.7036	13.1502	13.0993	13.4291	13.4049
A0A287B7N9	Glycerophosphocholine phosphodiesterase	GPCPD1		1	1.2	0.298654	0.0480633	11.7152	11.7682	11.8769	11.7614	11.815	11.9005	11.8105	11.788
A0A5G2QSQ7;A0A287B8I0;D7RA29	Microtubule associated protein 1 light chain 3 beta	MAP1LC3B		1	20.3	0.430567	0.0792	14.3682	14.4566	14.1333	14.3967	14.4791	14.5413	14.3931	14.2581
A0A287B9M3;A0A5G2QB99;A0A480DN09;I3LBD6	Oxysterol-binding protein	OSBPL11		1	1.1	0.364069	0.0925126	14.7816	14.8945	14.5808	14.8055	15.0256	14.881	14.7028	14.823
A0A287B9Q1;A0A5G2QVZ4;A0A5G2QNW3	Terminal nucleotidyltransferase 4B	TENT4B HEATR3		1	2	0.190888	-0.285142	13.9086	13.862	13.8349	14.2417	13.5266	13.3119	14.0978	13.7704
A0A287BER7;F1RW86	Integrin subunit alpha 8	ITGA8		1	0.7	0.0649603	0.0712912	14.6881	14.7282	14.6179	14.6447	14.7773	14.7161	14.6971	14.7736
A0A287BGK0;A0A5G2QC13	Transmembrane 4 L six family member 1	TM4SF1		1	5	0.0708598	0.268108	15.621	15.6896	15.5789	15.3365	16.0203	15.677	15.6466	15.9547
A0A287BGL7	GTP cyclohydrolase 1	GCH1		1	4.4	0.26638	-0.114106	14.8524	14.9705	14.8699	15.0953	14.7374	14.6776	14.9273	14.9893
A0A5G2QPF0;A0A287BMH8	Ribonucloprotein	NHP2		1	21.1	0.167972	-0.165451	11.981	12.039	12.3615	11.9181	11.8126	11.8899	11.9792	11.9561
A0A5G2R2V0;I3LMW6;F1RSR1;A0A5G2R912;A0A287BP44	Spartin	SPART		1	2.7	0.070983	0.128498	14.2862	14.2852	14.346	14.1737	14.4891	14.4674	14.2942	14.3543
A0A287BS07	Calcium activated nucleotidase 1	CANT1		1	1.9	0.0782448	-0.214848	14.1698	14.3331	14.579	14.2478	13.9804	14.1259	14.2103	14.1537
A0A5G2Q8G2;F1S6H4	FAD dependent oxidoreductase domain containing 1	FOXRED1		1	1.5	0.234852	0.111234	13.2794	13.1998	13.2972	12.9736	13.1802	13.3349	13.3375	13.3424
A0A5G2QB34;I3LRU6;F1RIV4	Integrator complex subunit 1	INTS1		1	0.4	0.394532	0.155324	11.4757	11.7499	11.9411	11.4228	11.8119	11.9557	11.4657	11.9775
A0A5G2QCH6	Matrix remodeling associated 7	MXRA7		1	45.5	0.0845174	-0.485857	14.1897	14.0541	14.2933	14.8908	13.6932	13.5557	14.1567	14.0789
A0A5G2RFS2;I3LQA4;A0A5G2QDE0	Protein C receptor	PROCR		1	5.8	0.0874453	-0.581211	15.03	14.3322	15.4725	14.6587	14.0665	14.0401	14.4232	14.6387
A0A5G2QFJ1	Chromosome 2 C11orf58 homolog	C2H11orf58 C11orf58		1	9.3	0.129094	0.635137	10.8377	10.4148	9.29241	10.5795	11.0278	11.1191	10.5753	10.9427
A0A5G2QGH3;A0A5G2QJK4;P61958;A7WLI0;A0A287AD21	Small ubiquitin-related modifier 2	SUMO2		1	16.9	0.0566012	0.501358	13.8634	13.6148	13.0722	13.4418	14.1597	14.25	13.9334	13.6545
A0A5S6GPG9;A0A5G2QIE9;P50390;A0A5G2R5I8	Transthyretin			1	5	0.231343	-0.392107	15.8499	15.7722	16.0243	15.3329	14.8927	14.9317	15.7478	15.8386
A0A5G2QNL8;Q2HWD6;F1SE53	Mast/stem cell growth factor receptor	KIT		1	0.7	0.139693	-0.318735	10.1506	10.1869	10.852	10.1826	9.96746	10.1353	9.82736	10.1672
A0A5G2REW7;F1SNE8;A0A5G2QNR3;A0A5G2RK70	HAUS augmin like complex subunit 6	HAUS6		1	1.2	0.0557151	-0.233872	12.645	12.6918	13.0344	12.805	12.4439	12.5338	12.6643	12.5986
A0A5G2QVC3;F1S1M4;A0A5G2QQQ8;A0A5G2QKE4	Tetraspanin 6	TSPAN6		1	5.8	0.157294	0.259715	13.4212	13.5778	12.9497	13.2334	13.3159	13.5428	13.6498	13.7126
A0A5G2QTV7;F1SL52	Retinol binding protein 1	RBP1		1	8.8	0.0593359	-0.432286	15.2284	15.2241	15.557	15.8049	15.048	14.6999	15.0439	15.2935
A0A5G2QTW3;F1SK19;F1SK22	Kinesin family member 7	KIF7		1	0.6	0.0661256	0.513984	12.2463	12.2636	11.3056	12.0026	12.5486	12.4503	12.3434	12.5315
I3LRT0;A0A5G2R0Z2;A0A5G2QVK6	Angiotensin II receptor associated protein	AGTRAP		1	11.6	0.0761089	-0.268502	14.2127	14.5712	14.4589	14.3814	14.0477	13.9436	14.1476	14.4113
A0A5G2QZR9;F2Z5T8	MOB family member 4, phocein	MOBKL3		1	6.9	0.0605144	-0.312093	14.5417	14.6355	14.8817	14.829	14.2518	14.1972	14.5526	14.6381
A0A5G2R9Q9;F1SPS6	Macrophage stimulating 1	MST1		1	1.4	0.121522	-0.479889	16.0882	15.9545	15.9168	16.6979	15.3825	15.3173	16.0682	15.9699
A0A5G2RAH0;F1SDH4;A0A5G2REQ9	Secretory carrier-associated membrane protein	SCAMP4		1	5.6	0.235215	0.243632	15.0757	15.3418	14.4957	15.0041	15.3498	15.1043	15.1748	15.2629
A0A5G2RH57;A0A5G2RGE6;K7GT64;A0A5G2QX55	SWI/SNF related, matrix associated, actin dependent regulator of chromatin, subfamily a, member 4	SMARCA4		1	0.9	0.0906475	0.427155	10.0731	9.94097	10.0371	9.4402	10.559	10.5399	10.1767	9.92439
K7GPQ5;A0A5G2RK63	Sodium/hydrogen exchanger	SLC9A6		1	1.8	0.0770469	-0.203597	12.3695	12.431	12.6133	12.3305	12.1135	12.1114	12.3033	12.4018
A5GFW3	Cleavage stimulation factor 50 kDa subunit	CSTF1 CR956640.3-001		1	2.1	0.331234	0.125974	12.574	12.7065	12.6458	12.2724	12.8359	12.7416	12.6049	12.5202
D0G6S1	Dynactin subunit 6	DCTN6		1	4.2	0.126413	0.209437	12.6743	12.6535	12.3563	12.4813	12.921	12.8811	12.5371	12.6641
D2D0E6	Malonyl-CoA decarboxylase	MLYCD		1	4	0.0779514	-0.342571	14.1375	14.3223	14.5787	14.2067	13.8384	13.6709	14.149	14.2166
D2KQR0	Microtubule-associated protein 1 light chain 3 alpha	MAP1LC3A		1	11.6	0.520426	0.0620263	13.0195	12.9643	12.712	12.9413	13.0432	13.0653	12.9786	12.7982
F1RN87;A0A287AUV0;A0A287AKF0	GIT ArfGAP 1	GIT1		1	1.1	0.40735	0.115694	12.4148	12.6348	12.6504	12.1265	12.5542	12.5546	12.4874	12.6931
F1RQL4	Polynucleotide adenylyltransferase	TENT5A		1	3.2	0.0652601	-0.316546	13.1611	13.3533	13.4257	13.3745	12.7687	12.8183	13.1832	13.2782
F1RQS0	Bis(5-adenosyl)-triphosphatase	ENPP4		1	3.8	0.219674	-0.121433	13.6227	13.628	13.6007	13.9447	13.5707	13.6739	13.5363	13.5296
F1RU24	Acidic fibroblast growth factor intracellular-binding protein isoform b	FIBP		1	2	0.664319	-0.0707607	11.3975	11.5429	11.8729	11.1776	11.4133	11.4145	11.3121	11.568
I3LKR4;F1S7B2	Sialic acid acetylesterase	SIAE		1	1.4	0.170735	-0.305438	13.8511	14.0232	14.2333	14.0674	13.3242	13.6408	13.7985	14.1898
Q29121;F1SAI6	Polypeptide N-acetylgalactosaminyltransferase 1	GALNT1		1	1.6	0.538902	0.0500181	14.5872	14.7876	14.6606	14.4683	14.581	14.6494	14.736	14.7373
F1SDY3;O62855	Deoxyribonuclease II	DNASE2		1	2.8	0.34184	0.0617411	14.2129	14.1478	13.9835	14.1207	14.1795	14.2757	14.1441	14.1126
I3L7H8;F1SFW7;A0A5G2R2L5	CREB regulated transcription coactivator 2			1	0.9	0.0950681	0.314658	13.0592	12.8882	12.6969	12.7654	13.3274	13.4595	12.858	13.0235
F1SIV9;A0A5G2QFN4	5-nucleotidase domain containing 2	NT5DC2		1	1.4	0.653802	0.0504439	11.769	11.9797	12.0488	11.6571	12.0734	11.8213	11.8518	11.9099
F1SM93	6-pyruvoyl tetrahydrobiopterin synthase	PTS		1	6.2	0.0962967	-0.0950918	16.4135	16.4168	16.549	16.4981	16.3362	16.3555	16.3269	16.4784
F1SRM2	Zinc finger protein 622	ZNF622		1	1.7	0.0947465	0.385353	11.2802	11.178	10.6711	10.6999	11.4609	11.5747	11.2754	11.0596
F1STJ3	Spliceosome-associated protein CWC15 homolog	CWC15		1	3.1	0.189814	0.223755	12.5231	12.5291	12.1186	12.0574	12.5741	12.7166	12.5125	12.3201
F6Q635	Mannose-P-dolichol utilization defect 1 protein			1	3.6	0.0622463	0.212342	12.8503	13.025	12.7805	12.604	13.1066	12.9493	13.0313	13.022
I3L5E1	Protein MANBAL isoform X1	MANBAL		1	9.4	0.0894383	0.513966	13.4293	13.2818	12.3428	12.9727	13.681	13.6304	13.343	13.4282
I3L7R8	TNF receptor superfamily member 12A	TNFRSF12A		1	21.3	0.0855843	-0.479766	10.9452	10.7534	11.4908	11.5833	10.4757	10.5581	10.9176	10.9023
I3LAH2	MICOS complex subunit MIC10			1	3.4	0.226657	0.356576	13.2891	13.7065	12.5406	13.1129	13.5766	13.2004	13.6247	13.6736
I3LHA7	RING-type E3 ubiquitin transferase	ZNF598		1	1.8	0.155391	0.224444	9.62741	10.2025	10.1369	9.86165	10.1807	10.1704	10.2837	10.0914
I3LJW5;A0A5G2R427	Renalase isoform 1	RNLS		1	2.6	0.108594	-0.263387	14.9032	14.993	15.1623	15.2219	14.6417	14.5707	15.0615	14.953
I3LL53	Trimethylguanosine synthase	TGS1		1	1.5	0.235423	0.148204	11.222	11.371	11.0538	10.9093	11.2947	11.1414	11.3566	11.3561
I3LVJ2	Homeodomain-interacting protein kinase 4	HIPK4		1	1.1	0.0764312	-0.380827	15.0398	15.0664	15.2613	15.1579	14.4867	14.4304	15.1067	14.9782
M3VH65	Mitochondrial mitofusin 1	MFN1		1	1.3	0.30606	0.0863783	11.0403	10.9766	11.2494	11.0452	11.2689	11.1319	11.0421	11.214
Q6J1I8	E3 ubiquitin-protein ligase RNF114	RNF114 ZNF313		1	4.4	0.249456	-0.156436	12.7783	12.9049	13.1309	12.6692	12.5979	12.5936	12.8894	12.7767
O79874;A0A0U1RS44	NADH-ubiquinone oxidoreductase chain 1	MT-ND1 MTND1 NADH1 ND1		2	5	0.149902	0.125516	14.8579	15.0342	14.8753	14.8152	15.1329	14.8548	15.0377	15.0592
A0A287B3L1;A0A286ZIE1;F1SNG4;A0A287ACN7;A0A5G2QUG5;I3LQM0;A0A287AVP3;A0A5G2QVV9;A0A287BMZ0	Focadhesin			2	1.4	0.0713104	-0.654886	13.3294	13.9989	14.2855	13.2478	12.6954	12.8939	13.3253	13.3275
F1RQI6;A0A286ZJ48;A0A287A8F1	Filamin A interacting protein 1	FILIP1		2	1.5	0.0689949	-0.424006	15.1071	15.2594	15.3641	15.9518	14.8835	14.9401	15.0587	15.104
A0A5G2QW89;A0A286ZJJ4;A0A287ANK3;A0A5G2QQW0;F1SU78	Calcium uniporter protein	MCU		2	7.8	0.0731837	-0.297592	15.4394	15.5007	15.8689	15.5719	15.1464	15.1097	15.4387	15.4957
I3LNL7;A0A287BKY6;A0A286ZKG5;A0A287B0V6	BCAR1 scaffold protein, Cas family member	BCAR1		2	2.3	0.0743886	-0.416512	14.767	14.9301	14.8331	14.7021	14.0696	14.0901	14.826	14.5806
F1S5Y5;A0A287AXC7;A0A5G2QQA8;A0A286ZKN4;F1S580;A0A5G2QIG7;A0A5G2QPZ7	Syntaxin binding protein 3	STXBP3		2	4.2	0.0642805	-0.109167	16.2658	16.3022	16.455	16.3321	16.1902	16.1825	16.2635	16.2823
A0A287BFR5;A0A287A818;A0A286ZMI9	Sacsin molecular chaperone	SACS		2	0.4	0.0634064	-0.559943	15.3787	15.662	15.7524	15.4937	14.5307	14.7014	15.4478	15.3671
A0A287A0R3;A0A286ZML1;A0A5G2QEP9;A0A5G2R0Q2;A0A287AF27;A0A287B328;A0A287B2L1	PTPRF interacting protein alpha 1	PPFIA1		2	2.2	0.0616591	-0.106246	15.3318	15.343	15.4859	15.4076	15.2329	15.3605	15.2429	15.3071
A0A286ZMV3;A0A287AVU2;A0A480TXY7;A0A5G2RG38	UBA domain containing 1	UBAC1		2	3.7	0.0513123	0.224461	13.1698	13.1289	12.8513	13.0541	13.3002	13.4168	13.2563	13.1287
A0A286ZPL3;A0A287ARX4	Receptor expression-enhancing protein	REEP3		2	12.5	0.195044	-0.0936067	15.8499	15.9696	15.8891	15.8288	15.6367	15.7903	15.9011	15.835
A0A287B9L4;I3LTV3;A0A287A1U4;A0A481BP96;A0A286ZQP1	Fibronectin type III domain containing 3A			2	1.9	0.0895195	0.154754	14.7128	14.7239	14.6691	14.4102	14.7976	14.7255	14.7975	14.8145
A0A5G2QWH3;F1RKW4;A0A287A323;A0A286ZRP2;A0A5G2RCK8;A0A5G2R0F8;A0A286ZWW1;A0A287A1F4;A0A5G2R4R0	Ras homolog family member T1	RHOT1		2	3.3	0.644299	0.0379558	13.7385	13.7194	13.763	13.9983	13.9111	13.8231	13.7286	13.9082
F1S5Z7;A0A286ZSA0;A0A287A1U0	Sortilin 1	SORT1		2	2.8	0.0545274	-0.347337	14.3716	14.369	14.8142	14.4467	14.0112	13.9538	14.2946	14.3526
A0A286ZSI5;A0A287AQE8;I3LPN5	Inositol 1,4,5-trisphosphate receptor			2	0.5	0.288277	0.0737383	12.9011	13.1654	12.9764	12.9387	13.0151	13.1267	13.083	13.0518
I3L5S1;A0A286ZTH8;A0A5G2RB52	O-acyltransferase	SOAT1		2	2.7	0.125454	0.353252	12.5815	12.5765	12.2173	11.8583	12.8981	12.4987	12.5016	12.7481
A0A5G2RGM3;A0A287ATT7;A0A286ZU25;F1S8D4	WD repeat domain 77			2	8.3	0.0516814	0.183314	13.4987	13.3194	13.197	13.3867	13.5876	13.6153	13.4993	13.4328
A0A286ZUI9;A0A5G2R4T3;A0A5G2QYM2;F1SKC4	Glycogenin 1	GYG1		2	8.4	0.138613	-0.138191	16.2408	16.2663	16.2156	16.3293	15.9938	16.0007	16.3087	16.1962
A0A5G2QWS7;A0A287A152;A0A287AUT7;A0A5G2QUS2;A0A5G2QER5;A0A286ZUX4	Coiled-coil domain containing 50	CCDC50		2	5.6	0.219086	0.232179	13.735	13.5972	13.3278	13.6269	14.0643	14.0377	13.4894	13.6242
A0A5G2QJE8;A0A5G2QIP3;A0A287AST6;A0A5G2R5E7;A0A5G2QD73;F1SUH3;A0A286ZV67;A0A5G2QA35;A0A5G2QWA6	3-phosphoinositide-dependent protein kinase 1	PDPK1		2	5.1	0.759056	0.0335836	13.4802	13.8287	13.6523	13.4072	13.7138	13.5362	13.5586	13.6942
A0A286ZXA4	Uncharacterized protein	AAMDC		2	15.6	0.301215	0.094312	15.0744	14.9167	15.023	14.8145	15.1465	15.1613	14.9236	14.9745
A0A286ZXE0	COMM domain containing 6			2	21.2	0.26402	-0.122598	11.3722	11.5209	11.2007	11.3672	11.2339	11.0466	11.4082	11.2819
I3LE04;A0A287B010;F1SP98;A0A286ZYH2	Queuine tRNA-ribosyltransferase accessory subunit 2			2	9.5	0.490286	-0.0593526	15.099	15.0906	15.3211	15.2469	15.1838	14.9968	15.259	15.0806
A0A286ZZW0;A0A287AY63;A0A287AIC4	BCR activator of RhoGEF and GTPase			2	1.6	0.0711085	-2.28014	8.20858	10.5718	11.0756	9.36729	7.15907	6.27723	6.74061	9.92577
A0A287BH45;A0A287A0V9;F1RP07;A0A287AGE8	Phosphorylase b kinase regulatory subunit			2	1.9	0.350381	0.0803909	15.0325	15.0418	15.1151	14.8311	15.0997	15.1949	14.9483	15.0991
A0A287A1U6;F1STT6	Mitochondrial fission regulator 1 like	MTFR1L		2	9.8	0.157868	-0.271731	11.1758	11.3647	11.8344	11.7562	11.2077	11.1506	11.2549	11.431
A0A5G2R9A8;A0A5G2R2H5;A0A287A3J8;F1RP01;A0A5G2Q9L4;A0A5G2QED3	RAS p21 protein activator 1	RASA1		2	2.8	0.0507138	0.63953	11.655	11.2491	10.7184	10.631	11.8809	11.8904	11.5569	11.4834
F1RGL8;A0A287B9H8;A0A287ABT8;A0A287A3T3	Rabaptin, RAB GTPase binding effector protein 1			2	2.1	0.347653	0.147021	12.3167	12.3831	12.3586	11.9064	12.3972	12.6344	12.2107	12.3106
A0A287AIB6;A0A287AB29;A0A287A3X4;A0A287AZ94	YTH domain containing 1			2	1.9	0.0848208	0.195498	13.8672	14.0326	13.6726	13.7284	14.104	14.0761	14.0249	13.8778
F1RRL4;F1RRJ1;A0A287BKP8;A0A287A508	Tight junction associated protein 1			2	3.6	0.0583312	0.18779	12.0748	12.0837	11.9551	12.1409	12.3364	12.3967	12.0885	12.1841
F1SKN6;A0A287A7W9	MICAL like 1	MICALL1		2	2.9	0.200079	0.104254	11.8122	12.0099	11.9065	11.7623	12.0437	12.0238	12.0039	11.8364
F1SI69;A0A287A8L3;A0A287ANT4	Spermatosis associated serine rich 2 like	SPATS2L		2	6	0.226083	0.13042	14.6062	14.4358	14.3201	14.3675	14.449	14.7158	14.6616	14.4249
A0A5G2QG10;A0A287ABR3;A0A5G2QPG5	ZnF_CDGSH domain-containing protein	UBE2D1		2	26.2	0.11099	0.139718	15.3711	15.4396	15.1166	15.3045	15.4928	15.4312	15.3764	15.4903
A0A287BF04;A0A287ACZ8;F1RFJ5	2-oxoglutarate and iron dependent oxygenase domain containing 2	OGFOD2		2	8.3	0.087053	-0.142996	14.5705	14.5513	14.817	14.5463	14.467	14.4755	14.4256	14.5451
A0A5G2QJP1;F1SH24;A0A5G2RC55;A0A287ADD9;A0A287ARR2	TBC1 domain family member 15	TBC1D15		2	4.1	0.0858814	-0.38752	15.3466	15.4801	15.4431	16.1331	15.2209	15.0476	15.2822	15.3021
A0A287B1V8;A0A5G2QNP8;A0A287AHL6;A0A287AEM6;A0A287A235;A0A5G2QBV2;F1RG40	Nucleoporin 133	NUP133		2	1.8	0.462231	0.0869651	14.6397	14.783	15.059	14.671	14.9425	14.9624	14.7143	14.8814
A0A287AER2;F1SPB0	Protein O-glucosyltransferase 1	POGLUT1		2	6.5	0.248797	-0.176811	15.1841	15.1046	15.1967	15.6379	14.9685	15.0073	15.2067	15.2336
A0A287B7T5;A0A287AKZ9	V-type proton ATPase subunit G	TMEM268 ATP6V1G1		2	18.3	0.151203	0.210726	15.5606	15.457	15.1767	15.4183	15.8182	15.6399	15.3423	15.655
A0A287AT76;A0A287AL45;A0A287B8I3	Uncharacterized protein	FAM107B		2	14.5	0.106082	-0.307773	15.6941	15.7198	16.1672	16.2558	15.4481	15.7073	15.742	15.7084
A0A287APJ0	NudC domain containing 2	NUDCD2		2	17.1	0.0784658	-0.359113	15.2107	15.1801	15.3897	15.7186	14.8584	14.7838	15.2709	15.1497
A0A287AQM4;A0A287ATH2;F1S2R7;A0A5G2QX43;A0A5G2R9G4;A0A5G2QN40	Eukaryotic translation initiation factor 2B subunit beta	EIF2B2		2	11	0.577347	-0.0394847	15.9305	15.9488	16.0233	16.1398	15.858	16.0523	16.046	15.9283
A0A287AR56	Sulfhydryl oxidase	QSOX2		2	3.1	0.0933337	0.206804	13.2538	13.4015	13.2379	12.9333	13.4118	13.4567	13.3199	13.4652
A0A287ARC4	Geranylgeranyl diphosphate synthase 1	GGPS1		2	9	0.362875	-0.183827	15.4588	15.2151	15.2211	15.7849	15.0695	14.9657	15.5079	15.4015
A0A5G2QLL0;A0A5G2RIL0;K9IVF4;A0A287ATR6;A0A286ZVF7	Selenophosphate synthetase 1			2	7.8	0.161756	-0.0830653	14.0548	13.9661	14.0934	14.2083	13.9755	13.9954	14.0371	13.9824
A0A287AUJ0;A0A5G2R0T7	LYR motif containing 4	LYRM4		2	8	0.142302	-0.145443	14.2861	14.5907	14.5809	14.5927	14.3709	14.3583	14.2686	14.4709
I3LQI5;A0A287AXS6;A0A287BMX0;A0A287B075	Fas apoptotic inhibitory molecule	FAIM		2	15.2	0.0826588	-0.410769	14.0433	14.1586	14.1623	14.5063	13.5321	13.4971	14.1502	14.0481
A0A5G2R8M4;A0A287BKY8;A0A287B044;A0A287B5I0;F1SUU4	Filamin binding LIM protein 1	FBLIM1		2	8	0.0595228	0.888437	11.3223	11.4895	9.93171	10.9945	11.7429	12.284	11.6637	11.6011
A0A287B2H4;F1SBZ9;A0A5G2QGD2;A0A5G2QJE2;A0A5G2QGP0;A0A287AQ98	Thrombospondin 2	THBS2		2	2.6	0.105069	-0.332031	13.1352	13.4813	13.6113	13.2426	12.7945	12.806	13.2711	13.2707
A0A287B462;A0A481BCG1;F1S9I9;A0A5G2QEM1	Mitochondrial amidoxime reducing component 2	MTARC2		2	8.1	0.0528758	-0.428867	15.3559	15.2689	15.6443	15.8249	15.0298	14.7724	15.2829	15.2934
A0A287B600	Synemin	SYNM		2	6.2	0.091198	-0.16594	14.7036	14.8424	15.0182	14.8012	14.5862	14.5917	14.7574	14.7663
I3LQL0;A0A287BA17	Neuronal growth regulator 1	NEGR1		2	6.1	0.123087	-0.0724812	14.2714	14.2884	14.3532	14.4228	14.2285	14.2591	14.3217	14.2365
A0A287BBV4;A0A287BFT3	Phosphatidylinositol-3-phosphatase	MTMR6		2	4	0.0766868	-0.394012	14.5976	14.5405	14.5974	14.9022	13.9999	13.9854	14.6612	14.4152
A0A287BD45	Protein TMED8 isoform b	TMED8		2	4.9	0.0959334	0.0734129	14.589	14.6475	14.6237	14.5289	14.6187	14.7408	14.6824	14.6409
A0A287BDA0	Mitochondrial import inner membrane translocase subunit Tim21	TIMM21		2	9.9	0.175441	0.204334	13.6353	13.7634	13.8	13.2927	13.8754	13.7595	13.687	13.9868
A0A287BM51;A0A286ZV33	Ubiquitin family domain containing 1			2	6.6	0.0692961	0.216328	15.2347	15.2303	14.9836	15.0277	15.4605	15.4605	15.2181	15.2026
A0A287BT99;A0A287A0G2;A0A5G2R3S6;F1RHK2;A0A5G2R9Y2;A0A287B4B6;A0A286ZUE7;A0A286ZPX5	Active breakpoint cluster region-related protein	ABR		2	1.8	0.116656	-0.150421	14.6468	14.7505	14.9408	14.6271	14.6477	14.5046	14.5426	14.6686
A0A2C9F3H7;A0A5S6GG63;P22411;A0A5G2QXK4;A0A5G2Q7G7	Dipeptidyl peptidase 4	DPP4		2	2.1	0.221845	0.0909243	13.9015	13.9654	13.8318	13.7035	13.8782	13.9041	14.0426	13.9411
A0A480PYY8;F1SB18;A0A286ZL27;A0A287ABB5;A0A287BFW1	Phosphoribosyl pyrophosphate synthase-associated protein 2 isoform 1	PRPSAP2		2	9.5	0.0680945	-0.160773	15.2815	15.1685	15.4551	15.4388	15.1877	15.1041	15.2143	15.1947
A0A5G2QE86;I3LIX4;I3LF98;A0A5G2Q9A2;A0A5G2QC66;A0A5G2QZU5	Serine/threonine kinase 39			2	3.9	0.0539878	-0.331903	14.4141	14.5901	14.8247	14.4718	14.0823	14.0424	14.4085	14.4399
A0A5G2Q9X6;A0A5G2QHK3;K7GRS5;A0A287BES1;F1SEL1	Stress-activated protein kinase JNK	MAPK8		2	6.2	0.11335	-0.137011	16.4947	16.5621	16.6513	16.763	16.3585	16.5456	16.556	16.463
F1S3P8;A0A5G2R8A0;A0A5G2QD51;A0A5G2R847	Syntaxin 7	STX7		2	11.3	0.110174	-0.170025	14.6424	14.7976	14.9408	14.7233	14.513	14.4841	14.7583	14.6686
A0A5G2QSP7;I3LBH0;A0A5G2QEA3;I3L6J1	Reticulon	RTN1		2	8.3	0.0726002	0.333529	12.4341	12.6915	12.0237	12.2249	12.7774	12.7502	12.5349	12.6457
A0A5G2QGA1;I3LV84;K7GQY4;A0A5G2QGP6	Multiple coagulation factor deficiency 2, ER cargo receptor complex subunit			2	32.5	0.135141	0.184295	16.8393	16.606	16.4393	16.7166	16.8649	16.9068	16.6439	16.9228
Q29175;M9MMN1;F1RZW9;A0A5G2QIH5	Zinc transporter SLC39A7 (Fragment)	SLC39A7 HKE4		2	17.4	0.0773094	0.371538	11.8942	11.7764	11.1812	11.5826	12.1717	11.8585	12.0411	11.8493
A0A5G2QIN4;A0A5G2R1I0;I3LK09;A0A5G2R5D6;A0A5G2QQJ0	Mitochondrial ribosomal protein S27	MRPS27		2	7.1	0.226883	0.355644	10.7803	11.7711	10.7371	10.7349	11.4396	11.1587	11.4382	11.4095
A0A5G2QJS6;F1SM67;A0A287ARQ7;A0A287A3U9;A0A5G2QIV5	Zw10 kinetochore protein	ZW10		2	2.9	0.145485	0.0905857	16.1118	16.1504	16.1477	15.9933	16.2748	16.2371	16.0996	16.1542
A0A5G2QLU1;P27917;A0A5S6HRA3	Apolipoprotein C-III			2	9.5	0.0833432	0.467685	13.2499	13.1551	12.3745	12.829	13.4634	13.3708	13.0697	13.5755
F1RQI1;A0A5G2QRT4;A0A5G2RAF4	Cytochrome c oxidase subunit 7A2	COX7A2		2	20	0.0718265	0.257507	12.6366	12.7808	12.342	12.5244	12.8918	12.8863	12.6106	12.925
A0A5G2QSP4;F1SHX5;A0A5G2RHK8;F1SHX6	Atlastin GTPase 1	ATL1		2	3.6	0.0514203	0.416404	11.106	10.8594	11.0152	10.417	11.1935	11.1031	11.3005	11.4661
A0A5G2QT98;F1S1C3	Carbonic anhydrase 4	CA4		2	6.5	0.166143	0.360229	13.9242	14.4304	13.834	14.0304	13.9256	14.7786	14.3363	14.6194
A0A5G2QX10	ADP ribosylation factor like GTPase 6 interacting protein 1	SMG1		2	10.3	0.0918875	0.308525	15.7678	15.7824	15.2157	15.639	16.0986	15.7714	15.7905	15.9785
A0A5G2QXA0;A0A286ZR71;F1SEA2	SLAIN motif family member 2	SLAIN2		2	5.1	0.13017	0.9239	11.7884	11.4357	9.48337	11.3493	11.8883	12.2092	11.8406	11.8143
F6QAM9;A0A5G2QYT3;A0A5G2RD31	Adenylosuccinate lyase	ADSL		2	5.4	0.245158	-0.0667517	14.4891	14.5056	14.6687	14.5368	14.5176	14.4009	14.4677	14.5471
A0A5G2R440;A0A5G2REN6;M3VK01	RNA helicase	DHX36		2	3.3	0.771454	-0.0226841	13.3081	13.0247	13.04	13.1853	13.1414	13.0305	13.1882	13.1072
A0A5G2R496;A0A286ZY98;A0A5G2QQ22;A0A286ZT79;A0A5G2R518	DNA-directed RNA polymerases I and III subunit RPAC1	POLR1C		2	5.4	0.0830139	0.479112	14.1371	13.8408	13.1703	14.0201	14.4258	14.3951	14.1401	14.1238
A0A5G2RBI8;F6Q4K6;B6V6V4	Solute carrier family 30 member 7	SLC30A7		2	6.1	0.622997	0.0407059	13.5653	13.6166	13.7813	13.7653	13.7801	13.8385	13.5739	13.6989
F2Z5P9;A0A5G2RC45	U6 snRNA-associated Sm-like protein LSm8	LSM8		2	41.7	0.10236	-0.209453	11.6679	11.7975	11.8732	11.8477	11.4659	11.3763	11.7888	11.7175
A0A5G2RFE7	Prothymosin alpha	PTMA		2	10.6	0.0821624	0.749539	15.3679	15.2188	14.3138	14.3127	15.8202	16.0243	15.1049	15.262
F2Z5S4;A0A5G2RNF0	U6 snRNA-associated Sm-like protein LSm3	LSM3		2	19.6	0.0782439	0.20418	13.3623	13.3748	13.1513	13.3429	13.6137	13.68	13.3373	13.4171
A5D9P0;A0A287AJ58	E3 ubiquitin-protein ligase RING1	RING1 SBAB-279G2.4-001		2	6.2	0.340011	-0.0746813	14.0117	14.1576	14.2625	14.0224	13.9197	14.0705	14.0984	14.0669
F1RKI3;A0A5G2QRR5	Histidine triad nucleotide binding protein 1	HINT1		2	28.6	0.0580639	0.26689	17.4946	17.2486	16.9606	17.2349	17.5976	17.4925	17.4419	17.4742
F1RKS3	Flap endonuclease 1	FEN1		2	4.5	0.150369	0.220421	13.2548	13.2256	13.3477	12.8321	13.5318	13.4661	13.2221	13.322
F1RMQ4	39S ribosomal protein L17, mitochondrial	MRPL17		2	10.1	0.735135	0.0309486	12.8734	13.085	13.2127	12.8833	13.0101	13.1071	12.9823	13.0787
F1RN46	Gamma-tubulin complex component	TUBGCP3		2	4.3	0.0779467	-0.339617	13.2629	13.3006	13.681	13.5693	12.9419	12.8937	13.4267	13.193
F1RRM1	2-deoxynucleoside 5-phosphate N-hydrolase 1	DNPH1 RCL		2	17.6	0.107049	-0.179184	14.0892	14.0964	14.178	14.4289	13.8943	13.9778	14.1193	14.0842
F1RX36	Fibrinogen alpha chain	FGA		2	1.7	0.145006	-0.322552	13.4464	13.7103	13.4219	13.662	12.8397	13.0522	13.6224	13.4361
F1RX93	Migration and invasion enhancer 1	MIEN1		2	11	0.734795	0.0192254	14.4571	14.6249	14.6024	14.4451	14.5989	14.4998	14.5118	14.5959
F1RXU4;F1SPJ4;A0A286ZIU3;A0A287BNN5;A0A480S9X6	ORM1-like protein	ORMDL1		2	19	0.0683933	0.269423	15.3607	15.2824	15.1473	14.8478	15.5315	15.3131	15.4274	15.4438
F1RYY7	Glutamine amidotransferase class 1 domain containing 1	GATD1		2	16.8	0.181103	-0.278798	15.5615	15.4279	15.4271	15.7469	14.9937	14.949	15.5598	15.5456
F1SD73	NADH dehydrogenase [ubiquinone] 1 beta subcomplex subunit 1	NDUFB1		2	32.8	0.0537852	0.191194	14.6907	14.8187	14.5671	14.7355	15.0326	14.797	14.7897	14.9575
F1SFW4;A0A5G2R467;A0A5G2QZS9	Integrator complex subunit 3	INTS3		2	3.5	0.458902	0.129083	9.96957	10.1321	10.5528	10.2068	10.4146	10.321	10.0647	10.5774
F1SJU9;A0A287BFB9	Nucleoporin 50	NUP50		2	3.6	0.195553	-0.121697	15.5919	15.6721	15.8658	15.6259	15.5238	15.4341	15.698	15.6131
F1STB6	Non-lysosomal glucosylceramidase	GBA2		2	3.4	0.168892	-0.167505	14.2288	14.25	14.464	14.2239	14.0109	13.9326	14.2474	14.3058
F2Z5S5	Biogenesis of lysosome-related organelles complex 1 subunit 1	BLOC1S1		2	14.4	0.0612806	0.272401	12.2427	12.1744	11.7636	11.8567	12.2632	12.3312	12.2666	12.266
I3L9Q4;A0A5G2RFZ6;A0A5G2QKS8;A0A5G2QSH6;A0A5G2R4K4	Lipid droplet-associated hydrolase	LDAH		2	6.7	0.157081	-0.247349	16.2623	16.3336	16.5047	16.5676	16.0878	15.8744	16.5235	16.193
I3LJ21	Ubiquitin conjugating enzyme E2 G2	UBE2G2		2	11.9	0.249253	-0.185053	15.132	15.0764	15.6323	15.4531	15.1396	15.0049	15.1148	15.2942
I3LPL0	WD repeat domain 13	WDR13		2	3.2	0.0654875	-0.181002	15.533	15.6144	15.8506	15.5557	15.4101	15.387	15.5164	15.5162
I3LVL0	Leucine-rich repeat-containing protein 42	LRRC42		2	4	0.171537	-0.514131	12.7296	12.6386	13.3825	12.3757	11.8508	11.8337	12.5447	12.8406
P19133	Ferritin light chain (Fragment)	FTL		2	30.8	0.0753625	-0.471624	12.5171	12.7696	13.3661	13.0531	12.5481	12.0918	12.6027	12.5768
Q29223	60S ribosomal protein L34	RPL34		2	14.5	0.112117	0.310886	16.2127	16.226	15.7309	15.602	16.2687	16.3092	16.3056	16.1317
Q9MYT8;A0A5S6GNK8	ATP synthase subunit e, mitochondrial	ATP5ME ATP5I		2	33.8	0.916064	-0.0453572	14.3199	14.0392	13.7236	15.5741	14.5177	14.346	14.4493	14.1625
A0A287A2A3;F1RLL1;A0A287ALQ3;A0A287B6C4;A0A286ZPM4;A0A5G2QBC4;A0A287BQQ2;A0A286ZZJ2;A0A5K1U808	Rho guanine nucleotide exchange factor 7	ARHGEF7		3	4	0.358864	-0.0763717	15.5435	15.582	15.8554	15.5888	15.5208	15.6434	15.5689	15.5311
A0A286ZV07;A0A286ZYK5;I3LTC2;A0A287A769;A0A287BG24;A0A5G2Q9B3;A0A5G2QWC2	Fucose kinase	FCSK		3	3.7	0.0586914	-0.269659	15.0081	15.1935	15.2601	15.044	14.7168	14.669	15.088	14.9533
A0A286ZVI4;A0A5G2RKV9;F1RZ05	Protein kinase X-linked	PRKX		3	8.4	0.129952	-0.32027	16.5876	17.1131	16.5902	16.6811	16.2835	16.1358	16.7339	16.5377
A0A286ZXA6	Growth arrest and DNA damage-inducible proteins-interacting protein 1	GADD45GIP1		3	12.2	0.0666024	0.283215	11.3526	11.5141	11.0048	11.43	11.7082	11.7015	11.4617	11.5628
A0A286ZXU4;A0A287ADU2;A0A5G2RM67	Peptidylprolyl isomerase	FKBP14		3	12.9	0.0970294	-0.230168	16.8192	16.9591	16.8806	17.0501	16.5783	16.4659	16.9264	16.8178
A0A286ZYC0;A0A287AHM2;I3LVF3;I3L8R9;F1RPM0;A0A287BNP7	Phosphorylase b kinase regulatory subunit			3	2.5	0.0514929	-0.153702	14.4462	14.5804	14.7252	14.6388	14.4678	14.3796	14.4371	14.4914
A0A287A2E2;A0A287A0X8	Methyltransf_11 domain-containing protein			3	17.9	0.0977172	0.319705	13.7555	13.3945	13.1557	13.2473	13.9673	13.5044	13.6896	13.6706
I3L5V7;A0A287A6Y3	Glia maturation factor	GMFB		3	28.5	0.186067	0.120946	15.2846	15.205	14.962	15.1985	15.3932	15.1943	15.26	15.2863
A0A287B8N7;A0A287A7V2;F1RIK3;A0A5G2Q9C4;A0A287BB59;A0A5G2QIZ9	Acyl-CoA thioesterase 7	ACOT7		3	11.4	0.119026	-0.228546	15.4318	15.341	15.4022	15.7269	15.1626	15.0327	15.3536	15.4388
A0A287AK65;F1S0X9;A0A5G2RAQ2;A0A287BL37;A0A287A9G4	Argininosuccinate synthase	ASS1		3	9.3	0.0682143	-0.276068	15.3764	15.6781	15.6213	15.556	15.0304	15.2072	15.5228	15.3672
F1S8A3;A0A287A9L5;A0A287BB69;A0A5G2RDC2;A0A5G2RHC6	Vacuolar protein sorting-associated protein 16 homolog	VPS16		3	4	0.569286	-0.0192688	15.3998	15.4718	15.5015	15.393	15.386	15.3984	15.4532	15.4515
F1S297;A0A287A9X1;A0A5G2QJF8;A0A287AQS0	Isocitrate dehydrogenase [NAD] subunit, mitochondrial	IDH3G		3	9.2	0.112854	0.146737	15.034	14.8848	14.8565	14.8488	15.191	15.1178	15.0162	14.8861
A0A287AA72;A0A287ADV7;A0A287BJG9;A0A287AS50;A0A287B6K8	Dedicator of cytokinesis 6	DOCK6		3	1.6	0.0582941	-0.311582	14.8236	14.8168	14.9869	14.9154	14.3448	14.3633	14.8049	14.7834
A0A287AD61;A0A5G2QWU4;I3LRE0	B-cell receptor-associated protein	BCAP29		3	10.4	0.244277	0.0751936	15.2233	15.3655	15.3052	15.2198	15.4668	15.2474	15.32	15.3804
A0A287ASA4;A0A287BHZ3;A0A287AIZ4	Solute carrier family 38 member 10	SLC38A10		3	2.3	0.0763401	-0.228161	15.5277	15.5846	15.7119	15.465	15.1621	15.2061	15.4996	15.5089
A0A287AJ27;M3VK17;F1SIC6;A0A287AY78;A0A287A3Y8	CD276 molecule	CD276		3	12	0.123323	-0.340065	14.9493	14.7383	14.9285	15.4195	14.5139	14.4061	14.8864	14.8688
A0A480S909;F1RIR2;A0A287AJN7	Syntaxin 4	STX4		3	10.4	0.0546395	-0.281197	15.1403	15.3476	15.6172	15.452	14.9596	15.0478	15.2038	15.2212
P83884;A0A287AX39;A0A5G2QB10;A0A5S6FZC1	60S ribosomal protein L36a	RPL36A RPL44		3	25.5	0.195447	0.167159	14.5823	14.7782	14.5696	14.8498	14.94	15.0539	14.8261	14.6285
I3LD13;A0A287AYT7;A0A287B8U8;A0A287AUZ6;I3LB49;F2Z5D0;A0A5G2QTQ7	SEC61 translocon subunit alpha 1	SEC61A1		3	5.9	0.232277	0.0683527	16.169	16.2269	16.2718	16.0702	16.2996	16.3007	16.1995	16.2115
A0A287B0S3;K7GNF5	Syndecan	SDC1		3	15.3	0.0854617	-0.211008	16.1453	16.2309	16.456	16.0873	15.9546	15.8725	16.1223	16.1261
F1S7C4;A0A287B1K5;A0A5G2Q8V3	ATPase 13A1	ATP13A1		3	3.4	0.182159	-0.141556	15.7555	15.8321	16.0765	15.7696	15.7792	15.5507	15.7369	15.8008
A0A287B262	HMA domain-containing protein	ATOX1		3	37.3	0.365542	-0.0784512	15.6556	15.5242	15.7908	15.8827	15.617	15.6037	15.6797	15.639
A0A287B6H6;A0A5G2QNF0;A0A5G2R4W1;A0A287BPZ2;A0A286ZPL6	D-2-hydroxyglutarate dehydrogenase	D2HGDH		3	9.9	0.0823374	-0.195239	14.7589	14.5801	14.7981	14.9393	14.5037	14.4522	14.6982	14.6414
A0A287B8Y9;A0A287APB2;A0A287BB84;A0A5G2R435;A0A5G2R8S1	Epsin 2	EPN2		3	4.1	0.155232	-0.477565	15.2851	15.0908	15.2754	16.1616	14.7262	14.6594	15.3604	15.1567
A0A287B929;Q95307	60S ribosomal protein L13a	FLT3LG		3	5.4	0.0650376	0.354572	13.0893	12.7634	12.6975	12.6754	13.4798	13.232	13.0064	12.9257
A0A287B950;F2Z545;A0A5G2QXY8	Elongin-C			3	39.3	0.0563015	-0.391975	16.0312	16.1095	16.5326	16.165	15.6314	15.5848	16.0833	15.9708
K9J4R8;A0A287BEK8	Protein S100-A13	S100A13		3	29.6	0.0612281	0.240768	15.7068	15.8932	15.5313	15.4709	15.7787	15.9783	15.8686	15.9397
I3LEL0;A0A287BP76;A0A287BF68;A0A5G2QP25;A0A286ZN32	Nucleoporin 153	NUP153		3	2	0.209576	0.177434	14.1176	14.0399	13.9934	13.8507	14.3264	14.3944	14.0899	13.9006
A0A287BGN0	Cytochrome c oxidase subunit	COX6A1		3	43.1	0.0631127	-0.24632	15.3841	15.4397	15.7533	15.3662	15.1358	15.1439	15.3043	15.374
A0A5G2QU81;A0A287BQX1;A0A5S6FY01;A1Y2K1;F1RZM8;K7GPR7;A0A5G2QDX5;F1SEK8;K7GM45	Tyrosine-protein kinase	YES1		3	6.1	0.308222	-0.122352	14.3886	14.4391	14.5726	14.7043	14.406	14.1773	14.5797	14.4522
A0A5G2RIP2;A0A287BR43;I3L855	Protein XRP2			3	8	0.268283	0.122597	14.892	14.9496	14.6428	14.6086	14.9239	15.0299	14.8152	14.8146
A0A480SMR3;F1SPJ5;A0A5G2QAZ5;A0A5G2R227;A0A5G2QLG2;A0A5G2RJQ8	SAP domain-containing ribonucleoprotein	SARNP		3	17.6	0.0826442	-0.118265	16.7984	16.7208	16.8838	16.8968	16.5914	16.7665	16.7439	16.725
A0A5G2R073;A0A5G2REM3;I3LBW6;A0A481C468	Septin	SEPTIN10		3	8.7	0.0761071	-0.261074	13.2933	13.6076	13.7599	13.4129	13.0715	13.3059	13.3712	13.2809
A0A5G2QAY2;I3LR14;I3LS77;I3LQV1	Formin like 3			3	3.4	0.143031	-0.173075	16.0912	16.1937	16.2804	16.2256	15.9514	15.801	16.2372	16.1091
F1RM44;D0V557;A0A5G2QLH6;A0A5G2QU51;A0A5G2QKH8	Translocase of outer mitochondrial membrane 40	TOMM40		3	9.5	0.0515885	0.26087	16.7914	16.7965	16.4794	16.531	17.0366	16.7564	16.8398	17.0088
A0A5G2QP43;F1SC53;A0A287AFZ5	Nuclear receptor coactivator 5	NCOA5		3	5.1	0.0692314	0.465423	11.619	11.8151	10.989	11.2299	12.002	12.0615	11.8251	11.6261
A0A5G2QQ58;I3LKV0	SRA stem-loop interacting RNA binding protein	SLIRP		3	35.4	0.0502971	0.300242	15.6838	15.4146	15.2382	15.4377	15.9019	15.7661	15.5144	15.7929
P31950;A0A5G2QTA1;A0A5G2QQA2;A0A5G2QR31	Protein S100-A11	S100A11 S100C		3	37.4	0.351035	0.0836139	13.5486	13.5808	13.3799	13.5676	13.5088	13.7816	13.6356	13.4853
A0A5G2QVB0;A0A5G2QQN1;A0A5G2R582	Uncharacterized protein			3	25.3	0.0679501	0.639578	14.3309	13.9447	13.1453	13.6767	14.5001	14.7843	14.1646	14.2069
A0A5G2QSK9;F1SV40;A0A5G2R8K9	Splicing factor 3a subunit 3	SF3A3		3	6.3	0.113106	0.107356	15.9638	15.9433	15.7716	15.8862	16.0278	16.0814	15.9868	15.8983
A0A5G2R4H4;I3LT16	Chromosome 2 C19orf25 homolog	C2H19orf25 C19orf25		3	32.2	0.110545	-0.225376	14.6001	14.6931	14.8449	15.1134	14.5618	14.4963	14.7066	14.5854
F1SPZ9;K7GPW3;A0A5G2R5P0;A0A5G2QYC2;A0A5G2REC4	MICOS complex subunit	APOO		3	18.7	0.059242	0.208447	14.8449	15.0808	14.8581	14.6779	15.0943	14.9852	15.063	15.153
A0A5G2R646;F1SRN4	Non-specific serine/threonine protein kinase	TRIO		3	1.2	0.0518772	0.120796	12.4778	12.4621	12.4768	12.4642	12.4727	12.7109	12.5646	12.6159
A0A5G2R6Z7	Stomatin	STOM		3	32.5	0.0731551	0.72123	11.7736	12.1134	10.6783	11.6754	11.9494	12.4918	12.2367	12.4477
F2Z5W6;A0A5G2RET7;A0A5G2QB49;A0A5G2R9M7	Ragulator complex protein LAMTOR1	LAMTOR1		3	23	0.102132	0.131161	16.1187	16.1435	16.0913	15.9454	16.2323	16.2761	16.0537	16.2613
I3LC74;A0A5G2RKY8;F1RG09;A0A5G2QQT0;A0A5G2QS64;A0A5G2QUV5;A0A286ZSF7	Chloride channel protein	CLCN7		3	2.9	0.43483	0.0617592	15.0695	14.9726	15.1542	14.9394	15.1602	15.1264	14.9312	15.165
F1SBU8;A1XQR7	MICOS complex subunit MIC13	MICOS13		3	19.5	0.171389	0.115537	16.2324	16.3965	16.0926	16.1529	16.3783	16.2312	16.3709	16.3562
A5GFZ5;A0A2C9F373	Dolichol-phosphate mannosyltransferase subunit 1	DPM1		3	15.8	0.110693	-0.343911	16.478	16.6215	16.7198	16.4189	15.9189	15.9216	16.5327	16.4894
F1RQ08	1-phosphatidylinositol 4,5-bisphosphate phosphodiesterase	PLCB3		3	2.7	0.102008	-0.37797	14.2807	14.2258	14.4545	14.9632	13.9332	13.929	14.3198	14.2303
F1RV14	Protein kinase C	PRKCA		3	4.6	0.124715	0.291229	13.8215	14.1511	13.7943	13.6146	13.837	14.3792	14.2644	14.0657
F1RYY8	Mitochondrial glutamate carrier 1 isoform X1	SLC25A22		3	9.9	0.119453	-0.167059	16.3185	16.3379	16.6126	16.2999	16.0981	16.1919	16.2501	16.3605
F1S3C2	RAB24, member RAS onco family	RAB24		3	14.7	0.0898877	-0.152245	14.3594	14.4792	14.4261	14.2451	14.1627	14.1008	14.3381	14.2992
F1SCZ6;A0A5G2QXU1	Multiple inositol polyphosphate phosphatase 1	MINPP1		3	8.5	0.254446	-0.116942	16.2636	16.2323	16.1466	16.3968	16.0269	16.0006	16.2274	16.3166
F1SFV7	Protein S100	S100A4		3	17.8	0.494154	0.143017	14.7204	14.7584	14.3366	14.2012	14.9039	14.8711	14.391	14.4225
F1SHF6	HECT-type E3 ubiquitin transferase	HECTD1		3	1.7	0.0897639	-0.159767	15.9025	15.9609	16.0936	16.0017	15.723	15.7182	16.0016	15.8768
F1SIP9;F1SIR4;A0A287A6D5;I3LSY2;A0A286ZQW1;A0A287AXQ5;A0A5G2QF61	Uncharacterized protein	MIA2		3	4.6	0.0741936	-0.371442	15.741	15.7224	15.9879	15.9621	15.2485	15.2156	15.8823	15.581
F6PUU1;A0A287AIR7	DnaJ heat shock protein family (Hsp40) member A4	DNAJA4		3	5.4	0.173001	-0.171719	15.2297	15.1959	15.546	15.2037	14.9112	15.2244	15.1469	15.2059
I3LAJ6	Small monomeric GTPase	RALA		3	12.6	0.704063	0.038589	16.4835	16.646	16.8783	16.5331	16.6756	16.7804	16.5833	16.6559
I3LCU9;A0A5G2RA04	Calcium regulated heat stable protein 1	CARHSP1		3	24	0.0899035	0.463937	13.971	13.6768	13.0554	13.6136	14.2002	14.3179	13.804	13.8504
I3LEF2	Nucleoredoxin	NXN		3	8.4	0.113161	-0.163594	15.5554	15.5874	15.7625	15.5545	15.3673	15.2941	15.6095	15.5344
I3LPF1;I3LKN7	Acyl-CoA binding domain containing 3	ACBD3		3	7.2	0.702436	0.0635524	10.3927	10.7649	10.9307	10.2839	10.753	10.6924	10.6299	10.5511
K9IVK6;A0A5G2RNL6	Large neutral amino acids transporter small subunit 1	SLC7A5		3	4.4	0.288937	0.134346	13.5671	13.8353	13.848	13.5086	13.7429	14.045	13.7752	13.7333
P36968	Phospholipid hydroperoxide glutathione peroxidase	GPX4		3	14.2	0.123299	-0.202483	14.8041	14.9504	15.0216	14.7133	14.5446	14.4896	14.8208	14.8244
P79382	Microsomal glutathione S-transferase 1	MGST1 GST12		3	19.4	0.141112	-0.273117	17.5897	17.5236	17.8039	17.8198	17.3058	17.0562	17.6158	17.6667
P01846;A0A286ZNH4;A0A287ARX1;A0A0A0MY58;A0A287A1M4;A0A287BP38	Ig lambda chain C region			4	65.7	0.20321	-0.152653	17.4543	17.2608	17.384	17.6415	17.2513	17.0966	17.423	17.3592
A0A0M3KL55;A0A287A5Z7	Interferon alpha-inducible protein 6	MRPS25		4	28.3	0.652872	-0.0525806	15.5312	15.4015	15.8198	15.3264	15.4492	15.5196	15.4111	15.4887
I3LI06;A0A286ZJI6;A0A287ADF2	Kinesin-like protein	KIF2A		4	4.2	0.14138	0.0813437	16.5941	16.6435	16.6418	16.4497	16.6536	16.6307	16.7023	16.668
A0A5G2QHL1;F1RM47;A0A5G2R8L3;A0A286ZY44	CLPTM1 regulator of GABA type A receptor forward trafficking	CLPTM1		4	5.3	0.865305	0.0369425	14.4647	14.6914	15.0375	14.1972	14.8001	14.8314	14.3808	14.5263
A0A286ZY59;Q29243;A0A2C9F3F8;A0A287BAM0;A0A287BBR1	Dystroglycan 1	DAG1		4	6	0.560762	-0.0267389	15.35	15.2442	15.3157	15.4006	15.2194	15.3425	15.3373	15.3043
A0A287AX05;A0A286ZYB5;A0A5G2QP93;A0A5G2QVU4	Deoxyuridine 5-triphosphate nucleotidohydrolase	DUT		4	29.3	0.546721	-0.0257225	16.1193	15.9938	16.0279	16.1406	16.0925	16.0142	16.0595	16.0126
A0A286ZZJ3;A0A287B525;A0A286ZQ82;A0A288CG04	Zinc finger CCCH-type antiviral protein 1 isoform 1	ZC3HAV1		4	5.9	0.0662575	-0.342451	15.6453	15.7239	15.9405	15.879	15.2748	15.1772	15.7558	15.6111
A0A287B3D7;A0A287A402;F1RHC5;A0A480LAT2;A0A480LAQ9;A0A287ALI7;A0A5K1VF45;A0A5G2R2T6	Core histone macro-H2A	MACROH2A1		4	18.7	0.0634501	-0.15655	16.3204	16.1502	16.4043	16.3739	16.1911	16.0593	16.2406	16.1315
A0A287AM09;A0A287A5I0	C-terminal binding protein 1	CTBP1		4	9.7	0.153344	-0.133305	14.1683	14.2143	14.2379	14.0757	13.8868	13.9447	14.1779	14.1535
A0A287BCX7;A0A287A5P8;F1SQG6;A0A5G2QE04;A0A287BB25;A0A287B060;A0A286ZPC6	Galactokinase 2	GALK2		4	13.3	0.0579083	-0.236694	14.3288	14.2569	14.414	14.5185	13.9873	14.016	14.3317	14.2365
A0A287A864;A0A5G2RAH2;A0A287AQ17	GIPC PDZ domain containing family member 1	GIPC1		4	15.6	0.184337	-0.333053	16.5777	16.8641	17.3426	16.437	16.336	16.3199	16.4971	16.7362
F1SUZ5;A0A5G2QLB4;A0A5G2QL80;A0A287A8J7	Ribonucleotide reductase catalytic subunit M1	RRM1		4	7.9	0.245389	-0.184549	14.4228	14.2259	14.4228	14.8708	14.3016	14.1773	14.3592	14.366
A0A287A8P0;A0A5G2QKF9;A0A5G2QZQ4;A0A5G2RCD3;A0A5G2QHT8	OS9 endoplasmic reticulum lectin	OS9		4	6.5	0.113828	-0.17988	16.1212	16.2991	16.4774	16.2502	15.9655	16.051	16.1534	16.2585
A0A287AB80;F1SMR7;A0A5G2R8X5;A0A5G2QHM9	Ubiquitin conjugating enzyme E2 H	UBE2H		4	25.7	0.163619	-0.124213	16.4442	16.4765	16.5529	16.7822	16.4585	16.3876	16.4645	16.4483
A0A5G2R966;A0A287AE16;A0A287A900;F1SF64	Scinderin	SCIN		4	5.8	0.237577	-0.220041	15.4382	15.6072	15.7856	15.4634	15.2466	15.01	15.456	15.7017
A0A287AMV6;A0A287AWY8;A0A5G2QKX1	Family with sequence similarity 177 member A1	FAM177A1		4	18.8	0.0586052	-0.0878601	16.0323	15.9776	16.0554	16.1264	15.9005	15.9641	16.0042	15.9714
A0A287AMW3;A0A287AUI9;F1S0N6;A0A286ZIU4;A0A5G2QTI7;A0A5G2QV90	Non-specific serine/threonine protein kinase			4	9.5	0.479987	0.03162	14.5372	14.3761	14.4743	14.5118	14.5159	14.4558	14.5634	14.4907
A0A287ARB3;A0A5G2QCV2	Pro-apoptotic WT1 regulator	PAWR		4	14.6	0.11746	-0.124403	16.7382	16.7108	16.8231	16.7756	16.4789	16.6164	16.7855	16.6693
A0A287AVR3	Nuclear factor NF-kappa-B p105 subunit	NFKB1		4	6.2	0.0788522	-0.357461	17.0507	16.9599	17.1995	17.6743	16.7741	16.7544	16.9613	16.9648
A0A287B9U2;E9LK24;A0A287B0Z5;A0A5K1V8G2;A0A5K1V8G3	Fc fragment of IgG receptor and transporter	FCGRT		4	11.3	0.112151	0.229921	14.9106	15.181	14.6685	14.8407	14.9587	15.2047	15.1176	15.2395
A0A287B160;I3LNA4;A0A287B8N6	TAR DNA-binding protein 43			4	17.8	0.0814422	0.178761	14.9596	14.9223	14.6659	14.8376	15.0845	15.1468	14.9055	14.9636
A0A287B975	CCHC-type zinc finger nucleic acid binding protein	CNBP		4	24	0.0609843	0.167319	16.2921	16.1461	16.0671	16.1479	16.4016	16.4422	16.2774	16.2013
A0A5G2QT22;I3LK43;A0A287B9B0;A0A5G2RCS5;A0A5G2R526	NADH dehydrogenase [ubiquinone] iron-sulfur protein 7, mitochondrial	NDUFS7		4	20.2	0.114624	0.146285	14.6645	14.6465	14.641	14.6157	15	14.6309	14.7213	14.8007
I3LHA4;A0A287BDG8;F1RTW8;A0A287BCJ4;F1RTW7	Abl interactor 1	ABI1		4	11.6	0.440502	0.0538933	13.6417	13.8744	13.6098	13.741	13.7048	13.7498	13.8196	13.8083
A1E295;A0A287BF94;A0A5S6GR81	Cathepsin B	CTSB		4	11.9	0.72534	-0.0219007	15.825	15.7081	15.6851	15.5711	15.6593	15.6246	15.6595	15.7582
A0A287BIA5	Uncharacterized protein			4	10.4	0.0639175	0.325879	15.2409	15.1833	14.8338	14.7607	15.4073	15.4715	15.3266	15.1167
A0A5G2QCX4;I3LTN6;A0A5G2R9P0;A0A287BJ42;A0A287B700;A0A5G2Q6Y0	Protein phosphatase, Mg2+/Mn2+ dependent 1G	PPM1G		4	11.3	0.140601	-0.0794034	15.8856	15.9093	16.0712	16.0146	15.8551	15.899	15.9319	15.877
A0A287BLE1	Sequestosome 1	SQSTM1		4	11.5	0.140663	0.239041	13.6	13.8339	13.8496	13.3183	13.9583	14.0212	13.7192	13.8595
A0A480UBK2;A0A287BSC3	Alkaline phosphatase	ALPL		4	7.5	0.188687	0.296561	13.6673	14.1153	13.4952	13.6217	13.7431	14.3285	13.7963	14.2179
A0A480K332;A0A5G2R2S6	ER membrane protein complex subunit 8			4	21.4	0.205675	0.0520284	14.8916	14.9821	15.0006	14.9339	15.056	14.9713	14.9448	15.0441
A0A480PP98;A0A5G2QWK2;A0A5G2QE35;F1SK65;A0A5G2QYJ4;A0A287AII8	1,4-alpha-glucan branching enzyme			4	5.1	0.094175	-0.142687	16.0225	16.1064	16.2861	16.0785	15.8623	15.972	16.064	16.0244
A0A5G2QC08;I3LHK5	Actin related protein 10	ACTR10		4	9.9	0.0717789	-0.286123	14.9114	15.0019	15.1406	15.138	14.5358	14.5881	15.0231	14.9003
F1SQ87;A0A5G2QEI2	Uncharacterized protein	WBP11		4	5.5	0.132706	-0.139767	16.4395	16.5157	16.6224	16.4313	16.1679	16.4358	16.3819	16.4642
A0A5G2R267;A0A5G2QPH4;F1SGT2;K7GLU2;A0A5G2Q9S9;A0A287ALG9;A0A286ZZL6	Methylthioribulose-1-phosphate dehydratase	APIP		4	17.4	0.227298	-0.159505	16.5852	16.4237	16.4306	16.7724	16.3937	16.155	16.5494	16.4757
A0A5G2R2X9;A0A5K1UI05;I3LRG2	Peroxisomal biogenesis factor 19			4	12.8	0.0794637	-0.0945845	15.349	15.3502	15.511	15.3494	15.3233	15.2521	15.2727	15.333
A0A5G2R7N1;K7GK90;A0A5G2QNR1	Translocon-associated protein subunit delta	SSR4		4	22.9	0.10544	-0.274913	15.5576	15.5887	15.4887	15.9769	15.2313	15.2032	15.5609	15.5168
F1RWA6;I3LAD5;A0A5G2RE13	Signal transducing adaptor molecule	STAM		4	7.7	0.0797714	0.122071	14.0059	14.062	13.9574	13.8153	14.1396	14.0974	14.0272	14.0646
A0A5K1VU58;A0A5G2R154;I3LKT8;A0A287AM30	Histone-binding protein RBBP4	RBBP4		4	9.2	0.128848	0.391356	12.5573	12.3754	12.3957	11.9417	12.9555	13.0609	12.307	12.5121
P17741;F1RJ01	High mobility group protein B2	HMGB2 HMG2		4	18.6	0.0700743	0.254225	14.7125	14.7852	14.4685	14.453	14.8636	15.0569	14.8437	14.6719
F1S108	CDGSH iron sulfur domain 2	CISD2		4	23.7	0.0513679	-0.097055	16.8011	16.7972	16.9404	16.852	16.7614	16.6902	16.7548	16.7962
F1SP14;A0A5G2RFV6;A0A5G2RAQ1;A0A5G2RHJ4	Membrane-associated transporter protein	SLC45A2		4	12.7	0.0649142	-0.288968	16.7182	16.7878	17.0531	16.9504	16.4539	16.3766	16.8086	16.7145
F2Z5N5	60S ribosomal protein L26-like 1 isoform X1	RPL26L1		4	17.9	0.06355	-0.3113	15.6278	15.7105	15.9969	16.0948	15.4682	15.3641	15.7096	15.6429
I3L7T5;F2Z5V3;A0A287AJR4	Ribonucloprotein	SNU13		4	30.5	0.0619967	0.262598	14.8634	14.5088	14.4609	14.6246	14.9269	15.049	14.7193	14.8128
I3LD12	RBR-type E3 ubiquitin transferase	ARIH1		4	7.9	0.116167	-0.313378	16.2266	16.2037	16.3919	16.8918	15.9881	16.0497	16.1684	16.2543
M3V855;A0A287A3F2	Golgi phosphoprotein 3	GOLPH3 LOC110257335		4	16.1	0.0558638	-0.129011	16.1796	16.3362	16.3986	16.2253	16.0991	16.1974	16.1781	16.149
O77735;A0A5G2RK60;A0A5S6IEX5	Secretory carrier-associated membrane protein 1	SCAMP1		4	11.5	0.0743504	0.191612	15.4922	15.6601	15.3178	15.4464	15.5326	15.794	15.6897	15.6666
Q2PKF4	Guanine nucleotide-binding protein G(q) subunit alpha	GNAQ		4	14.5	0.147637	-0.235923	16.161	16.132	16.4176	16.4571	15.823	15.9012	16.2862	16.2136
Q9GLE3	Cathepsin K	CTSK		4	10	0.301366	0.0901284	16.6529	16.6416	16.6478	16.3793	16.7639	16.6579	16.559	16.7013
A0A287B4Z4;A0A287BLI2;F1S485;A0A286ZY71;A0A286ZJ88;A0A287A2U2;A0A287ARK5;A0A286ZPL1;A0A287AVU3;A0A287BJ38	Erythrocyte membrane protein band 4.1 like 1	EPB41L1		5	5.9	0.211469	-0.148532	13.6562	13.764	14.0372	13.5534	13.5697	13.567	13.6325	13.6475
A0A286ZKH8;F2Z596	Sorting nexin 12	SNX12		5	33.8	0.219407	0.0881751	13.862	13.8887	13.9185	13.9523	14.1208	14.0658	13.9373	13.8503
A0A5G2QZ15;A0A5G2QRX4;F1SA44;A0A286ZKW0;A0A287BE36;A0A287B952;A0A287AFJ9;A0A5G2RHB2	Gephyrin	GPHN		5	8.7	0.130837	-0.101936	16.362	16.4146	16.5263	16.3083	16.2809	16.2213	16.3113	16.3899
A0A286ZNN6;A0A5G2QGW8;A0A5G2QUM6;F6Q5E9;A0A5G2R0H3	Dickkopf WNT signaling pathway inhibitor 3	DKK3		5	18	0.0512	-0.27518	16.1523	16.2795	16.235	16.4987	15.9328	15.8146	16.1656	16.1519
I3LCG9;A0A287BD33;A0A287ATV5;A0A286ZPN9;A0A287A3U3	AMP deaminase	AMPD3		5	7.4	0.189105	-0.0673318	16.1434	16.2069	16.3056	16.1919	16.1648	16.0822	16.1124	16.2192
A0A286ZU24;F1RJF7;A0A287ACL1;A0A286ZSR6;A0A287A0Q2	45 kDa calcium-binding protein	SDF4		5	15.6	0.493749	0.0176301	16.944	17.0236	17.0316	16.963	16.9771	17.0185	17.0144	17.0227
A0A287AI71;A0A5G2R3S3;F1SIQ0;A0A286ZVE3	Pinin			5	9	0.14336	0.120189	16.8897	16.9594	16.8867	16.8177	17.052	17.1547	16.9844	16.8432
A0A286ZXJ6;A0A287BDA6;F1S100;A0A5G2QSM3;A0A5G2QAP9;A0A5G2R911;A0A287B026;A0A480QFW6;F1RMA9;A0A5G2QD35;A0A5G2R8A6;F1RMA8;A0A481CE02	Serine/threonine-protein phosphatase	PPP3CA		5	9.4	0.186297	-0.137959	15.9395	15.9774	16.1682	15.9135	15.7153	15.7764	16.0372	15.9179
A0A287A0F4;F1RRR5;A0A286ZRN4;A0A287BA25;K7GSG6	WASH complex subunit 5	WASHC5		5	5.7	0.072709	-0.189544	14.7766	14.9142	14.9975	14.9759	14.6329	14.5811	14.8857	14.8064
A0A287AV05;F1SF21;A0A480QDH4;A0A287A6H2;A0A5G2QS18	Golgi associated PDZ and coiled-coil motif containing	GOPC		5	13.2	0.0597216	0.0865967	15.0896	15.1735	15.0732	15.0468	15.2039	15.1063	15.214	15.2053
F1RRT3;A0A287ARP6;A0A287A7Y8;A0A287BED5;A0A287B0D0	CYFIP related Rac1 interactor B	CYRIB FAM49B		5	17	0.685746	-0.0372376	16.4941	16.1331	16.126	16.2766	16.2534	16.179	16.2136	16.2348
A0A287ADE6;A0A287A014;F1SB47	40S ribosomal protein S15a	RPS15A		5	46.2	0.139529	0.109547	15.7698	15.5596	15.7339	15.568	15.8404	15.7711	15.6774	15.7806
A0A287BRC0;F1RQE9;A0A287AVV3;A0A5G2QNN9;A0A5G2QEM2;A0A5G2QG08	Cytoplasmic FMR1-interacting protein	CYFIP2		5	4.4	0.486295	0.0379457	16.2162	16.2639	16.2958	16.1428	16.2889	16.3678	16.1949	16.219
A0A287AZF9	Cytochrome c1	CYC1		5	21.5	0.0677798	0.254813	15.851	15.6994	15.4116	15.8953	15.903	16.0182	15.9176	16.0378
A0A287B496;K9IVE3;A0A287BBE8;F1RFS8	Casein kinase 2 alpha 2	CSNK2A2		5	18.7	0.330484	0.10058	17.0694	17.0398	16.9828	16.715	17.1687	17.099	16.9893	16.9523
A0A287B719;A0A5G2QU45;A0A5G2R7A6	28S ribosomal protein S36, mitochondrial	MRPS36		5	49	0.400305	-0.0398793	16.6804	16.7908	16.6111	16.7566	16.6568	16.6246	16.7027	16.6953
A0A5G2R8I9;A0A287BIQ7;A0A5G2R561;F1SD35;A0A5G2R301;A0A5G2RJW9;A0A5G2R5R5;A0A5G2R5K6	Phosphatidylinositol glycan anchor biosynthesis class T	PIGT		5	9	0.149602	-0.160627	15.3074	15.3264	15.6634	15.3882	15.2657	15.1218	15.286	15.3693
A0A287BJ88;F2Z5H8	Transcription factor BTF3	BTF3		5	38.3	0.0570795	0.387064	15.3223	15.2837	14.7581	15.0851	15.6172	15.7272	15.3123	15.3406
A0A287BTC2	DNA-(apurinic or apyrimidinic site) endonuclease	APEX1		5	18.9	0.0871539	0.212888	14.899	14.7188	14.6718	14.6042	15.1078	15.0479	14.7753	14.8143
A0A5G2QHD4;F1RHH4;A0A5G2QMX3;A0A480KQ60	Replication protein A subunit	RPA1		5	13.7	0.19025	0.10678	16.6339	16.4707	16.3857	16.3367	16.6473	16.5704	16.5018	16.5346
A0A5G2QB02	Palmitoyl-protein thioesterase 1	PPT1		5	20.6	0.0660176	-0.132404	16.1951	16.2438	16.2842	16.1508	16.1706	15.9373	16.105	16.1314
F1S5S1;A0A5G2QMR2	Iron-sulfur cluster assembly factor IBA57			5	16.7	0.327793	-0.0707355	16.3888	16.5262	16.6352	16.4357	16.4198	16.323	16.4578	16.5025
A0A5G2R9K2;A0A5G2QSG6;A0A287AX01;F1RYA1;A0A287BHS8	Mitogen-activated protein kinase	MAPK14		5	16.5	0.0547388	-0.149483	16.2125	16.2386	16.47	16.2849	16.1472	16.14	16.1036	16.2173
K7GR70;A0A5G2QSW4	Tripartite motif containing 25			5	7.4	0.131484	-0.13995	16.6602	16.7703	16.891	16.6504	16.4488	16.5873	16.6704	16.7054
P12026;A0A5S6I0G9	Acyl-CoA-binding protein	DBI		5	39.1	0.0562023	0.217061	17.0465	17.0081	16.6817	16.7631	17.1113	17.0584	17.0615	17.1364
F1RLG5;A0A5G2RB75;A0A5G2QKS5	Receptor expression-enhancing protein	REEP5		5	25.4	0.117414	0.0839906	17.8429	17.9266	17.7183	17.7883	17.8757	17.8863	17.9328	17.9172
F1RNX2;A0A5G2QWP1;A0A5G2R631	Programmed cell death 5	PDCD5		5	33.9	0.264008	0.236436	15.0791	14.9479	14.6091	15.3453	15.3874	15.4593	15.1167	14.9638
F1RT57	Protein phosphatase 1 regulatory subunit 9B	PPP1R9B		5	8.6	0.0941158	-0.197712	15.5754	15.6924	15.7448	16.008	15.4589	15.5368	15.5916	15.6425
F1SJK6;A0A5G2Q7B1	Very-long-chain (3R)-3-hydroxyacyl-CoA dehydratase	HACD3		5	17.4	0.115935	-0.198274	16.3945	16.3285	16.5637	16.6471	16.2749	16.0758	16.4528	16.3371
I3LEN7;A0A286ZYU8;A0A5G2QTB1	10-formyltetrahydrofolate dehydrogenase	ALDH1L1		5	7.7	0.0725991	-0.251657	13.8309	14.0066	14.121	14.1794	13.6976	13.5865	13.8759	13.9713
I3LP69;A0A287BMS5	Cytoplasmic protein	NCK1		5	11.9	0.0803306	-0.0829115	16.0925	16.108	16.2327	16.2373	16.0746	16.083	16.08	16.1012
K7GSE5;A0A5G2QSA7;A0A5G2R954	NADH dehydrogenase [ubiquinone] 1 beta subcomplex subunit 9	NDUFB9		5	22.6	0.800694	0.0198641	16.1536	16.2537	16.3363	16.4649	16.41	16.2352	16.3036	16.3393
K9IVV3;A0A287BF25	Transmembrane 9 superfamily member	TM9SF2		5	9.5	0.0892063	0.172065	16.4239	16.4196	16.2565	16.0767	16.5028	16.407	16.467	16.4882
M3UZ54;A0A287AM51;F1SBP8	Monocarboxylate transporter 1	SLC16A1		5	12.8	0.0895812	0.211436	16.6954	16.7296	16.6248	16.2853	16.7827	16.7747	16.7593	16.8642
Q5S3G4	Cytochrome c oxidase subunit 5B, mitochondrial	COX5B		5	36.4	0.102795	0.0586047	17.3283	17.4432	17.4306	17.3522	17.4267	17.4556	17.4322	17.4742
A0A286ZUP1;A0A0D5BWD2	Complement component 1 Q subcomponent-binding protein, mitochondrial	C1QBP		6	38.5	0.269887	0.142792	18.5732	18.6606	18.3162	18.542	18.8063	18.7955	18.4123	18.6492
A0A286ZKH3;F1SLF0	Sepiapterin reductase	SPR		6	31.2	0.352866	0.0712979	15.2952	15.2139	15.3181	15.3695	15.554	15.2991	15.2789	15.3499
A0A5G2QBW2;A0A5G2QQF8;F1S086;A0A286ZQ07;A0A5G2QY62;I3L8T2;A0A5G2QQP2;I3L614	Solute carrier family 25 member 12	SLC25A12		6	12.5	0.207664	-0.2088	13.8057	13.6703	13.876	13.7671	13.3319	13.3486	13.9183	13.6851
F1RK61;A0A286ZS40	Ubiquitin recognition factor in ER associated degradation 1	UFD1		6	26	0.131433	-0.0744934	16.9803	16.8981	17.0207	17.0625	16.9047	16.8546	16.9693	16.935
A0A286ZSH4;I3LLA8	FACT complex subunit SSRP1	SSRP1		6	10.4	0.168674	0.161274	15.8089	15.7633	15.4914	15.7193	15.9477	16.0155	15.7738	15.6911
A0A5G2QVQ7;A0A286ZTU0;A0A5G2RG41;F1RYT5	Nucleoporin 54	NUP54		6	14.8	0.098711	-0.249511	15.8643	15.6492	15.8549	16.0321	15.4401	15.4294	15.8444	15.6885
A0A286ZUN9;A0A287BDC0;A0A287BJQ2	NADH dehydrogenase [ubiquinone] iron-sulfur protein 8, mitochondrial	NDUFS8		6	32.3	0.11472	-0.10113	15.5666	15.5882	15.6712	15.7585	15.5568	15.4534	15.558	15.6117
F1S2X3;A0A286ZZC3	Ethylmalonyl-CoA decarboxylase 1	ECHDC1		6	27.1	0.0782649	-0.360156	16.331	16.3891	16.4216	16.9037	15.9086	16.104	16.4258	16.1664
A0A287ADH6;A0A287AMA6;A0A287AZH8;A0A287A372;A0A287AZQ2;A0A287A9Z6;A0A287A3L8;A0A286ZN88;A0A287BKF4;F1RZN9	Sorbin and SH3 domain-containing protein 2			6	10.5	0.116376	-0.162338	17.1819	17.1641	17.2643	17.4649	16.9506	17.1389	17.2133	17.1231
F1RM09;A0A5G2QIR8;A0A287A4V5;A0A5G2RBZ1	Striatin 4	STRN4		6	7.6	0.221883	-0.10337	15.8365	15.7337	16.0128	15.8369	15.6623	15.7137	15.7401	15.8903
A0A287A6V6;F1SRQ7;A0A287ALS6	Single-stranded DNA-binding protein	SSBP1		6	49.3	0.0521868	0.158842	16.2907	16.3593	16.1396	16.1019	16.326	16.3657	16.3931	16.442
F1SJL5;A0A287ADU8	ATP-dependent Clp protease ATP-binding subunit clpX-like, mitochondrial isoform X2	CLPX		6	9.9	0.0685334	0.141786	15.4788	15.5013	15.4359	15.2361	15.5303	15.5169	15.5619	15.6101
F1SUD6;A0A287AI94;A0A287AV10	Family with sequence similarity 120A	FAM120A		6	6.3	0.0603735	-0.226426	16.1128	16.2417	16.4429	16.2637	15.9389	15.9043	16.1089	16.2033
A0A287AIT2	Reticulon	RTN4		6	27.3	0.0545567	0.522671	13.5285	13.797	12.8211	13.3974	14.0791	13.7108	13.9096	13.9353
A0A287B5Y2;A0A287AL59;A0A5G2R685	Ethanolamine-phosphate cytidylyltransferase	PCYT2		6	10.3	0.156089	0.0834146	16.7529	16.7176	16.6718	16.5439	16.8057	16.7558	16.6917	16.7666
A0A5G2QQ19;F1RPW8;A0A287AUX9;A0A286ZT02	Isoaspartyl peptidase/L-asparaginase	ASRGL1		6	24.6	0.188789	0.0732527	16.35	16.3408	16.1518	16.3439	16.393	16.3749	16.3427	16.3689
A0A287B723;A0A5G2RG17;F1RP42;A0A5G2QR71;A0A287B0C4;A0A5G2QWR2;A0A5K1VTJ9;A0A5G2RC15	Serine/threonine kinase 24	STK24		6	13	0.173109	-0.0934148	17.5585	17.5438	17.6256	17.7798	17.4613	17.547	17.5925	17.5331
A0A287B770	Serine and arginine rich splicing factor 10	SRSF10		6	26.1	0.110077	-0.205074	16.2487	16.4517	16.6818	16.3137	16.0716	16.2126	16.2898	16.3016
F1SB55;A0A480T8S4;A0A5G2QH82	Peptidase, mitochondrial processing subunit beta	PMPCB		6	17	0.174144	0.126525	16.717	16.6048	16.393	16.5843	16.8243	16.5965	16.7045	16.6798
A0A5G2QH54;I3LJB6;A0A5G2QHW6;A0A5G2Q9B0	SAC1 like phosphatidylinositide phosphatase	SACM1L		6	13.4	0.211392	0.0498166	16.1486	16.3089	16.2704	16.2768	16.3108	16.3002	16.2863	16.3066
A0A5G2QD86;F1SLA7	Signal recognition particle receptor subunit beta	SRPRB		6	19.2	0.0673986	0.168468	16.8783	16.7063	16.6209	16.7227	17.041	16.7846	16.9054	16.8712
A0A5G2R1W6;F1SJY2;A0A5G2QEH9	Thioredoxin-related transmembrane protein 2	TMX2		6	26.7	0.215212	0.12265	15.0155	15.0895	15.1013	14.7979	15.27	15.0934	15.0125	15.119
F1SE26;A0A5G2QH97;Q29380	Voltage-dependent anion-selective channel protein 3	VDAC3		6	26.8	0.17441	-0.145267	16.3693	16.3462	16.5633	16.4557	16.2642	16.0842	16.3343	16.4708
F1RTZ1;A0A5G2QMA8;A0A5G2RCM7	Hydroxyacid-oxoacid transhydrogenase, mitochondrial	ADHFE1		6	18.6	0.205586	-0.200191	16.2539	16.1947	16.2199	16.6108	16.0177	15.8857	16.3227	16.2525
A0A5G2QMD8;Q9TV36;F1SN67	Fibrillin-1	FBN1		6	1.9	0.0876407	0.103158	15.9244	15.8709	15.8062	15.7367	15.9024	15.9071	16.0282	15.9132
A0A5G2QQB1;F1S960;A0A5G2RBL3	Vesicle transport protein USE1	USE1		6	22.3	0.089536	-0.227472	16.0664	16.3413	16.0808	16.3221	15.9318	15.788	16.1938	15.9871
A0A5G2RC36;F1S0B9	Eukaryotic translation initiation factor 4E	EIF4E		6	30.4	0.0757238	0.167569	16.9382	16.954	16.676	16.8074	17.1055	17.0638	16.9544	16.9223
A0A5K1U2U1;F1RID1;A0A287BT76;A0A5G2QUA0	Elongation factor like GTPase 1	EFL1		6	5.9	0.244193	0.0626268	16.6101	16.5056	16.43	16.4094	16.5964	16.5369	16.5557	16.5166
A0A5S6H4P7;P35750;A0A5S6GBZ7;A0A5G2QYC6	Calpain-1 catalytic subunit	CAPN1		6	11.4	0.109755	-0.103756	17.3597	17.45	17.606	17.5041	17.3413	17.4319	17.3528	17.3787
F1RFU7	Cadherin 11	CDH11		6	8.9	0.0737923	-0.198622	16.1537	16.314	16.4632	16.1895	15.9322	16.0405	16.1648	16.1885
F1RIU4;A0A5G2QK60	Sulfatase modifying factor 2	SUMF2		6	18.6	0.158224	-0.0741711	17.336	17.4463	17.5484	17.4854	17.388	17.3632	17.3601	17.4082
F1RS43;A0A287BNJ7	3-oxoacyl-[acyl-carrier-protein] synthase, mitochondrial	OXSM		6	19.1	0.140936	-0.204223	16.067	16.0147	16.13	16.281	15.7609	15.7222	16.158	16.0347
F1S3J0	Acyl-CoA thioesterase 6			6	19	0.0851067	-0.193807	15.8905	15.8006	16.1188	15.9544	15.7394	15.5713	15.7929	15.8854
F1SV59	ADP-ribosylserine hydrolase	ADPRS		6	14.6	0.0677109	-0.263651	17.0911	16.9635	17.3547	17.2782	16.7843	16.7722	16.9828	17.0935
F2Z4Y8	40S ribosomal protein S11	RPS11		6	26.6	0.0810471	0.191144	17.6595	17.4458	17.4198	17.4434	17.8947	17.5872	17.6536	17.5977
F2Z501	GOLD domain-containing protein	TMED2		6	36.1	0.512362	0.0965881	16.7846	16.9039	16.8896	16.4703	16.7767	17.0425	16.6299	16.9856
F6Q5P0;P62279	40S ribosomal protein S13	RPS13		6	28.6	0.0680278	0.294668	15.519	15.368	15.1312	15.2154	15.9005	15.5609	15.4878	15.463
I3L9T3	SPRY domain containing 4	SPRYD4		6	32.9	0.0946687	-0.167034	16.5181	16.5074	16.8252	16.6883	16.4531	16.4211	16.4211	16.5756
A0A287AAH9;A0A287A4R9;A0A287AK10	Cytoskeleton associated protein 5	CKAP5		7	4.4	0.194117	0.10565	16.4808	16.4027	16.4678	16.244	16.5837	16.5831	16.3917	16.4592
A0A287B6U9;A0A287A658;A0A480U8W8	YTH N6-methyladenosine RNA binding protein 3	YTHDF3		7	14	0.0789601	-0.186439	15.0901	15.2298	15.4428	15.0906	14.9542	15.0144	15.0458	15.0931
A0A287A6R2;A0A5K1TZB6;F2Z5W4	Heteroous nuclear ribonucleoprotein H3	HNRNPH3		7	26	0.0910954	0.291193	16.4089	16.5198	16.0592	16.2551	16.6817	16.8606	16.4049	16.4607
A0A287AIQ7;F1S7H6	Histocompatibility minor 13	HM13		7	16	0.31626	0.112766	16.8475	16.9541	16.7522	16.5318	17.019	16.7886	16.8282	16.9008
A0A5G2QIT4;A0A287AKJ3;F1RQC5	La ribonucleoprotein 1, translational regulator	LARP1		7	8.8	0.0522988	-0.128082	16.3259	16.3465	16.5193	16.3812	16.2221	16.3537	16.2548	16.2299
A0A5G2QF28;A0A287AR67;F1S340	Sorcin	SRI		7	37	0.0502206	0.251802	16.0751	16.1338	15.7234	16.0796	16.3076	16.3035	16.1307	16.2773
A0A5G2QDJ1;A0A287AZG0;F1SIA4	Rho GTPase activating protein 1	ARHGAP1		7	16.6	0.367538	0.0941188	16.0415	15.9825	16.0848	15.8249	16.152	16.2225	15.8616	16.074
A0A287BMG2;A0A5G2QTJ4;A0A5G2RGJ8;A0A5G2RBK5;A0A287BLP6	Very-long-chain enoyl-CoA reductase			7	14.6	0.13372	0.156004	15.9416	15.9893	15.9548	15.814	16.2272	15.8664	16.1851	16.0449
F1RTI8;A0A287BQ88;K7GR29;A0A5G2Q822;K7GRA1;A0A5G2QSN6	Phosphoinositide 5-phosphatase	OCRL		7	9.4	0.0971891	-0.283219	16.3927	16.4057	16.6242	16.9411	16.2037	16.1835	16.4187	16.4248
F1RPQ3;A0A480DPN6	Proteasome 26S subunit, non-ATPase 14	PSMD14		7	18.4	0.069263	0.192387	16.1993	16.2631	16.2015	15.9557	16.4631	16.3986	16.2114	16.316
A0A5G2QST4;D0G6X4	Farnesyl diphosphate synthase	FDPS		7	18.7	0.0607394	0.151165	16.5694	16.6318	16.4083	16.4071	16.7322	16.6314	16.5808	16.6768
A5GFQ5;A0A5G2QSW5	Protein canopy homolog 3	CNPY3 TNRC5		7	26.5	0.416682	-0.0922592	15.9414	15.8185	15.8218	16.2565	15.8914	15.7988	15.9078	15.8711
A0A5G2QTM2;F1SL99;A0A5G2QBU2	Prostaglandin E synthase 3	PTGES3		7	48.2	0.270918	0.0846815	16.9183	16.8305	16.7536	17.0428	17.0219	17.0034	16.8785	16.9801
A0A5G2QV35;F2Z572;A0A5G2RMZ8;A0A287BHA2	Phosphoribosyl pyrophosphate synthetase 1	PRPS1		7	31.9	0.0538765	-0.176564	16.4914	16.4432	16.721	16.4731	16.3159	16.2704	16.4157	16.4203
A0A5G2R457;F1S710;A0A5G2QG77	Calcyclin-binding protein	CACYBP		7	34.1	0.12598	0.250705	16.3306	16.2348	16.1766	15.8193	16.5119	16.5602	16.2001	16.2919
A4Z6H1;A0A287BAM7	Adenylosuccinate synthetase isozyme 2	ADSS2 ADSS		7	22.8	0.0877031	-0.233147	15.7628	15.765	15.9046	16.1405	15.5779	15.4998	15.7963	15.7663
F6PYE5;B8XH67;A0A5G2R543;A0A287AAH4	Na(+)/H(+) exchange regulatory cofactor NHE-RF	NHERF1 SLC9A3R1		7	22.6	0.0760245	-0.129447	16.3807	16.5717	16.6419	16.4726	16.3609	16.3776	16.3648	16.4457
F1RUZ6	AH receptor-interacting protein	AIP		7	24.5	0.0526877	-0.112229	16.3576	16.4682	16.554	16.5509	16.384	16.3553	16.3772	16.3653
F1RZZ1;A0A5G2QAV5	Tubulin-specific chaperone D	TBCD		7	5.8	0.0661384	-0.263882	17.5042	17.4626	17.7076	17.579	17.188	17.0634	17.5118	17.4347
I3LRZ4;F1SG93	PPFIA binding protein 1	PPFIBP1		7	9.7	0.0550422	-0.335334	15.5976	15.8411	16.0966	15.6704	15.2691	15.3733	15.5782	15.6436
F1SJP6	NADH dehydrogenase [ubiquinone] 1 alpha subcomplex subunit 6	NDUFA6		7	49.4	0.196814	-0.0466089	16.1254	16.0643	16.159	16.1251	16.0547	16.0097	16.1258	16.0972
F1SLY7	Canopy FGF signaling regulator 2	CNPY2		7	48.4	0.333343	0.0455389	16.4164	16.5618	16.4908	16.4027	16.4665	16.4883	16.5296	16.5695
F1SSI2;A0A5G2QGL0	Dehydrogenase/reductase 7	DHRS7		7	17.4	0.0823279	0.111579	15.048	15.105	14.9662	14.8871	15.1796	15.0618	15.1011	15.1101
F1SUG4;A0A5G2R2Y3	Elongin B	ELOB		7	55.1	0.0862388	0.17187	16.3098	16.2461	16.25	16.0851	16.4768	16.5424	16.3073	16.2521
I3LDA4;A0A5G2Q8S2;F1S9J3	Peroxidase	PXDN		7	4.4	0.0926519	-0.212957	17.4685	17.594	17.7762	17.4262	17.2161	17.2454	17.5056	17.446
K7GLU6	Aminopeptidase	ERAP1		7	8.8	0.246519	-0.130758	16.6566	16.7864	17.084	16.7856	16.5665	16.7148	16.7213	16.7869
P62901;A0A287A7F5	60S ribosomal protein L31	RPL31		7	46.4	0.635902	0.0377331	15.9005	16.0777	16.172	15.8694	16.0354	16.094	16.0568	15.9843
A0A480MBC5;A0A286ZL07;F2Z5F3	BUB3 mitotic checkpoint protein			8	28.1	0.229615	-0.0788531	16.7288	16.8159	16.949	16.7443	16.6981	16.6618	16.7974	16.7653
A0A286ZND5;F1S3U9	Peroxiredoxin-1	PRDX1		8	41.5	0.0978709	0.321528	18.9206	18.8076	18.2733	18.5389	19.1088	19.0672	18.7935	18.8571
A0A286ZSD7;A0A5G2RC13;A0A5G2RMK5	Stomatin like 2	STOML2		8	28.4	0.116381	0.151344	17.1896	17.2954	17.0205	17.1077	17.4139	17.395	17.1896	17.22
Q5ISC6;A0A286ZSH3	Heme-binding protein 1	HEBP1		8	52.4	0.280733	-0.0567341	17.1898	17.2225	17.2504	17.1232	17.1945	17.1654	17.0233	17.1757
A0A287B931;A0A286ZVJ2;A0A287APX6;A0A5G2RFP5;A0A5G2QA99;A0A5G2QZL2	RAP1B, member of RAS oncogene family	RAP1B		8	50.9	0.214085	-0.108607	18.6742	18.583	18.9189	18.7163	18.551	18.5649	18.669	18.6731
A0A286ZYI4;A0A287BM33;A0A287B0P2;A0A5G2R4W4;A0A287ARF1;A0A287A1Z3;F1SQJ5	Endoplasmic reticulum lectin 1	ERLEC1		8	21.6	0.459413	0.0333676	16.5393	16.5301	16.5589	16.3914	16.5463	16.5232	16.5004	16.5834
A0A287A456;A0A287A026;A0A5G2QRI8;I3LPP8;A0A287A8X4;I3LBE2;A0A287AKT7;A0A287AT40;A0A5G2QBK3	Protein arginine N-methyltransferase 5	PRMT5		8	15.6	0.0854164	-0.0855632	16.8873	16.9536	17.0753	16.9867	16.8692	16.8901	16.9303	16.871
A0A287B1J1;A0A287A7C2;A0A5G2R9H6;A0A287ALM0;F1SR76	Aspartyl aminopeptidase	DNPEP		8	18.4	0.126991	0.104119	17.1357	16.9654	17.1045	16.953	17.226	17.1142	17.0627	17.1722
A0A287BSP1;A0A287ANC8;A0A287B0R6;A0A5G2QDL1;F1RZD2	cAMP regulated phosphoprotein 19			8	4.1	0.0938762	0.164144	15.4111	15.4674	15.5674	15.2444	15.6928	15.5939	15.4624	15.5978
A0A287ARI1	Eukaryotic translation initiation factor 3 subunit F	EIF3F EIF3S5		8	25.9	0.349533	0.0585024	15.6178	15.6586	15.4166	15.485	15.638	15.5897	15.5932	15.591
A0A287B4U2;A0A286ZPZ5;A0A287BR17;F1RHG1	Clustered mitochondria protein homolog	CLUH		8	6.8	0.0585187	-0.149983	17.1658	17.1684	17.4165	17.212	17.1048	17.0187	17.1202	17.1192
A0A5G2QDQ1;F2Z5H6	V-type proton ATPase subunit	ATP6V0D1		8	18.2	0.141947	-0.0978847	17.101	17.1725	17.2116	17.1278	16.9878	16.9799	17.0474	17.2063
A0A5G2QYI1;A0A5G2R3P4;A0A5G2QJ50;A0A5G2R881;A0A5G2QL44;F1SDV2	CAP-ZIP_m domain-containing protein	LOC100522401		8	8.3	0.105873	-0.137577	16.2148	16.2716	16.4549	16.22	16.0726	16.0828	16.1952	16.2604
F1SIV3;A0A5G2QJS5	Acidic leucine-rich nuclear phosphoprotein 32 family member A			8	28.9	0.103821	0.179015	17.0417	16.9621	16.769	16.9731	17.228	17.2519	17.0171	16.9649
A0A5G2QMA6;Q27HV0;K7GSL3;K7GKQ6;F1RSV2;A0A287A095	UDP-N-acetylglucosamine--peptide N-acetylglucosaminyltransferase 110 kDa subunit			8	9.9	0.117439	-0.123747	16.7593	16.7141	16.9974	16.8358	16.6236	16.735	16.7171	16.7358
A0A5G2QQG7;F1S6V0;A0A5G2QVQ9	Switching B cell complex subunit SWAP70	SWAP70		8	15.6	0.0526724	-0.172421	15.4458	15.5556	15.72	15.6349	15.3289	15.3749	15.5187	15.444
A0A5G2QRI0;F1SPI1	Transmembrane protein 43	TMEM43		8	22.3	0.0996642	0.132369	15.9557	15.8333	15.878	15.7348	16.1187	15.9577	15.8783	15.9766
F1RMB2	Metalloendopeptidase	BMP1		8	8.2	0.615352	-0.0364823	16.7559	16.8166	16.9592	16.6517	16.824	16.7104	16.7327	16.7704
F1RTY6	Peptidylprolyl isomerase D	PPID		8	18.1	0.106061	0.12742	17.2371	17.2241	17.0496	17.049	17.2146	17.3762	17.2884	17.1905
F1RZD0	Peptidylprolyl isomerase	FKBP7		8	37.4	0.0613243	0.204388	15.6993	15.7797	15.4673	15.5255	15.8531	15.9343	15.8114	15.6906
F1S1G0	Eukaryotic translation initiation factor 3 subunit E	EIF3E EIF3S6 INT6		8	17.3	0.0859437	0.152828	16.6352	16.6489	16.5117	16.6824	16.8249	16.9289	16.6485	16.6873
F1SA23	Retinol dehydrogenase 12	RDH12		8	26.3	0.0699524	0.173295	17.6933	17.5605	17.4655	17.4043	17.8356	17.6853	17.6857	17.6102
F2Z5M9;A0A5G2QA48	Signal recognition particle 54 kDa protein	SRP54		8	18.7	0.152018	0.0701118	15.6529	15.6856	15.7767	15.6614	15.7243	15.8544	15.7138	15.7645
I3LMX3	DNA polymerase delta interacting protein 2	POLDIP2		8	26.1	0.0734868	-0.242888	15.8668	15.8942	16.3014	16.047	15.6929	15.7119	15.8177	15.9155
K7GNY9;A0A5G2QNT1;K7GKM7;F1RZQ7;A0A5G2QMU1	VHL binding protein 1	VBP1		8	38.5	0.162897	0.135411	17.6105	17.5681	17.5136	17.3965	17.7409	17.8074	17.4927	17.5894
Q1G1K7;A0A287A487;A0A5G2Q9X2	Isocitrate dehydrogenase [NAD] subunit, mitochondrial	IDH3B		8	23.1	0.106457	-0.134238	17.1177	17.1348	17.3611	17.2627	17.1746	16.9745	17.1025	17.0878
A0A5G2R4L7;A0A286ZRC3;A0A287AVT7;A0A287AMX9;F1RR45;A0A287A2X3	Carnitine O-acetyltransferase	CRAT		9	15.8	0.0619737	0.222583	15.9365	15.7114	15.6169	15.5866	16.0657	15.809	15.9848	15.8822
A0A286ZYE7	Heterogeneous nuclear ribonucleoprotein D like	HNRNPDL		9	19	0.20031	0.14847	17.059	17.0282	16.7637	17.0275	17.2049	17.2873	17.0185	16.9615
A0A286ZZB2;F1RS11;A0A5G2QAQ3	Syntaxin binding protein 1	STXBP1		9	16.6	0.0860868	-0.123547	16.6696	16.8042	16.9209	16.7303	16.6361	16.6014	16.6669	16.7264
A0A287AIN9;F1RYS5;A0A287AFS4;A0A287BS14;K7GS87	Septin	SEPTIN11		9	24.8	0.0895171	0.204072	16.6213	16.4764	16.3332	16.4045	16.6346	16.8967	16.554	16.5663
A0A287AV76	BAG cochaperone 2	BAG2		9	41.4	0.0791378	-0.0954432	16.8777	16.943	17.0218	16.8889	16.7517	16.8321	16.8795	16.8861
A0A287BJB6;A0A287B1F6;A0A286ZNQ4;A0A287AS19;A0A5G2R6A7;A0A287AQW0	Myosin phosphatase Rho interacting protein			9	11	0.128065	-0.123481	17.4886	17.4365	17.5709	17.6539	17.3072	17.5449	17.4386	17.3653
A0A287B574;A0A5G2R4W7;F1SNZ6;O19069;A0A480U8Y2;A0A287BA50;A0A5G2QKE5;F1SNZ7	Succinate--CoA ligase [ADP/GDP-forming] subunit alpha, mitochondrial	SUCLG1		9	39.6	0.383566	-0.119729	18.4407	18.291	18.2066	18.5261	18.2203	17.9588	18.4057	18.4005
A0A287BCT2;A0A287B5Z7	Acyl-CoA thioesterase 4	LOC110255332		9	21.1	0.0850635	-0.273751	15.9091	16.1025	16.2395	15.9834	15.6634	15.538	16.0224	15.9157
A0A5G2QQK9;F1SGR0;A0A5G2QQE1;A0A287AVB0	Eukaryotic translation initiation factor 3 subunit M	EIF3M		9	32.5	0.0624954	0.0827637	16.804	16.8231	16.7119	16.7302	16.8179	16.9211	16.8269	16.8344
K7N7E7	Mannosyl-oligosaccharide glucosidase	MOGS		9	15.7	0.253393	-0.0474544	16.6695	16.7314	16.7909	16.6707	16.6793	16.6003	16.6802	16.713
A0A286ZQY6	Isocitrate dehydrogenase [NAD] subunit, mitochondrial	IDH3A		10	28.7	0.066452	0.188102	17.0783	16.916	16.9187	16.8292	17.2818	17.18	17.0407	16.9921
A0A287A2N8;B2DCZ9;A0A287ATI0;A0A287B9P3;F1RLP5;A0A287B6A9;A0A286ZSG2;A0A287APM0	Rho guanine nucleotide exchange factor 2	ARHGEF2		10	10.8	0.353177	-0.058259	17.3043	17.3251	17.5431	17.3137	17.3047	17.2963	17.3325	17.3197
A0A286ZXN5	Amine oxidase	LOC100525099		10	22.8	0.169268	0.172212	14.6932	15.0253	14.6515	14.7708	14.7627	15.0372	15.0882	14.9414
A0A287A059;F2Z5G5;A0A287AI87	Actin related protein 1A	ACTR1A		10	26.8	0.198468	-0.102454	18.4161	18.4501	18.6428	18.4479	18.2811	18.3286	18.4613	18.4762
A0A480MPL1;A0A287A178;A0A287BR41;F1SJR5	Protein kinase C and casein kinase substrate in neurons 2	PACSIN2		10	27.6	0.0798341	-0.112649	18.1375	18.2244	18.3132	18.0918	18.0722	18.0318	18.0759	18.1365
A0A5G2QA46;A0A287AAX8;F1SD63	Coiled-coil and C2 domain containing 1A	CC2D1A		10	12.2	0.168	-0.46576	15.4718	15.2475	15.9086	16.5099	15.2069	15.1439	15.3083	15.6158
A0A287B2P1;A0A287B250;A0A286ZVF0	Chloride intracellular channel protein	CLIC1		10	55.6	0.164794	0.208317	17.6378	17.6595	17.3755	17.465	17.8002	18.0291	17.5102	17.6316
A0A287BF12	Keratin 14	LOC110255312		10	20.9	0.0706038	-0.202957	15.956	16.1219	16.0889	15.928	15.6003	15.9126	15.9546	15.8154
A0A480T5S7;F1SPG0;A0A5G2RMX2;A0A286ZP69;A0A5G2RMS7;A0A287BQX8	RAB7A, member RAS onco family			10	56	0.175279	0.0735278	17.5043	17.5465	17.5641	17.4591	17.51	17.7001	17.5463	17.6117
A0A5G2QAL2;A0A5G2RI25	Calponin	CNN3		10	42.1	0.115426	0.124862	18.3461	18.2386	18.1147	18.2352	18.4502	18.4336	18.2914	18.2589
A0A5G2QTH6;A0A5G2QF04;A0A5G2R0E5;F1RX00;A0A5G2R723;Q6Q2J0;A0A5G2QUP3	Amine oxidase	MAOA		10	19.1	0.0527448	0.229257	16.8571	16.7308	16.6827	16.5309	17.0966	16.919	16.7677	16.9353
A0A5G2QQW2;F1RLB5;F1RLB6;A0A5G2QNT7	Alpha-soluble NSF attachment protein			10	41.4	0.0542342	-0.182541	17.5573	17.5446	17.6989	17.7842	17.3575	17.4017	17.5272	17.5684
F1RJJ3	Ribosome maturation protein SBDS	SBDS		10	42	0.798805	-0.0102262	18.2711	18.1937	18.1643	18.2508	18.2435	18.1219	18.2361	18.2373
F1S0C1;A0A5G2QES7;A0A287AZV4	S-(hydroxymethyl)glutathione dehydrogenase	ADH5		10	25.2	0.0973751	-0.215244	17.257	17.2655	17.1758	17.4602	16.9729	16.8678	17.2386	17.2184
I3LLU0	Glycerol-3-phosphate dehydrogenase [NAD(+)]			10	34.2	0.127102	0.151533	13.0651	12.9637	12.8247	13.2195	13.1954	13.2034	13.1651	13.1152
O02772	Fatty acid-binding protein, heart	FABP3		10	69.2	0.0559346	-0.154052	18.9299	18.984	19.089	19.1754	18.9131	18.8024	18.8753	18.9713
A0A286ZRS0;F1S4X9;A0A5G2QUF4	Glutathione synthetase	GSS		11	30.2	0.177824	-0.113019	18.0433	18.1029	18.0237	18.1723	17.9552	17.7926	18.0603	18.0821
A0A5G2RAE0;A0A5G2QGI5;A0A287A2H4;A0A5G2RA00;A0A5G2QFS7;I3LI25;A0A5G2QSR5;A0A5G2QPD8;A0A287BBZ9	Pleckstrin homology like domain family B member 1	PHLDB1		11	9.2	0.151798	-0.0350208	17.6404	17.6493	17.7123	17.6552	17.6056	17.6366	17.6098	17.6652
A0A287B7Q9	Propionate--CoA ligase	ACSS1		11	22.2	0.148114	0.207764	13.001	13.0211	12.6406	12.6735	13.131	12.828	13.1224	13.0858
A0A5G2QKC9;F1SUE3;A0A5G2QTT3;A0A5G2QMG2	Inorganic diphosphatase	PPA1		11	46.7	0.321584	-0.0437822	18.2602	18.163	18.2265	18.2863	18.1031	18.2183	18.243	18.1965
I3L9Y2;I3LSP4;A0A5G2QR08;I3LIX0;F1RRA0	GOLGA2L5 domain-containing protein	GOLGA2		11	12.7	0.294175	-0.0278583	17.0473	17.046	17.1106	17.011	17.0162	16.9962	17.0372	17.0539
A0A5G2QW94;A0A5G2R2T8;A0A5G2QS97	Uncharacterized protein	LRRFIP1		11	16.7	0.514447	0.0514688	17.5845	17.6632	17.7391	17.469	17.6804	17.7896	17.5735	17.6182
A0A5G2QWV3;F1RQM2;A0A5G2QST2;A0A2C9F380	Phosphoacetylglucosamine mutase	PGM3		11	25.3	0.0952247	0.128927	17.4121	17.3073	17.151	17.347	17.5358	17.3992	17.3984	17.3998
F1RIE0;A0A287AQS4	LRP chaperone MESD	MESD		11	51.7	0.101293	0.17332	18.0744	18.1855	17.8631	17.8631	18.2526	18.2133	18.0727	18.1408
F2Z505	Eukaryotic peptide chain release factor subunit 1	ETF1		11	30.2	0.142367	0.068903	18.0361	17.8577	17.8915	17.9493	18.022	18.024	17.9794	17.9848
Q29024;K7GT57	Spliceosome RNA helicase DDX39B	DDX39B BAT1 UAP56		11	29.2	0.0652228	-0.14713	17.5316	17.5573	17.7545	17.5898	17.3537	17.4423	17.5478	17.501
F1SDX9;A0A287AJ76;A0A287A690;P52552	Peroxiredoxin-2	PRDX2		12	63.6	0.303417	0.05936	19.0924	19.096	18.9175	19.094	19.1884	19.0564	19.0789	19.1136
A0A287A7V3;F1SI88;A0A287AM59	Beta-hexosaminidase	HEXA		12	27	0.223338	-0.0647163	17.8797	17.9373	17.8809	18.0197	17.8307	17.7852	17.934	17.9088
A0A287AP85;A0A287BKR6;F1RQF6	Clathrin interactor 1	CLINT1		12	21.8	0.230181	-0.0184274	18.0277	18.0369	18.0858	18.0502	18.0174	18.0422	18.0316	18.0356
A0A287AXS7;A0A5G2RDZ2;A0A287AVQ0;A0A287B804;A0A5G2QRU7;Q6QRN9	ADP/ATP translocase	SLC25A6		12	35.9	0.0589595	0.163585	17.6647	17.6818	17.4874	17.4723	17.8414	17.7312	17.6345	17.7534
A0A287B0I7;A0A5K1UL95;A0A5G2RFR3;F1RYV5;A0A288CFT6	Aldo-keto reductase family 1, member C1	AKR1C1		12	46.3	0.0912822	-0.0974722	18.1803	18.2806	18.3991	18.249	18.1567	18.2224	18.1519	18.1881
A0A287B773	Methylcrotonoyl-CoA carboxylase	MCCC2		12	28.8	0.149339	0.157245	17.5767	17.645	17.3032	17.574	17.8178	17.6031	17.571	17.7359
F1S5Z3;A0A287BJI6	Serine--tRNA ligase	SARS1		12	26.7	0.239067	0.11274	17.9463	17.8558	17.7121	18.0712	18.0369	18.0448	18.0683	17.8863
A0A287BMR4;A0A5G2R814;K9IVR5;F1S754;A0A5G2QKU7;A0A5G2RH65	SRP receptor subunit alpha	SRPRA		12	21.5	0.182515	-0.101259	18.0584	17.9509	18.1571	18.0233	18.0627	17.8108	17.9607	17.9505
A0A287BQ72;F1RYY6	Transaldolase	TALDO1		12	27.6	0.261697	0.0728617	17.3004	17.272	17.3196	17.1775	17.4498	17.3852	17.2203	17.3057
A0A5G2RF17;A0A480QIP5;F1SME6;I3L9N5	26S proteasome non-ATPase regulatory subunit 5	PSMD5		12	36.2	0.0620648	-0.101952	17.3018	17.3419	17.4634	17.4649	17.2849	17.2506	17.3148	17.3139
F1SVB0;A0A287BAC5;A0A287B8B6;A0A287B091	Macrophage-capping protein			12	46.1	0.206205	-0.0518179	18.6641	18.691	18.5778	18.7095	18.6508	18.5468	18.6244	18.613
F2Z565;A0A5G2R3N5;A0A5G2R3W2	ADP/ATP translocase	SLC25A5		12	36.2	0.142434	0.317753	16.8546	16.7732	16.2284	16.7747	17.2405	17.1065	16.709	16.8458
Q06AU7;A0A287BPN2;A0A287BCC0;A0A286ZJ53;A0A287B013	Ras-related protein Rab-1B	RAB1B		13	69.2	0.0730217	0.102798	18.369	18.4093	18.2723	18.2533	18.3529	18.4904	18.4234	18.4484
A0A286ZNN4	NADH dehydrogenase [ubiquinone] iron-sulfur protein 3, mitochondrial	NDUFS3		13	58.3	0.524319	0.0313993	17.8063	17.9144	17.6926	17.8045	17.8454	17.8396	17.8056	17.8526
A0A287A0D2;A0A286ZVG0;I3LS26;F1SU97	Prosaposin			13	26.2	0.802295	-0.0139084	19.1311	18.9513	18.9834	19.0928	19.0585	18.9325	19.0646	19.0473
A0A287A096	Eukaryotic translation initiation factor 2 subunit 1	EIF2S1		13	43.5	0.0531056	0.119593	18.3169	18.3044	18.2228	18.1746	18.4191	18.4473	18.3442	18.2865
I3LCP0;A0A287AU97;A0A5G2QP94;F1RHL9;A0A5G2QN32;A0A5G2QLU2;A0A287BIH3	Actinin alpha 2	ACTN2		13	14.4	0.0668144	-0.112494	17.0422	17.0525	17.2484	17.1356	16.968	17.0292	17.0369	16.9946
A0A287B878	Dynamin GTPase	DNM1L		13	9.2	0.478694	-0.043714	17.5593	17.5384	17.7619	17.556	17.6023	17.4939	17.5622	17.5823
A0A5G2R5W7;A0A5G2QV44;A0A5K1U5Q1	2,4-dienoyl-CoA reductase 1	DECR1		13	43.7	0.152932	-0.189211	17.0155	17.023	17.4957	17.145	17.0159	16.9056	16.9825	17.0184
F1RTV6;A0A5G2QBU7;A0A286ZZP8	Signal recognition particle subunit SRP72	SRP72		13	20.5	0.150563	0.0779648	17.1508	17.1003	17.2273	17.0482	17.2311	17.2698	17.1372	17.2004
F1RZV7	Glutamate--cysteine ligase	GCLC		13	28.6	0.143224	-0.0791802	18.3292	18.4247	18.3107	18.4869	18.2984	18.2507	18.3522	18.3336
F2Z5N0;A0A5G2R7J8;A0A5G2QTK7	Proteasome subunit alpha type	PSMA6 PRORP		13	56.5	0.0837465	0.10317	17.0872	17.078	17.0018	16.9334	17.2124	17.111	17.0471	17.1425
M3TYC1;A0A5G2QEZ2	Eukaryotic translation initiation factor 3 subunit B	EIF3B EIF3S9		13	22.2	0.287911	0.0288377	18.3349	18.2933	18.2522	18.3239	18.3178	18.3746	18.3304	18.297
F1RRA7;A0A286ZIK8;A0A5G2QSN4;A0A287AGN3	Polo like kinase 4	HSPA4L		14	17.8	0.0604816	-0.128097	17.6192	17.6265	17.8239	17.7212	17.5496	17.4999	17.616	17.6129
A0A287ALA0	Uncharacterized protein	BASP1		14	68	0.100962	0.237649	18.6357	18.3905	18.4178	18.2108	18.8856	18.5776	18.4802	18.662
A0A287ARZ1	Thioredoxin domain containing 5	TXNDC5		14	35.3	0.0933292	0.150183	17.3775	17.38	17.1096	17.1934	17.5134	17.3801	17.376	17.3918
B0KYV5	LIM domain and actin-binding protein 1	LIMA1 EPLIN		14	19.3	0.071383	0.178434	17.8379	17.833	17.697	17.6182	18.0222	18.0397	17.8236	17.8143
F2Z5J1	26S protease regulatory subunit 4	PSMC1		14	40	0.327318	0.09481	18.4314	18.1562	18.3167	18.3209	18.6002	18.3458	18.2883	18.3702
P56941	NPC intracellular cholesterol transporter 1	NPC1		14	11.6	0.172526	0.0957546	18.1894	18.3238	18.0991	18.0616	18.228	18.281	18.2333	18.3147
A0A287ADK3;A0A286ZL79;A0A287A399;A0A287AWM0;A0A5G2QZJ5;F1RKM1;A0A5G2RFA2;A0A5G2Q7X5;A0A5G2RFH5;A0A5G2R3L2	Aldehyde dehydrogenase (NAD(+))	ALDH7A1		15	38.1	0.128048	-0.0795732	18.8139	18.8952	18.8686	19.0111	18.8151	18.7919	18.7956	18.8678
F1SN33;A0A5G2QDQ8;A0A287BTG4;A0A287AR16;A0A287AIF2;A0A287BFH0	Myosin IB	MYO1B		15	13.6	0.233771	0.0690842	18.5483	18.6316	18.6672	18.5341	18.6652	18.7799	18.5982	18.6141
I3LUR1;A0A287APR9	Heteroous nuclear ribonucleoprotein U like 2	HNRNPUL2		15	23.5	0.0539411	-0.208155	18.2676	18.321	18.5991	18.4078	18.1076	18.1082	18.2726	18.2745
A0A5G2QM17;A0A5G2QZA1;F1SA98	14-3-3 protein theta	YWHAQ		15	63.8	0.159414	0.137947	19.1608	19.1155	18.9082	19.095	19.2788	19.3339	19.0348	19.1837
I3LIN5;I3L945;A0A5G2R2E3;A0A5G2QIC3;I3LRU5	Ubiquitin carboxyl-terminal hydrolase	USP14		15	31	0.344569	-0.0577183	18.211	18.2097	18.1656	18.3126	18.1508	18.0451	18.2652	18.2071
A0A286ZVS0;I3LSJ4;A0A287AG93	Splicing factor 3B subunit 3	SF3B3		16	16.8	0.0819773	-0.0842242	18.3662	18.4161	18.5274	18.4703	18.3094	18.4028	18.3477	18.3831
A0A287B5Q4;F1SQK1;A0A5G2R927;A0A286ZT48;A0A5G2QA41	Reticulon	RTN4		16	19	0.179831	-0.0876012	19.0872	19.1105	19.1392	18.9947	18.8897	18.9423	19.1037	19.0455
I3L893;A0A287BJD1;A0A287B4U1;A0A287B799;A0A287BPJ1	Rab GDP dissociation inhibitor	GDI1		16	45.6	0.196703	-0.0444641	19.0697	19.0647	19.0525	19.1764	19.0288	19.0724	19.0545	19.0297
A0A480PLY3;F2Z558;A0A287AXR5;A0A287A0Q6	14-3-3 protein zeta/delta	YWHAZ 14-3-3zeta		16	64.5	0.057962	0.201246	19.1754	19.0845	18.8175	19.0192	19.2862	19.2925	19.1211	19.2019
A0A5G2QMG4;A0A480QP12;F1RQI7;A0A5G2QW31;A0A5G2RKZ9;Q29122	Unconventional myosin-VI	MYO6		16	14	0.135924	-0.16245	18.1429	18.2013	18.326	18.254	17.934	17.9172	18.2696	18.1535
A0A5G2Q8I9;K7GQ48;F1SLX2	Alpha-2-macroglobulin	A2M		16	12.6	0.0773692	-0.203172	17.4597	17.6405	17.7892	17.6051	17.2376	17.422	17.4634	17.5588
A0A5G2QPK6;F1SAF0;A0A5G2QGG6;P09623;A0A5G2QXX6;A0A5G2QH34;A0A480N1D9	Dihydrolipoyl dehydrogenase	DLD		16	42.1	0.277422	0.0870652	18.093	18.1603	17.8788	18.1412	18.2061	18.1595	18.0595	18.1965
A0A5G2QRI5;K7GPM1;A0A5G2R889;A0A5K1V6L8;F1RYJ4	Integrin subunit alpha V	ITGAV		16	18.2	0.125899	-0.151015	18.1361	18.0028	18.301	18.175	18.0875	17.8393	17.9947	18.0893
F1SQW0;A0A5G2R246	Non-specific serine/threonine protein kinase	PAK2		16	38.7	0.134441	-0.0571618	18.8102	18.8128	18.8878	18.8303	18.7118	18.7615	18.8429	18.7962
I3LNB4;A0A287B2W0	Multifunctional fusion protein	ALDH4A1		16	29.8	0.172728	0.0825081	17.7592	17.7691	17.7843	17.6611	17.9005	17.7347	17.761	17.9075
A0A286ZLI8	DEAD-box helicase 17			17	34.4	0.0892446	0.178786	16.9976	16.8977	16.6866	16.8848	17.1257	17.1663	16.971	16.9187
A0A5G2R3M8;F1SC98;A0A287BBS8	Insulin degrading enzyme	IDE		17	19.6	0.128673	-0.0616832	17.3018	17.354	17.3243	17.3635	17.2329	17.2061	17.3263	17.3315
M3V815;I3L693;A0A287AGF0	Heterogeneous nuclear ribonucleoprotein R isoform X2	HNRNPR		17	30	0.224427	0.0537548	17.4341	17.3908	17.4899	17.4106	17.5238	17.5541	17.4053	17.4573
A0A287AL55;A0A5G2QW02;A0A5G2QWP3;F1RQQ7;A0A287AT94;A0A5G2QYQ7	Alpha-1,4 glucan phosphorylase	PYGB		18	23.1	0.344315	-0.0577154	17.8163	17.7448	17.9071	17.7485	17.8313	17.6391	17.7295	17.786
A0A287BKR0;A0A287AUL3;A0A5G2QWJ7;A0A5G2QYI6;A0A287B8E9	Cortactin	CTTN		18	34	0.117224	0.133476	18.0789	18.0222	18.0177	17.9858	18.2538	18.3024	18.0087	18.0736
A0A5G2QML3;F6PYW2	Histone H2B	H1-3		18	43.2	0.277954	0.0822034	18.7801	18.7999	18.8165	18.6206	18.7859	18.9905	18.8057	18.7639
A0A287A8V1;F6Q625;A6M928;A0A5G2QMP7;A0A5G2R7R3;A0A5G2QX96	RNA helicase	EIF4A1		19	46.4	0.0727025	0.10831	18.429	18.3606	18.3423	18.2489	18.4576	18.5426	18.4287	18.3851
A0A5S6HGR0;A0A5G2RIZ8;A0A5G2QXH4	Tropomyosin alpha-4 chain	TPM4		19	51.1	0.112064	0.414807	17.5034	17.4448	17.0894	17.1084	17.7585	18.211	17.5397	17.296
F6Q4L6;A0A287AI50	Solute carrier family 25 member 24	SLC25A24		19	32.2	0.366373	0.0461001	17.8483	18.0324	17.9827	17.894	18.0226	17.9812	17.9248	18.0133
A0A287AGU7;A0A287AHL4;A0A287AZ37	Tubulin beta chain			20	55.3	0.200017	-0.0824757	17.1421	17.0567	17.3114	17.1935	17.1129	17.1419	17.0466	17.0724
A0A5G2QGB1;A0A287BPJ7;F1SDN2;A0A5G2QGJ8;A0A5G2R343;A0A5G2RB89;A0A5G2QL38;A0A5G2QPP5;A0A5G2REA8	Hydroxyacyl-CoA dehydrogenase trifunctional multienzyme complex subunit beta	HADHB		20	44.1	0.226728	0.0761809	18.9782	19.026	18.8799	19.0627	19.1681	18.972	19.0657	19.0457
A0A286ZYX8	Fructose-bisphosphate aldolase	ALDOA		21	56.5	0.184964	0.0593319	19.1705	19.0761	19.1227	19.0363	19.2304	19.1552	19.0987	19.1587
A0A286ZRU9	Serpin H1	SERPINH1		22	57.7	0.457391	0.0395069	19.317	19.3392	19.2366	19.3749	19.3962	19.4504	19.2847	19.2945
A0A480RSB2;A0A5G2QUR1;A0A287AKP0;F1S9I0;A0A480I0B7;A0A286ZQS4	MIA SH3 domain ER export factor 3			22	11.8	0.193154	0.0403895	18.1763	18.1839	18.0917	18.203	18.1761	18.2154	18.232	18.1929
K7GSE0;A0A5G2QG29;F1S9F3	Mitochondrial proton/calcium exchanger protein	LETM1		22	37.6	0.27834	0.0789776	18.1487	18.2616	18.2482	18.0334	18.1766	18.3409	18.193	18.2974
A0A5G2QSK4;A0A287B4B7;A0A287B6B3;Q6Q7J2;F1RUK8;A0A5G2RKF7	Rab GDP dissociation inhibitor	GDI2		22	58.6	0.283682	0.068707	18.9132	18.8286	18.6931	18.9023	18.9835	18.8477	18.9004	18.8806
I3LCA2	T-complex protein 1 subunit theta	CCT8		23	46.8	0.0543727	0.125895	19.3017	19.2398	19.1123	19.0908	19.3106	19.3503	19.3092	19.278
A0A287AAF5;A0A286ZLB3;A0A5G2QQR2;A0A5G2QP34	Dynamin-like 120 kDa protein, mitochondrial	OPA1		24	28.2	0.208575	-0.0807214	18.0961	18.1208	18.194	18.1565	18.039	17.9212	18.123	18.1613
F6Q936;A0A5G2QMG1	T-complex protein 1 subunit beta	CCT2		24	53.7	0.0962919	0.121157	18.8743	18.8679	18.772	18.7637	19.0044	19.058	18.8359	18.8642
A0A287A391;A0A288CG57;A0A286ZUI3;A0A287BJG5	Elongation factor 1-alpha			26	62.2	0.0799459	0.115238	19.8829	19.8063	19.6791	19.7088	19.8849	19.9646	19.8553	19.8333
Q7SIB7;F1RPH0;K7GKJ8;A0A5G2QJC3;A0A5G2R4C4	Phosphoglycerate kinase 1	PGK1		26	65.2	0.0885412	0.0241485	19.7431	19.7177	19.7051	19.6981	19.7527	19.7228	19.7376	19.7475
F1SMV6;A0A5G2QXD8	Nucleolin	NCL		27	34.7	0.0643896	0.26426	19.0093	18.6773	18.4715	18.8152	19.0164	19.0785	18.9937	18.9417
A0A287A0Q8;I3LNG8	Stress-induced-phosphoprotein 1	STIP1		28	45.3	0.059213	0.0897913	19.1737	19.1759	19.0443	19.0631	19.2332	19.2274	19.1902	19.1654
A0A5G2QVV0;I3LR32;A0A5G2R4N8	T-complex protein 1 subunit epsilon	CCT5		28	44.3	0.151076	0.0757222	19.6508	19.5227	19.4682	19.4538	19.6004	19.6072	19.6201	19.5709
P28491;A0A287B0P6;A0A287AG29	Calreticulin	CALR		28	67.9	0.321673	0.0867152	20.5805	20.7619	20.3885	20.6305	20.7301	20.6924	20.6498	20.636
A0A5G2RAC7;F2Z5R6;F1RYI3;A0A5G2QFU2	Cullin associated and neddylation dissociated 1	CAND1		29	26	0.13573	0.0469451	19.0365	18.9624	18.9176	18.9787	19.0541	19.0078	19.02	19.0011
I3LC73	Beta-ketoacyl-[acyl-carrier-protein] synthase I	FASN		30	27.8	0.300795	-0.041852	19.1512	19.1341	19.2038	19.2364	19.2217	19.0905	19.1201	19.1258
P16276	Aconitate hydratase, mitochondrial	ACO2		30	42.6	0.0633007	0.110338	19.4436	19.4057	19.2983	19.3124	19.5426	19.39	19.5091	19.4596
P28839;A0A5G2R3A2;A0A5G2QA84;A0A5G2QAG3	Cytosol aminopeptidase	LAP3		31	62	0.0799298	-0.0493832	19.7988	19.8434	19.8169	19.8345	19.7991	19.7105	19.797	19.7894
A0A287AQS9;A0A286ZNJ8;A0A287AN48;A0A286ZJJ2;A0A287BHA1;F1SV14;P26044;A0A287AB04;A0A286ZYV1;A0A5G2QE36	Radixin	RDX		34	54.4	0.527159	0.0206108	19.7195	19.6729	19.6214	19.6643	19.6365	19.7326	19.6664	19.725
F1S9Q3;A0A286ZWK2;F1S9Q1;A0A286ZPN4;A0A287APM9;A0A286ZPC8	Heat shock protein family A (Hsp70) member 8	HSPA8		34	64.9	0.179603	0.0739326	20.1813	20.1201	20.1308	20.0614	20.2482	20.284	20.1	20.1571
A0A287BAB8	Microtubule-associated protein			34	18.6	0.111063	-0.183626	11.831	11.8999	12.017	12.0001	11.6594	11.5659	11.9628	11.8254
A0A287B6J6;A0A5G2R0T1;A0A5G2RBW3;F1RI15	Heat shock 70 kDa protein 4	HSPA4		36	47.8	0.0648364	0.178136	19.0094	18.9682	18.8241	18.8427	19.1567	19.2371	18.9811	18.9821
A0A287AE06;A0A480NRZ3;F1RLQ2;A0A287BCB7;A0A287B1C7	Lamin isoform A	LMNA		38	61.3	0.0529149	0.846073	12.0884	12.2018	10.8898	11.6543	12.3771	13.0536	12.6082	12.1797
A0A5G2QM23;A0A287AMM6;A0A5G2QEH4;A0A5G2QII1	MICOS complex subunit MIC60	IMMT		38	53	0.194232	0.0721951	19.3222	19.4329	19.3372	19.2146	19.4134	19.4014	19.3406	19.4402
I3LII3	Eukaryotic translation elongation factor 2	EEF2		38	47.2	0.178202	0.0917401	19.8734	19.7207	19.6965	19.8434	19.9871	19.8839	19.83	19.8001
F1S0N2	ATP-citrate synthase	ACLY		57	54.6	0.153178	0.0700736	20.4287	20.3842	20.3356	20.3919	20.5446	20.3967	20.3861	20.4934
A0A287B9W3	Dynein cytoplasmic 1 heavy chain 1	DYNC1H1		105	24.7	0.538849	0.0221887	20.4075	20.4639	20.449	20.3335	20.4791	20.4313	20.3934	20.4388
A0A5G2QP63;I3LB03;A0A5G2QMD5	ATP binding cassette subfamily F member 3	ABCF3		1	1.2	0.618184	-0.0437858	15.1698	15.0469	15.0766	15.1026	14.9054	14.9513	15.2518	15.1123
A0A286ZZK2;A0A5G2QDD1;A0A5S8KS44;Q9GKE8;A0A287BNV5;A0A287BQR8;A0A286ZYI5;A0A286ZQ17;A0A5G2QX00;A0A5G2R5L9	Leukocyte surface antigen CD47	CD47		1	3.1	0.398062	0.124684	12.762	12.724	12.573	12.5255	12.4239	12.7558	12.9513	12.9523
A0A287BSR7;F1RQV7;A0A287A0C3;A0A287BMZ6	39S ribosomal protein L14, mitochondrial isoform X1	MRPL14		1	4	0.797529	0.113513	9.62173	9.23562	9.05748	9.16821	10.0631	9.32137	8.26552	9.88715
F1RUT9;A0A287A3C8	E3 ubiquitin-protein ligase	UBR2		1	0.5	0.0705906	-0.221519	10.3962	10.5479	10.8018	10.4991	10.4913	10.305	10.3136	10.2491
A0A287AGZ9;A0A5G2RJ73	Riboflavin kinase	RFK		1	7.1	0.0653796	0.191429	14.8177	14.8144	14.7193	14.7661	14.7786	15.1531	15.0468	14.9046
A0A287ANK1;F1RPJ7	Uracil phosphoribosyltransferase homolog	UPRT		1	4.6	0.53289	-0.276145	16.5511	15.9021	15.7657	16.4753	15.508	15.0558	16.5146	16.5113
A0A287AQH0	GATA zinc finger domain containing 2B	GATAD2B		1	2.1	0.0823523	-0.159406	13.3301	13.5588	13.6362	13.3494	13.2901	13.311	13.3104	13.3254
A0A287AWN1;A0A5G2R4G7	MAPK regulated corepressor interacting protein 1	MCRIP1		1	9.7	0.678263	0.0417459	15.4885	15.2943	15.2727	15.3961	15.2463	15.32	15.6227	15.4295
A0A287BEP4	Translocase of outer mitochondrial membrane 6	PRICKLE4		1	18.9	0.897965	0.0340748	13.5218	13.2483	13.1089	13.0929	13.0222	12.7555	13.7702	13.5604
F1SRK2;A0A5G2QLB8;I3LNZ6;A0A5G2QAX4	5-nucleotidase domain containing 3	NT5DC3		1	1.7	0.23605	-0.144393	12.2945	12.4899	12.6087	12.2355	12.2403	12.4562	12.2101	12.1444
A0A5G2R199;A0A5G2RC21;A0A5G2R226;A0A5G2QMJ9;I3LR64	Iron-sulfur cluster assembly enzyme	ISCU		1	5.6	0.981078	-0.00315833	14.8845	15.02	14.8908	14.7521	14.8075	14.6472	15.1971	14.883
A0A5G2R764;A0A5G2QNA2;F1RMD8	Uncharacterized protein			1	1.7	0.283422	0.53932	10.0504	9.66848	9.62413	10.1302	9.51323	11.4896	10.7175	9.91006
A0A5G2QP59;I3L5E2;A0A5G2R118	Sorting nexin-17			1	2.1	0.194113	-0.23421	11.6218	11.8957	12.0693	11.7327	11.7847	11.609	11.2325	11.7565
Q767K7;A0A5G2QYX5;A0A5G2R9W6;A0A5G2QVS6;K7GQ14;K7GR62;I3L925	Alpha-tubulin N-acetyltransferase 1	ATAT1 MEC17		1	3.3	0.104543	-0.21235	11.611	11.8913	12.0733	11.8974	11.5153	11.6305	11.7857	11.6921
A0A5G2R4D6;F1RMY6	TSC22 domain family member 4	TSC22D4		1	1.9	0.719945	0.0205209	13.2523	13.1487	13.2618	13.2614	13.2205	13.3786	13.2534	13.1537
F1RNZ3	Metallo-beta-lactamase domain containing 2	MBLAC2		1	4.3	0.469084	-0.0724573	14.7452	14.8659	14.7197	14.8084	14.6119	14.5168	14.8749	14.8458
F1S435	Exosome component 6	EXOSC6		1	5.9	0.0967911	-0.207792	13.5912	13.812	13.8956	13.4845	13.3549	13.5397	13.5534	13.5042
I3LCK8	Ring finger protein 25	RNF25		1	2.6	0.943051	-0.00799704	12.9855	13.0319	13.1249	12.8451	13.1774	12.9599	12.7534	13.0648
A0A286ZKR5	LSM6 homolog, U6 small nuclear RNA and mRNA degradation associated	LSM6		2	12.1	0.881705	0.0198839	15.6833	15.6061	15.6155	15.537	15.49	15.4116	15.9743	15.6455
A0A286ZMT3;F1SB99;A0A287AE39	RING finger protein 214 isoform 1	RNF214		2	3.7	0.35842	-0.108692	12.9921	12.9547	13.2828	12.9408	12.7941	13.1416	12.898	12.902
A0A286ZP73	SWI/SNF related, matrix associated, actin dependent regulator of chromatin, subfamily a, member 5	SMARCA5		2	2.2	0.710245	-0.0500114	11.9737	12.1215	12.1498	11.7866	12.1717	12.0004	11.6992	11.9603
A0A480Y9B4;A0A286ZQB1	Queuosine salvage protein	QNG1 C10H9orf64 C9orf64		2	4.4	0.342709	-0.0650353	14.5984	14.6637	14.7267	14.6263	14.6631	14.6307	14.6414	14.4198
F1SKP7;A0A287ATT3;A0A287AZD9;A0A287B274;A0A287A0K4;A0A5G2RDM8;A0A5G2R6N9	Protein kinase domain-containing protein	CSNK1E		2	4.1	0.0944803	-0.222126	10.796	10.6934	10.8535	10.786	10.2454	10.6379	10.7237	10.6333
A0A287A5U7;F1RMR6;A0A287BJM3	HSPA (Hsp70) binding protein 1	HSPBP1		2	4.6	0.75012	-0.0225825	12.668	12.502	12.5734	12.6457	12.4471	12.5175	12.6934	12.6408
A0A5G2R8N2;A0A5G2QZE7;A0A287A7X7;A0A5G2R7L9	Pyroglutamyl-peptidase I			2	9.3	0.962539	0.00388837	14.6059	14.6769	14.5668	14.7523	14.5709	14.5298	14.8343	14.6826
I3L9K5;A0A287AWH5;A0A5G2QMJ1	Nuclear casein kinase and cyclin dependent kinase substrate 1	NUCKS1		2	12.4	0.882702	0.0297008	13.5756	13.3798	13.4253	13.7145	13.7767	13.8786	13.0905	13.468
A0A287B854;I3LCQ9	GTPase KRas isoform X2	KRAS		2	12.2	0.10624	-0.13102	16.0978	16.1168	16.3668	16.2774	16.0839	16.1352	16.0204	16.0951
A0A287BFH9;A0A480EHK2;A0A5G2R4K2;A0A286ZW32	Alpha tocopherol transfer protein like			2	10.7	0.561111	-0.0939193	16.843	16.803	16.7013	16.8677	16.6035	16.3918	17.097	16.7469
A0A5G2R6M7;A0A287BN92	Serpin peptidase inhibitor, clade B (ovalbumin), member 9	SERPINB9		2	7.3	0.922322	-0.0109158	14.2858	14.1729	14.245	14.3834	14.0313	14.5062	14.2856	14.2203
A0A5G2RMQ4;A0A5G2Q7D2;I3LAX0;A0A5G2QGR2;A0A287BQI0;F1SEK6	Catenin beta like 1	CTNNBL1		2	3.7	0.140148	0.1361	14.3268	14.0928	14.0771	14.3725	14.3323	14.4138	14.3546	14.3129
A0A5G2Q9Z1;F1SAB0	Cell division cycle 73	CDC73		2	2.7	0.675306	-0.0500295	13.391	13.3736	13.4744	13.4297	13.4529	13.6251	13.1055	13.285
A0A5G2QEJ2;F1RXI2;A0A287A007;A0A287AUX1	Collagen IV NC1 domain-containing protein	COL4A1		2	4.6	0.336307	-0.0870574	14.6891	14.6353	14.8307	14.5044	14.5032	14.7207	14.5329	14.5544
I3LJT9;A0A5G2R744	Protein phosphatase methylesterase 1	PPME1		2	8.2	0.449992	-0.0361462	14.4473	14.4166	14.4921	14.4718	14.496	14.3223	14.3814	14.4835
A0A5K1TWC1;F1SQX9;A0A287BS37	Apolipoprotein D	APOD		2	11	0.871941	0.0489323	15.5311	15.4908	15.1455	15.1141	14.9067	14.9679	16.0467	15.556
F1RLC4;P45845	Lysyl oxidase homolog	LOX		2	5.7	0.991848	0.00114846	15.0648	15.1273	15.1496	14.857	15.2386	14.8385	15.0104	15.1158
F1RM42	Interferon regulatory factor 2 binding protein 1	SYMPK		2	4.6	0.466551	-0.131582	11.2842	11.5514	11.7554	11.348	11.1286	11.2729	11.2776	11.7336
F1RXC5	WAS/WASL-interacting protein family member 2	WIPF2		2	8.2	0.33688	-0.0524096	11.4742	11.4632	11.4866	11.3166	11.3213	11.3613	11.382	11.4665
I3LC88	LDL receptor related protein 1B	LRP1B		2	0.3	0.191331	0.17469	13.3518	13.5379	13.2149	13.3349	13.4227	13.3264	13.7596	13.6297
I3LHS5	V-SNARE coiled-coil homology domain-containing protein			2	11.9	0.534684	-0.0453603	15.8987	15.9765	16.0515	15.9023	15.8806	16.0793	15.8054	15.8822
I3LVQ6	H/ACA ribonucleoprotein complex subunit	GAR1		2	10.5	0.229864	0.0936387	14.34	14.431	14.5488	14.4271	14.5123	14.6869	14.4961	14.4262
Q29036;A0A5G2QH37;A0A5S6FUV7	Dolichyl-diphosphooligosaccharide--protein glycosyltransferase subunit DAD1	DAD1		2	19.5	0.161547	-0.106938	15.665	15.7613	15.8441	15.592	15.7007	15.6386	15.5304	15.5649
A0A5G2QYN3;A0A5G2R260;A0A286ZLL9	Synaptopodin	SYNPO		3	5.7	0.0682717	-0.225881	15.3013	15.6109	15.5639	15.4366	15.0558	15.2687	15.4173	15.2674
A0A287A9A6;A0A286ZP46;A0A286ZT65	Putative Xaa-Pro aminopeptidase 3 isoform 1	XPNPEP3		3	7.9	0.680354	-0.0349276	14.9611	15.104	15.2445	15.0944	15.1477	15.1242	14.9009	15.0914
A0A286ZPD7;A0A287BK04	Transmembrane emp24 domain-containing protein 7	TMED7		3	14.2	0.88658	-0.0149302	15.6526	15.8282	15.9449	15.741	15.6417	15.9836	15.6685	15.8132
A0A287B5S7;A0A5G2RFI5;A0A287AY99;A0A5G2R5E3;A0A286ZQ43;F1RSJ1;A0A5G2RM57;A0A5G2QC41;A0A5G2RBA6;F1SV63	Protein argonaute-2	AGO2 EIF2C2		3	4.1	0.389764	-0.0729601	12.9037	12.8932	12.9214	12.8235	12.6999	13.0306	12.7983	12.721
P27485;F1SC80;A0A287A3Z4	Retinol-binding protein 4	RBP4		3	20.4	0.559364	-0.227317	15.5333	15.4541	14.9357	15.4138	14.5427	14.5064	15.844	15.5345
F1S438;A0A287AG10	Mixed lineage kinase domain like pseudokinase			3	5.3	0.473031	-0.115253	15.8003	15.6258	15.671	15.7759	15.4501	15.3004	15.9584	15.703
A0A287AGR3;A0A287BPJ8;A0A287B1M9;A0A286ZJT5;A0A287BFA3;A0A287BPW9;A0A287B6S0;A0A287BG44;A0A286ZJC9	Sorbin and SH3 domain containing 1	SORBS1		3	2.9	0.339655	-0.142677	9.44366	9.39348	9.37297	9.12994	8.88164	9.27215	9.16844	9.44711
A0A287AP19;A0A5G2QCH7;A0A287BNJ9;A0A287B357;F1SMT1;A0A287A4J5	Eukaryotic translation initiation factor 4E family member 2	EIF4E2		3	12.9	0.274777	-0.0847843	12.2977	12.2588	12.3536	12.0844	12.1072	12.0837	12.2435	12.2209
A0A480TWJ1	Exocyst complex component 3	EXOC3		3	4.4	0.062525	-0.201527	12.8861	13.1072	13.0729	12.9207	12.8181	12.9756	12.7366	12.6504
A0A5G2QSC0;F1S393;A0A287BA78;A0A5G2Q9T3	Cytochrome b5 type B	CYB5B		3	29.1	0.248401	-0.0934832	15.7739	15.9693	16.0137	16.0007	15.8224	15.9826	15.8116	15.7671
B5APV0	Actin-related protein 2/3 complex subunit 5			3	32.5	0.64362	-0.0297537	14.6492	14.7288	14.6569	14.7154	14.633	14.5442	14.8187	14.6354
P81045;D2XUP7	Cytochrome c oxidase copper chaperone	COX17		3	58.1	0.515117	-0.131413	16.5324	16.4638	16.3775	16.2624	16.0487	15.8963	16.6486	16.5169
F1SG41	Formyltetrahydrofolate dehydrogenase	ALDH1L2		3	3.7	0.110043	0.0743637	15.3259	15.3321	15.2858	15.2423	15.4557	15.3101	15.3944	15.3233
F1SLD2	Protein FAM136A	FAM136A		3	23.8	0.418939	0.148618	16.0507	15.8486	16.018	16.0147	15.8306	16.6028	16.0378	16.0553
I3LR13;A0A5G2QV96	NCCRP1, F-box associated domain containing	NCCRP1		3	9.3	0.76484	0.0543919	12.019	11.9261	11.9795	11.8713	12.3554	11.5371	12.0924	12.0286
K7GPY8	Spermine synthase	SMS		3	6.8	0.592231	0.0279732	15.4497	15.3705	15.372	15.4233	15.525	15.307	15.4485	15.447
F1RTA3;A0A286ZMB2;A0A287AXF3	Folate gamma-glutamyl hydrolase	GGH		4	9.6	0.151383	-0.109478	16.3626	16.3735	16.3329	16.2045	16.1676	16.3666	16.1213	16.1801
A0A5G2QIP9;A0A287A837	Protein LZIC	LZIC		4	17.8	0.891572	0.0192132	15.7053	15.8173	15.9095	15.5733	15.8513	16.0086	15.4665	15.7559
A0A5G2QXQ1;A0A5G2R1Y0;A0A287B7J9;I3LJP6;A0A5G2RIP8;A0A5G2RE45;A0A287ACL6;A0A287AQR5	40S ribosomal protein S24			4	34.6	0.0562151	0.107821	15.773	15.6556	15.7073	15.8111	15.9235	15.8125	15.8556	15.7867
F1S924;A0A287ADI3	Coiled-coil domain containing 124	CCDC124		4	17	0.240259	-0.0872898	16.8272	16.9147	17.0171	17.0081	16.9466	16.9318	16.7931	16.7465
A0A287B654	Neudesin neurotrophic factor	NENF		4	32	0.686099	0.0199468	15.9034	15.8853	15.8239	15.9159	15.947	15.7757	15.9319	15.9536
A0A287BJK2;F1SRE0;A0A5G2R5T4;A0A5G2QPA7	X-ray repair cross complementing 6	XRCC6		4	8.5	0.968514	0.0042994	15.4413	15.2646	15.2097	15.4394	15.3738	15.1034	15.5108	15.3842
A4L2Z4	G protein subunit alpha 14	GNA14		4	11	0.133279	-0.123428	13.5905	13.8762	13.7597	13.6119	13.5392	13.5692	13.5852	13.651
F1RXR3	Mannosyltransferase	ALG12		4	8.7	0.180485	-0.136401	14.6524	14.696	14.8693	14.6515	14.7963	14.5282	14.4627	14.5364
F1SQP4	NADH dehydrogenase [ubiquinone] 1 alpha subcomplex subunit 12	NDUFA12		4	34.5	0.180491	-0.0841396	14.7053	14.8177	14.8252	14.8378	14.8196	14.5959	14.6997	14.7343
F1STK8;A0A5G2QG24;A0A5G2QPP0	Chromosome 9 C11orf54 homolog	C9H11orf54 C11orf54		4	15.6	0.864326	0.0154412	15.7268	15.7268	15.623	15.529	15.647	15.4809	15.7118	15.8276
I3L8Q5	Peroxisomal trans-2-enoyl-CoA reductase	PECR		4	14.9	0.876884	-0.0119224	16.3137	16.386	16.3616	16.3446	16.262	16.2035	16.3593	16.5334
I3LUD1;A0A286ZNV0	Superoxide dismutase [Cu-Zn]	SOD3		4	15.8	0.581614	0.0570104	13.3971	13.4712	13.6005	13.4153	13.6663	13.5947	13.2753	13.5759
A0A286ZU97	Uncharacterized protein	MTCH2		5	16.2	0.660658	0.0483751	16.449	16.3133	16.3606	16.3931	16.5678	16.13	16.5338	16.4779
A0A287AHA6;F2Z5I7;A0A287A8E1;A0A5G2R7B4	AP-1 complex subunit mu-1	AP1M1		5	13	0.947297	0.00334382	14.7813	14.8281	14.812	14.7649	14.8753	14.7974	14.6701	14.8569
A0A287BKE2	Protein NDRG1	NDRG1		5	17.4	0.814717	0.0301929	15.517	15.6473	15.4035	15.3844	15.6141	15.2027	15.6802	15.576
A0A5G2QF37;F1SSM0;A0A5G2QDG7;A0A5G2R692;A0A287B635	Exocyst complex component 5	EXOC5		5	8.1	0.397028	-0.203148	11.7445	11.724	11.4884	11.809	11.1425	11.1452	12.0091	11.6565
F1RWL7	NADH dehydrogenase [ubiquinone] 1 beta subcomplex subunit 8, mitochondrial	NDUFB8		5	34.4	0.282516	-0.116043	16.6748	16.8626	16.88	17.0306	16.5604	16.872	16.77	16.7814
F1S3W0	Cytochrome b-c1 complex subunit 6	LOC100524873		5	64.8	0.326504	0.0940089	15.9787	15.9682	15.9315	16.0654	16.2082	15.8401	16.0962	16.1752
A0A286ZU20;A0A287AJ48;A0A287ADE3;A0A286ZNX8;A0A287B2P2;F1SSI1	Protein phosphatase, Mg2+/Mn2+ dependent 1A			6	21.6	0.783696	0.0105624	16.7665	16.7287	16.7084	16.7021	16.818	16.6525	16.7395	16.7381
A0A287AQM9;I3LLY4;A0A286ZIQ2;A0A287B9D7	N-ribosyldihydronicotinamide:quinone reductase 2	NQO2		6	39	0.266803	0.129951	16.7113	16.5856	16.3412	16.4993	16.6466	16.4724	16.7264	16.8118
A0A5G2QM16;A0A287BNW6	Endothelial differentiation related factor 1	EDF1		6	24.5	0.926756	-0.00725317	16.1307	16.2012	16.1304	16.2357	16.286	16.2872	16.0891	16.0067
A0A5G2QW92;A0A287BQU7	Small nuclear ribonucleoprotein Sm D2	SNRPD2		6	47.1	0.337277	0.0591493	17.4459	17.3505	17.4487	17.3979	17.3437	17.4786	17.5966	17.4608
A0A5G2R4P6;A0A481CTR3;I3LQD7;A0A287ADR9	Cyclin G associated kinase	GAK		6	4.7	0.280124	-0.164876	14.3602	14.6366	14.95	14.6543	14.6437	14.5587	14.3604	14.379
F2Z5Q1;A0A5G2REZ7;A0A287A1F6	Charged multivesicular body protein 2B	CHMP2B		6	24.4	0.453186	0.0658813	15.7503	15.7111	15.7732	15.7016	16.0085	15.7373	15.6281	15.8258
P67872;K7GQK6;K7GPU8;K7GKN1	Casein kinase II subunit beta	CSNK2B CK2N		6	31.2	0.537953	0.0315952	17.1814	17.1018	17.21	17.2426	17.2747	17.2517	17.1051	17.2307
A0A287BPP9;I3LQ51	Proteasome subunit beta	PSMB1		7	36.1	0.785423	-0.00954151	18.1536	18.1701	18.1421	18.231	18.2217	18.0975	18.1479	18.1916
A0A5G2R2E2;F1RWH6;A0A5G2RA32	CDK5 regulatory subunit associated protein 3	CDK5RAP3		7	13.9	0.0692688	0.112829	17.9847	17.8361	17.832	17.9271	18.0928	17.9215	18.0167	18.0003
A0A5G2R4Z1;F1RT25;A0A5G2R8V6	Sorting nexin-3	SNX3		7	38.9	0.117531	0.0581613	16.6932	16.6768	16.6018	16.6055	16.7216	16.7531	16.6626	16.6726
F2Z4Z8	G protein subunit beta 2	GNB2		7	23.5	0.48225	0.0752921	13.4659	13.3473	13.1699	13.3658	13.4204	13.1868	13.4981	13.5448
I3LUZ1;F1S4V8	Copine 1			7	6.1	0.353163	0.0770197	17.2185	17.0645	17.0314	17.0353	17.0086	17.1733	17.314	17.1619
A0A287A1U5;F1SMZ6;A0A5G2R8I0	10 kDa heat shock protein, mitochondrial	HSPE1		8	71.7	0.980625	0.00111532	18.2218	18.3494	18.2581	18.2292	18.2906	18.2495	18.1838	18.3391
A0A287A2Z1;A0A5G2Q9P0;F1SS99;A0A5G2QH08	Prune exopolyphosphatase 1	PRUNE1		8	28.2	0.17294	-0.133487	15.437	15.6247	15.6099	15.4856	15.2924	15.2684	15.5136	15.5488
A0A2C9F3H3;A0A5G2RIA6;A0A287B8H8;P37111;A0A5G2RAG0;A0A286ZX40;A0A5S6IH59;A0A287BCN4;A0A5G2QBD8;I3LAP5	N-acyl-aliphatic-L-amino acid amidohydrolase	ACY1		8	25.6	0.468146	-0.0508356	16.4146	16.4937	16.4972	16.5015	16.5144	16.2849	16.3588	16.5457
A0A5G2R4F8;A0A5K1VTT2	AP-1 complex subunit gamma			8	8.4	0.575633	-0.0369463	16.2781	16.2188	16.2837	16.1924	16.201	16.0461	16.2631	16.315
A0A287A9K4;A0A286ZP24;I3L9H8;A0A287BM04;A0A287B676;A0A286ZQP6;A0A287AY17	Staufen double-stranded RNA binding protein 1	STAU1		10	18.8	0.368627	-0.0791492	15.6278	15.8219	15.915	15.6759	15.6482	15.8225	15.6177	15.6357
A0A287AE88;F1SL07	NADH:ubiquinone oxidoreductase subunit A9	NDUFA9		10	30.6	0.945025	-0.00312996	17.7888	17.7711	17.7479	17.7486	17.8787	17.6842	17.7183	17.7628
A0A287BSJ6;A0A287ALC2;F1SU29;I3LLK1;A0A5G2R238;A0A287BST4	RAN binding protein 2	RANBP2		10	3.7	0.334154	0.08708	15.3365	15.3989	15.3571	15.3302	15.4998	15.6428	15.355	15.2734
A0A287BGV0;A0A287AX55;A0A286ZW55;A0A287ARS0;A0A287ATW8;A0A287BEZ7;A0A5G2RB20;F1SUB2	Sphingosine-1-phosphate lyase 1	SGPL1		10	20.5	0.360488	-0.0989246	16.6624	16.6085	16.7121	16.7619	16.6682	16.3063	16.6617	16.713
F1RZQ6;A0A286ZIE8;I3LDJ6	ADP/ATP translocase	SLC25A4		11	43.3	0.635452	-0.0446167	15.7534	15.7	15.5877	15.6849	15.7253	15.39	15.7272	15.7052
A0A287A8C3;A0A480Q0Y5;I3L9C8;A0A287B6J1	Integrin-linked protein kinase	ILK		11	25.5	0.865492	0.0101056	16.7754	16.7935	16.8776	16.8545	16.8343	16.9751	16.8046	16.7275
A0A287A8Y8;A0A287BG49;F1RJH2;A0A287AP64;P79273	Short-chain-specific acyl-CoA dehydrogenase, mitochondrial			11	20.6	0.99116	0.00108957	17.8013	17.7368	17.7538	17.7789	17.9296	17.5081	17.7658	17.8717
F1RGS2;Q70KH2;A0A5G2R4K3	Glucosylceramidase	GBA1		11	26.1	0.66239	-0.0629997	18.1638	18.0892	18.1187	18.1487	18.1085	17.7372	18.0236	18.3992
A0A287BEH6;A0A287AZ96;A0A287B9H3	PDZ and LIM domain 7	PDLIM7		12	35.3	0.218121	0.0965657	17.4086	17.401	17.3525	17.4467	17.3742	17.6525	17.5709	17.3974
A0A287BHL0;A0A480Q0J7;A0A5G2QGE1;A0A5G2QDP8;A0A5G2QVL8;A0A5G2R625;A0A5G2QU32;A0A5G2REH8;F1SFQ4	Poly(rC) binding protein 2	PCBP2		12	43.6	0.327124	-0.12237	17.7068	17.8187	18.1023	17.6607	17.7959	17.7909	17.5561	17.6562
A0A5G2QDF5;A0A287A5I7;F1RMH7;A0A5G2QA24	Unc-45 myosin chaperone A	UNC45A		12	14	0.989013	0.00049448	17.279	17.2366	17.1949	17.2823	17.2995	17.2933	17.2059	17.1962
F1SMF4;A0A5G2QAT5	Integrin subunit alpha 2	ITGA2		12	11.5	0.685162	-0.0355849	17.8606	17.8679	17.8087	17.9654	17.6392	17.8018	17.9421	17.9771
A0A287B401	RNA binding motif protein 14	RBM14		13	23.9	0.292453	-0.0252614	17.9638	17.9656	17.9806	17.969	17.8977	17.9976	17.958	17.9247
I3LDR9	Caveolae associated protein 2	CAVIN2		13	30	0.947985	-0.00749207	17.5758	17.6018	17.5856	17.6813	17.3041	17.7002	17.8027	17.6074
F1RHA0;A0A5G2QLR8;A0A287ACH4;A0A286ZI04;A0A287BBA1;A0A5G2QBG7;I3LNR4	2-oxoisovalerate dehydrogenase subunit alpha	BCKDHA		14	41.3	0.677897	-0.023406	18.1684	18.1918	18.2075	18.2211	18.1936	18.0223	18.2618	18.2175
A0A5G2QCA3;F1RPY1;A0A286ZXQ0	Atlastin GTPase 3	ATL3		14	32	0.754913	0.044456	18.2243	18.2528	18.0202	18.0063	18.0187	17.9195	18.4154	18.3279
A0A286ZT82;A0A287AZK2	Transgelin	TAGLN		17	69.5	0.392256	0.140266	19.7595	19.8608	19.6961	19.683	19.734	20.3072	19.8734	19.646
A0A286ZXG4;F1SFE6;A0A287BG14	Proteasome 26S subunit, ATPase 6	PSMC6		17	47.9	0.225937	0.0537891	18.2451	18.2277	18.175	18.184	18.3306	18.16	18.2762	18.2802
A0A288CFY3	Tropomyosin alpha-3 chain	TPM3		17	57.7	0.586682	-0.107484	17.7988	17.4338	17.8838	17.8274	17.7007	18.0254	17.2885	17.4993
F1S166;A0A5G2QDP0;A0A5G2QAB7;A0A287B0D1	Protein unc-45 homolog B			18	22.9	0.904166	-0.010489	17.2684	17.1638	17.3121	17.301	17.3587	17.3982	17.1687	17.0778
A0A5G2QMI6;F1RZ71;A0A5G2QRA0;A0A5G2R9R9	Septin 9	SEPTIN9		18	31.8	0.384223	0.0694118	18.1145	18.0379	18.0524	18.0695	18.2006	18.285	18.1192	17.9471
I3LDA5	EH domain containing 4	EHD4		18	41.2	0.502824	0.0584536	17.7734	17.7943	17.8514	17.7686	17.6228	17.9376	17.9766	17.8845
A0A287B2T8;A0A287AI01;A0A287AT82;I3LIP6	Aspartate beta-hydroxylase			21	37.6	0.620353	0.0285106	18.8306	18.8845	18.8849	18.8137	18.9881	18.8152	18.775	18.9495
A0A287B3Y2;A0A287AW58;I3LSU1;A0A287BP90;A0A287BK25;A0A287BEN9;A0A287ATQ0	Non-POU domain containing octamer binding	NONO		21	47.9	0.471239	-0.0419216	18.2616	18.3106	18.3388	18.4095	18.3229	18.3993	18.2094	18.2213
A0A5G2RI50;A0A5G2QUQ1;I3LIL4;A0A286ZL61	Myosin IC	MYO1C		23	23.4	0.744659	0.0243125	18.0427	18.0874	18.1755	18.0995	18.0503	18.3225	18.0669	18.0627
A0A287A1G4;F1RWW4;A0A287A3D2	PDZ and LIM domain 5	PDLIM5		27	51.6	0.885432	-0.0077424	19.5849	19.5731	19.5371	19.5823	19.6738	19.4753	19.478	19.6194
A0A5G2R1Q1;F1SB67	Insulin like growth factor 2 receptor	IGF2R		33	13.9	0.924091	-0.00526476	19.0378	19.074	19.0225	18.991	18.9291	18.9522	19.0927	19.1302
F1S4P6;A0A5G2QS02;A0A287A3Z5	Eukaryotic translation initiation factor 3 subunit A	EIF3A EIF3S10		40	27.1	0.987657	-0.000849724	18.267	18.2013	18.3542	18.2921	18.317	18.378	18.2071	18.2091
F1RR78	Spectrin alpha, non-erythrocytic 1	SPTAN1		101	50.5	0.666047	0.0349352	16.1227	16.1513	15.9656	16.1024	15.9492	16.2382	16.2029	16.0915
A0A286ZJX3;A5A777;A0A287ABU3	Biogenesis of lysosome-related organelles complex 1 subunit 5	BLOC1S5		1	4.2	0.293353	-0.121356	12.0942	12.2873	12.5139	12.1765	12.1082	12.0352	12.2878	12.1551
A0A287BNC2;A0A287A3Z0	Mitotic arrest deficient 1 like 1	MAD1L1		1	1.7	0.0942916	0.190967	12.0654	12.197	11.9429	12.2446	12.4927	12.2458	12.1759	12.2994
A0A286ZNR7	Transmembrane protein 128	TMEM128		2	16.4	0.122626	-0.13591	15.7102	15.7149	15.813	15.7315	15.642	15.3951	15.6807	15.7082
A0A287AIR5;A0A286ZYP6	HscB mitochondrial iron-sulfur cluster cochaperone	HSCB		3	14.5	0.400429	-0.0551708	15.2574	15.249	15.3141	15.3245	15.1391	15.1647	15.3961	15.2245
I3L6X7;A0A5G2QL86	Vacuolar-sorting protein SNF8	SNF8		4	17.1	0.23651	-0.14562	17.2001	17.231	17.1988	17.4195	16.9566	16.9651	17.363	17.1823
I3LH60	Ras-related protein Rap-2	RAP2C		4	25.1	0.396342	-0.114707	11.8114	12.0009	11.9244	12.203	11.7699	11.654	12.049	12.0079
F1S091;A0A286ZUS1;A0A287AGC0	RAB8B, member RAS onco family	RAB8B		5	22.7	0.0926645	-0.412827	11.1329	10.977	11.3807	11.4205	10.5265	10.4971	11.0411	11.1951
A0A5G2QXK9;A0A5G2RFR6;A0A287AEN4;A0A287B1F9;F1RKK2	Solute carrier family 12 member 2	SLC12A2		5	4.8	0.239207	0.203765	15.9366	16.049	15.9109	15.7095	15.8063	16.463	16.1559	15.9958
A0A286ZSA7;I3LHC8	3-hydroxybutyrate dehydrogenase 2	BDH2		6	29.6	0.1249	-0.151947	16.4685	16.5003	16.532	16.4417	16.1509	16.2353	16.4766	16.4719
A0A287AT18;A0A287BRR7	Proteasome subunit alpha type	PSMA7		9	41.1	0.390459	0.0281301	17.3652	17.3559	17.2907	17.3637	17.378	17.3008	17.4092	17.4
A0A287AUB6;A0A287ARA5;A0A286ZWY6;A0A286ZQE6;A0A287APW9;A0A287A6L0;F1S9W8	Kinesin light chain	KLC1		10	17.6	0.185737	0.0763741	17.0077	16.8952	16.9234	16.8848	17.0368	17.1057	16.9659	16.9083
A0A5G2QKS9;I3LUP6;F1RRY2	Nucleophosmin	NPM1		12	45.9	0.149169	0.0997539	18.7565	18.6768	18.6811	18.678	18.8413	18.9327	18.7481	18.6693
A0A287AXM7;A0A287AIB9;A0A287A8B7;A0A287B4L2;A0A286ZI27;I3LMG2;A0A287A472;A0A287A9D3	Interferon induced protein 44 like	IFI44L		1	2.6	0.553222	-0.17349	14.9631	15.6036	15.3894	15.1516	14.6753	15.7866	14.9808	14.9711
F1SPX9;A0A287BH30;A0A286ZI70;A0A287AN89;A0A287A227	Dolichyl-phosphate-mannose--protein mannosyltransferase	TMTC3		1	0.8	0.415973	-0.0333257	13.5341	13.5915	13.6905	13.5679	13.5382	13.5275	13.6045	13.5805
A0A286ZID0;F1RKC9	L-serine ammonia-lyase	SDSL		1	6	0.778178	-0.113327	16.4352	16.1659	15.7827	16.2845	15.5064	15.3717	16.7706	16.5664
A0A287A384;A0A286ZIJ2;A0A286ZLH7	Ribosome assembly factor mrt4	MRTO4		1	4.1	0.556004	-0.0318284	15.669	15.6746	15.593	15.5384	15.5954	15.5524	15.6919	15.508
A0A287AVA9;A0A286ZIU5;A0A287ARJ8;F1SCC6	Alpha-1-antichymotrypsin 2	LOC100153899		1	3	0.248835	-0.372146	15.2757	15.2699	15.2841	15.216	14.3561	14.4152	15.3881	15.3978
A0A287AQR2;A0A287B4R8;A0A286ZJB9;F1RYM4	Propionate--CoA ligase	ACSS3		1	1.8	0.081717	-0.389446	11.2733	11.1831	11.6603	11.4965	10.7242	10.7923	11.1876	11.3512
A0A5G2QT12;A0A286ZJD1	DET1- and DDB1-associated protein 1	DDA1		1	7.8	0.562032	-0.0746913	13.5573	13.7648	13.9	13.535	13.5531	13.4403	13.8434	13.6215
A0A5G2QD76;A0A286ZKJ9;A0A5G2QWW6;A0A287ATE9;A0A286ZWJ7;A0A287BDD6;F1S414	Inositol polyphosphate-5-phosphatase F	INPP5F		1	1	0.970488	-0.00375557	12.0362	12.3569	12.29	11.9837	12.1885	12.239	12.1001	12.1242
A0A286ZL14;A0A287A7X1;A0A287AG32	E3 ubiquitin-protein ligase			1	1.2	0.994439	-0.000439167	13.9571	13.9449	14.082	13.8078	13.931	14.0079	13.9506	13.9005
A0A287B9H0;A0A286ZXS1;F1RKX4;A0A287AJG2;A0A5G2QR88;F1SPT7;A0A287BS62;A0A287B1N9;A0A5G2QMX9;A0A286ZMC4;A0A287B025;A0A287B6K6;A0A5G2R3L5;A0A286ZL66	RNA binding protein fox-1 homolog 2	RBFOX2		1	4	0.16438	-0.272032	12.9138	13.1777	13.4543	13.0819	12.6501	12.6899	13.013	13.1865
A0A286ZLE0;A0A287AJI7;A0A287AQ39	RAB11 binding and LisH domain, coiled-coil and HEAT repeat containing	RELCH		1	1	0.578169	-0.0546079	13.488	13.6701	13.757	13.4579	13.5833	13.6568	13.5355	13.3789
[truncated: 1,897 more rows]
