# Supplementary material for: Visfatin impact on the proteome of porcine luteal cells during implantation
Source: Sci Rep. 2024 Jun 25;14:14625. doi: 10.1038/s41598-024-65577-1 (PMC11199572; doi:10.1038/s41598-024-65577-1)
Supplement: Supplementary file 4 — Supplementary Table 2. [file 41598_2024_65577_MOESM4_ESM.xlsx]

## Sheet: DRPs
Majority protein IDs	Protein name	Gen name (IDs) Sus scrofa (pig)	Fold change 2VIS_2K	Peptides TMT2	Sequence coverage TMT2 [%]	Student's T-test p-value 2VIS_2K	Student's T-test Difference 2VIS_2K	X6.lut_TMT2 2K	X9.lut_TMT2 2K	X12.lut_TMT2 2K	X15.lut_TMT2 2K	X7.lut_TMT2 2VIS	X10.lut_TMT2 2VIS	X13.lut_TMT2 2VIS	X16.lut_TMT2 2VIS
F1SSC9;A0A287B764	Myb/SANT-like DNA-binding domain-containing protein 3	MSANTD3	-2.07087	1	3.1	0.00770653	-1.05024	12.6374	13.5136	13.0439	12.9779	11.7261	11.5875	12.2803	12.378
F1RF24	Zinc finger FYVE domain-containing protein 16	ZFYVE16	-1.80872	1	0.6	0.0452317	-0.854968	13.2452	13.9655	14.1323	13.498	12.1999	12.6243	13.3044	13.2925
F1SKL2;A0A287BPT5	Sulfurtransferase	TST	-1.79459	2	5.7	0.00855246	-0.843654	16.5523	16.067	16.1893	16.5754	15.2127	15.1773	15.8483	15.771
F1SM56	Signal peptidase complex catalytic subunit SEC11	SEC11C	-1.71146	1	2.7	0.00509466	-0.775227	12.3511	12.5927	12.5331	12.6152	11.2528	11.9164	11.8101	12.0119
F1STE8	Eukaryotic translation initiation factor 5B	EIF5B	-1.68953	16	14.6	0.0373353	-0.756624	15.6123	15.8653	15.1784	15.111	14.3219	14.2872	15.043	15.0884
F1RFZ5	N-acetylglucosamine-1-phosphate transferase subunit gamma	GNPTG	-1.68264	1	3.6	0.0448341	-0.750728	11.2647	12.2766	12.5076	11.9151	10.9667	11.1099	11.3998	11.4847
A0A5G2QH64;A0A287B9N1;A0A5G2RLW7	Urokinase plasminogen activator surface receptor	PLAUR	-1.67333	1	3.6	0.0416801	-0.74272	12.665	13.155	13.8551	13.147	12.1043	12.3323	12.6439	12.7707
A0A287B3E0;I3LUI3;F1SF00;A0A287BMX4;A0A287BRI3	SLIT-ROBO Rho GTPase activating protein 2	SRGAP2	-1.60553	1	1	0.0248038	-0.683046	14.9615	15.1853	15.5014	15.4486	14.2511	14.2645	14.9112	14.9379
A0A5G2QFS3;A0A5G2QKA4;A0A287B0E7;A0A287A7X5;I3L777;A0A287BDQ6;A0A287A4S4	RNA polymerase II associated protein 3	RPAP3	-1.58829	2	3.7	0.0336076	-0.667473	13.3131	13.751	14.167	13.6943	12.7535	12.7934	13.3001	13.4086
I3LBG3	Ubiquitin carboxyl-terminal hydrolase	USP20	-1.57382	1	1.2	0.0327956	-0.654267	11.6471	11.9898	12.3942	11.9331	11.1194	10.9611	11.5211	11.7456
A0A5G2R972;A0A5G2R4F5;A0A286ZUS7;A0A5G2REB4;I3LG05;A0A480DM10;A0A5G2QZ80;A0A287A1J7;F1RGM7	F-box protein 22		-1.5703	1	6.5	0.0377627	-0.651038	15.651	15.8117	15.8307	15.8904	14.6718	14.7925	15.5826	15.5327
A0A287B8R9;F1SDY8;A0A287AP46;A0A287BGG5;A0A287BD48	Zinc finger CCCH domain-containing protein 14	ZC3H14	-1.55239	3	6.6	0.0252755	-0.634487	16.3618	16.4103	16.9832	16.3864	15.6566	15.6165	16.1312	16.1995
A0A480HPT0;A0A287A361	Coiled-coil domain containing 115	CCDC115	-1.54904	1	8.3	0.0151689	-0.631371	11.9881	12.2248	12.5145	12.1766	11.4669	11.2223	11.8636	11.8255
F1SNH8	Stimulated by retinoic acid 8	STRA8	-1.53133	1	4.1	0.0442787	-0.614784	13.964	13.7619	14.0978	14.3029	12.9991	13.0965	13.7812	13.7906
A0A5G2R9M8;F1RJU1	Potassium channel tetramerization domain containing 9	KCTD9	-1.52771	1	3.4	0.0303254	-0.611373	11.2929	11.9579	12.172	11.7698	10.9046	11.2286	11.4338	11.1801
F1SKZ0	TP53 induced glycolysis regulatory phosphatase	TIGAR	-1.52055	1	6.3	0.030087	-0.604597	14.863	15.1311	15.1468	15.4706	14.2397	14.2591	14.902	14.7922
A0A5G2QWI3;A0A5G2QGA3;A0A5G2QCK5;I3L616;A0A5G2QQZ8	Elongator complex protein 2	ELP2	-1.5205	1	2.5	0.0168358	-0.604546	12.5388	12.6614	12.8868	12.7803	11.8474	11.7952	12.3967	12.4098
A0A5G2RDE0;F1S0H9;A0A5G2QEX6;A0A5G2R710	Sorting nexin 14	SNX14	-1.49723	1	1.7	0.0285989	-0.582296	15.0898	15.2912	15.7704	15.4829	14.4656	14.7314	15.0334	15.0748
F1SRX1;I3LAB7	Cytochrome P450 family 27 subfamily A member 1	CYP27A1	-1.49389	1	4.5	0.0287458	-0.579071	13.6463	14.0834	14.1177	14.203	13.2124	13.108	13.7257	13.688
A0A5G2QYS4;A0A287BRX4;A0A287A1Y7	Syntaxin 8	STX8	-1.47208	1	6.1	0.0213576	-0.557857	12.9597	13.4469	13.2512	13.0934	12.3897	12.3781	12.9671	12.7848
I3L6Y7;A0A5G2QUM0	Pre-mRNA 3 end processing protein WDR33 isoform X1	WDR33	-1.46492	3	2.8	0.0186659	-0.550819	14.1919	13.9755	14.5261	14.3606	13.5378	13.4563	13.9418	13.9148
A0A5G2R2F4;A0A5G2QK47;A0A287BKT8;A0A286ZI88;A0A5G2QVM0	Methyltransferase 4, N6-adenosine	METTL4	-1.46259	1	1.9	0.0335203	-0.548523	16.7963	16.8524	17.1543	16.7617	15.9755	16.1002	16.607	16.6879
P27594	Interferon-induced GTP-binding protein Mx1	MX1	-1.43634	8	14.6	0.0365903	-0.522395	17.818	17.5959	17.8568	18.0568	16.9746	17.0585	17.5672	17.6375
F1SJQ4;A0A287A4P3;A0A5G2R7D4;A0A5G2R0J8;A0A287BAW3;A0A5G2QPM3;A0A480TN22;A0A5G2QK20	DNA polymerase delta interacting protein 3	POLDIP3	-1.43265	1	1.9	0.0109515	-0.518691	14.1656	14.2646	14.5669	13.9888	13.5724	13.64	13.9105	13.7883
I3L825	BLOC-1-related complex subunit 6	BORCS6	-1.42888	1	2.3	0.00594035	-0.514888	11.242	11.1673	11.4348	11.5962	10.7499	10.7002	11.0439	10.8868
F1RP44	Importin 5	IPO5	-1.4264	22	30.3	0.0492679	-0.51238	11.8264	11.9732	12.0142	12.1832	11.1218	11.1781	11.7979	11.8496
A0A287AH02;I3LHL6;A0A5G2RB13;F1SPG5;A0A287B5Q1	Fibulin 2		-1.4189	1	0.9	0.040374	-0.504777	14.125	14.5288	14.9964	14.3677	13.8675	13.9231	14.1057	14.1024
A0A286ZR09;A0A5G2R9P5;A0A287B661;A0A287A118;F1SIM2;A0A287AZ85	Anillin actin binding protein	ANLN	-1.41445	2	2.3	0.0459051	-0.500237	14.5949	14.8263	15.028	15.1454	14.1203	14.1343	14.6086	14.7304
F1SGQ0;A0A287A326	Dehydrogenase/reductase 1	DHRS1	-1.41297	1	4.8	0.0392909	-0.498731	14.6202	14.8887	15.1173	14.9229	14.1123	14.1164	14.7212	14.6042
A0A286ZY82;A0A287BM69;A0A287APQ3	Proteasome activator subunit 4		-1.40449	3	1.9	0.0333882	-0.490049	14.8019	15.2401	15.4458	14.9724	14.44	14.464	14.7025	14.8934
A0A287BMI6;A0A5G2QE77	Mitogen-activated protein kinase kinase kinase kinase 5	MAP4K5	-1.39592	1	1.4	0.0164937	-0.481212	13.6979	14.0916	14.1043	13.9755	13.2033	13.4465	13.7352	13.5595
A0A287BEA5;F1SKQ0	RNA helicase	DDX17	-1.39409	14	38.5	0.0320686	-0.479322	16.2889	16.631	16.4886	16.407	15.7481	15.6627	16.2734	16.214
A0A287BMW9;A0A287B0Q6	Dynamin-1-like protein	DNM1L	-1.39144	13	19.7	0.0100015	-0.476574	14.4022	14.3139	14.704	14.5363	13.881	13.8138	14.1884	14.1671
A0A287B639;I3LNI1	Slingshot protein phosphatase 3	SSH3	-1.3863	1	2.9	0.0465969	-0.471241	15.407	15.362	15.6	16.064	14.9276	15.0085	15.2923	15.3196
A0A286ZUR9;A5GHL0;A0A5G2Q7J8	RAB22A, member RAS onco family	RAB22A	-1.38132	2	14.1	0.0193007	-0.466047	13.4522	13.5975	14.0688	13.687	13.2098	13.0607	13.3345	13.3362
Q29290	Cystatin-B	CSTB CST6 STFB	-1.38088	1	12.2	0.0131823	-0.465593	13.5926	13.6926	14.0151	13.9808	13.233	13.2048	13.4232	13.5578
A0A5G2R6P0;A0A286ZKH9;A0A5G2QXW6	Syndecan binding protein	SDCBP	-1.37769	4	18.3	0.0272541	-0.462248	14.9052	14.8008	15.1741	15.1916	14.3404	14.3353	14.7844	14.7626
A0A287BR32	Eukaryotic translation initiation factor 3 subunit H	EIF3H EIF3S3	-1.3766	11	40.7	0.0473986	-0.461114	12.9676	13.0794	13.277	13.5426	12.5308	12.5149	13.0394	12.9372
K7GQ44;K7GSH5;A0A173G6H1;K7GKL7;F1RUA1;K7GS25;A0A5G2QNX2;K7GR37;A0A5G2QZ90	Septin	SEPTIN6	-1.37654	11	30.2	0.0148466	-0.461046	15.1609	15.2625	15.4206	15.4614	14.6664	14.6588	15.0768	15.0593
F1SU57;K7GMY6	Serine/threonine-protein phosphatase	PPP3CB	-1.37219	4	8.9	0.0228739	-0.45648	13.1543	13.234	13.7038	13.2891	12.6698	12.8295	13.0157	13.0402
A0A287B2B8	Matrix remodeling associated 7	MXRA7	-1.36984	1	11.3	0.0384882	-0.454007	13.3663	13.7126	13.8683	13.4365	12.9321	12.9232	13.4065	13.3058
I3LQS7	Ribosomal RNA processing 9, U3 small nucleolar RNA binding protein	RRP9	-1.36826	2	7.2	0.0154893	-0.452338	13.4908	13.4936	13.7911	13.7167	12.9439	13.0164	13.3697	13.3528
A0A5G2QXM2	Small integral membrane protein 20	SMIM20	-1.35306	2	22.9	0.0164544	-0.436226	15.4197	15.4941	15.7758	15.5557	14.9623	14.9222	15.259	15.357
A0A286ZYY0;A0A287AQW9	Methionine--tRNA ligase, mitochondrial	MARS2	-1.35004	1	2.9	0.0458774	-0.433005	13.6382	13.8479	13.7101	14.0791	13.279	13.0511	13.7138	13.4994
A0A287B4X7;A0A5G2QAU2;A0A287BCX1;A0A5G2QNF6	RAB4B, member RAS onco family	RAB4B	-1.34847	1	6.6	0.0475914	-0.431322	14.7765	14.8072	15.1938	14.923	14.271	14.2162	14.7139	14.7742
F1RJP9	Kinesin-like protein	KIF13B	-1.34309	2	3.5	0.0293228	-0.42556	12.8418	13.01	13.1358	12.8796	12.2933	12.3266	12.7763	12.7688
A0A287B6N4;I3LAH3;A0A5G2QTC7;A0A286ZJP2;A0A5G2QVT0;A0A5G2QFV2;A0A5G2QUJ0;A0A5K1VMN9;I3LIP8	PID domain-containing protein	NUMBL	-1.33788	1	3	0.0304861	-0.41995	14.1454	14.4417	14.6647	14.4129	13.8349	13.7975	14.1572	14.1952
A0A287AUL6;A0A286ZN31;A0A287BIL5	Sad1 and UNC84 domain containing 2	SUN2	-1.33357	1	1.9	0.0083682	-0.415293	14.1475	14.2932	14.5773	14.2437	13.7372	13.9355	13.9812	13.9468
A0A5G2R6G7;I3L6T2;A0A5G2QB69;A0A5G2QZV4;A0A5G2QHC8	Ubiquitin conjugating enzyme E2 V2	UBE2V2	-1.33322	5	38.7	0.0388969	-0.41491	16.0943	15.9609	16.3986	16.2799	15.5785	15.5391	15.9143	16.0422
A0A287AE45;A0A287BNG8;A0A5G2R7I7;A0A286ZXM0	PDZ domain-containing protein	AHNAK2	-1.33221	2	11.9	0.0437557	-0.413825	16.3223	16.2912	16.4078	16.5589	15.7711	15.6949	16.3406	16.1182
F1RX17	Ubiquitinyl hydrolase 1		-1.32892	24	10.7	0.0424483	-0.41025	12.0934	12.0754	12.038	12.1503	11.4407	11.3723	11.9627	11.9405
A0A287ASK1	Myosin-11	MYH11	-1.32813	77	48.1	0.042793	-0.409398	15.9473	16.3532	16.0307	16.0798	15.4748	15.4858	16.0333	15.7796
I3LGI9	Beta-galactosidase	GLB1	-1.32755	7	14.3	0.0408331	-0.408763	17.6324	17.8299	18.1351	17.8271	17.201	17.289	17.6597	17.6399
A0A5G2QVS8;F1SRJ2;A0A287A9Y3;I3LCF5	N-acetylglucosamine-1-phosphate transferase subunits alpha and beta	GNPTAB	-1.32531	2	3.9	0.0311641	-0.406331	14.6918	14.898	15.223	14.8559	14.3825	14.32	14.6859	14.6549
A0A5G2QNY6;A0A5G2QYA6;F1STD5	Actin related protein 1B	ACTR1B	-1.32199	7	21.6	0.032446	-0.402716	15.5355	15.8705	15.9074	15.797	15.1404	15.2181	15.6517	15.4893
F1RZQ3	UFM1 specific peptidase 2	UFSP2	-1.32132	3	10	0.0299694	-0.401981	14.7919	14.8066	14.9387	14.9812	14.3464	14.1636	14.6866	14.7139
F1RM40	Symplekin	SYMPK	-1.32083	2	1.8	0.035247	-0.401445	16.4951	16.6483	16.771	16.7661	16.0284	16.0811	16.6029	16.3622
I3L5U9;A0A5G2R6J5;A0A287AUQ4;A0A287BKK1;A0A5G2QYW3;A0A286ZL02	Hook microtubule tethering protein 3	HOOK3	-1.31989	7	10.5	0.0275729	-0.400414	15.3879	15.4108	15.5916	15.7809	14.9294	15.0116	15.3769	15.2516
A0A287AJD6;A0A286ZTE6;A0A288CFW8;P79307;Q2XQA0;A0A288CFW6;A0A287B2N2	Amyloid-beta A4 protein	APP	-1.31605	5	8.3	0.0372466	-0.396219	16.0347	16.128	16.3166	16.2405	15.5611	15.5518	16.0897	15.9322
I3LQ20;A0A5G2QI51;A0A287AKY8;A0A286ZX14;F1RGA7	Spliceosome associated factor 3, U4/U6 recycling protein	SART3	-1.31331	1	0.8	0.0216787	-0.393207	15.8414	16.1061	16.3367	15.9442	15.5191	15.5779	15.7595	15.7991
A0A286ZLT0;A0A287BEX9;A0A287BPV2;A0A287BH74;A0A287BH12;A0A287BBC4	5-nucleotidase, cytosolic II	NT5C2	-1.30769	1	1.7	0.0483696	-0.387025	14.2514	14.4601	14.5907	14.4458	13.8701	13.7537	14.3204	14.2558
A0A480YV73;F1S3H7	Prostaglandin reductase 2	PTGR2	-1.30401	2	4.8	0.020919	-0.382955	15.516	15.7082	15.8429	15.7572	15.1796	15.1246	15.55	15.4384
K7GQ95	S100 calcium binding protein A2	S100A2	-1.30314	4	15.3	0.0379267	-0.381994	15.7739	15.7837	16.0342	16.006	15.2854	15.7884	15.6744	15.3215
Q56VC2	FAS-associated death domain protein	FADD TNFRSF6	-1.30209	3	22.3	0.0458811	-0.380827	16.5324	16.574	16.2731	16.5525	15.9802	15.8348	16.4617	16.1319
F1RTZ5	Ubiquitinyl hydrolase 1	VCPIP1	-1.30043	3	2.8	0.00401721	-0.378992	16.1274	16.027	16.1762	16.0427	15.617	15.5552	15.8714	15.8137
A0A5G2RBV3;F1SQ55	Uridine 5-monophosphate synthase	UMPS	-1.29965	7	16.9	0.0148012	-0.378127	17.1875	17.3793	17.4459	17.417	16.837	16.7956	17.1742	17.1104
A0A5G2R0K5;A0A5G2R074;I3L9W8	Zinc phosphodiesterase ELAC protein 2		-1.29943	1	1	0.0124529	-0.377884	12.2849	12.2724	12.7265	12.4221	12.0282	12.0906	12.0084	12.0671
A0A286ZYT1;A0A287A6I8	Abhydrolase domain containing 2, acylglycerol lipase	ABHD2	-1.29431	1	3.8	0.0332652	-0.372183	13.0176	13.0257	13.0179	13.1313	12.5049	12.4029	12.9612	12.8347
P02550	Tubulin alpha-1A chain	TUBA1A	-1.29366	17	49.2	0.0243227	-0.371454	15.1627	15.1056	15.2297	15.4187	14.6386	14.728	15.0764	14.9879
A0A5G2QPL4;F1RRF3	Zinc finger protein 330		-1.2934	2	4.6	0.0140548	-0.371173	13.6081	13.9059	13.9879	13.6142	13.3653	13.342	13.3822	13.542
A0A287AGR4;A0A287B6Z7	Adhesion G protein-coupled receptor L4	ADGRL4	-1.29217	2	3.6	0.0253068	-0.369799	13.7312	13.7986	14.0528	13.7922	13.2528	13.347	13.6295	13.6665
A0A287AF16;A0A287A523	Nuclear transcription factor, X-box binding like 1		-1.29209	1	2.9	0.0466648	-0.369701	10.4001	10.4945	10.7548	10.2201	10.2037	9.82001	10.11	10.2569
A0A287AG41;A0A287BHB1;A0A287BI64;A0A287A3X9;F1RTR6	6-phosphofructo-2-kinase/fructose-2,6-biphosphatase 2	PFKFB2	-1.29176	1	2.3	0.00167953	-0.36934	14.6547	14.9254	14.8736	14.7975	14.4761	14.3384	14.4783	14.4811
A0A287A9H4;A0A286ZWW2	Heterogeneous nuclear ribonucleoprotein H2	HNRNPH2	-1.29158	8	20.9	0.0447846	-0.369135	12.5078	12.6912	13.0151	12.888	12.2974	12.2344	12.4328	12.661
I3LI86;I3L9F2	Nucleolar complex protein 2 homolog	NOC2L	-1.28912	1	1.3	0.0182002	-0.366388	12.4279	12.627	12.8886	12.6961	12.1278	12.4323	12.3123	12.3016
A0A287BFG8;A0A480TLQ8;I3LAQ3	Phosphatidate cytidylyltransferase	CDS2	-1.28191	3	9	0.0210048	-0.358299	15.4421	15.7061	15.9228	15.5892	15.3175	15.1659	15.4346	15.3091
F1S408	Family with sequence similarity 98 member A	FAM98A	-1.27928	1	2.9	0.0415574	-0.355331	13.6373	13.6174	13.8865	13.6192	13.179	13.0879	13.4689	13.6033
F1S031	NADH dehydrogenase [ubiquinone] iron-sulfur protein 6, mitochondrial	NDUFS6	-1.27701	4	42.3	0.0143366	-0.352775	14.8083	14.8894	15.1988	15.096	14.5527	14.5627	14.7379	14.728
F1S473;A0A5G2QGY3	Gigaxonin	GAN	-1.27683	1	1.9	0.0174473	-0.352565	15.766	15.8786	16.1404	16.0034	15.4047	15.5662	15.7389	15.6684
A0A5G2RJ17;F1RN05;A0A5G2R287	Serine palmitoyltransferase long chain base subunit 1	SPTLC1	-1.27604	6	15.1	0.00798678	-0.351671	15.8427	15.8962	16.0758	15.9386	15.478	15.4368	15.7085	15.7233
A0A287AU03;A0A287A4L4;A0A5G2R4N1;A0A5G2QVD2;A0A5G2RD78;A0A5G2QVG3	NEDD8-activating enzyme E1 catalytic subunit	UBA3	-1.27584	5	17.8	0.0261763	-0.351445	15.4875	15.5738	15.6802	15.5974	15.1149	14.9789	15.4709	15.3683
F1RTZ0	Ribosome biogenesis regulatory protein	RRS1	-1.27552	3	10.7	0.0203266	-0.351091	15.1603	15.2396	15.3122	15.6227	14.963	14.8667	15.1009	14.9997
I3LIC6	CCR4-NOT transcription complex subunit 1	CNOT1	-1.27538	1	0.5	0.0160608	-0.350927	14.251	14.3046	14.5903	14.247	13.8189	13.97	14.0868	14.1135
A0A287A2P3;A0A5G2QEJ5;A0A286ZI96	YTH N6-methyladenosine RNA binding protein 1	YTHDF1	-1.27123	1	1.4	0.0337417	-0.346229	9.35033	9.57271	9.55268	9.77444	9.11105	9.26037	9.03883	9.45499
F1SCI4	Uncharacterized protein		-1.27062	1	0.5	0.012939	-0.345536	13.1601	13.0677	13.4639	13.19	12.9186	12.7294	12.8944	12.9572
A0A287BNM7;A0A287A5W9;I3LDH5;A0A287B481	Aldehyde oxidase		-1.26673	5	5	0.0239287	-0.341105	16.0525	15.9771	16.1538	16.3304	15.7266	15.5777	15.9389	15.9062
F1SUA4;A0A5G2R578	Coiled-coil-helix-coiled-coil-helix domain containing 5	CHCHD5	-1.26417	1	16.4	0.0448488	-0.338188	14.5973	14.4037	14.699	14.6371	14.1675	13.9482	14.4206	14.4481
F1RKG9	TAO kinase 3	TAOK3	-1.2635	3	3.1	0.0241502	-0.337425	14.8983	14.8878	15.3095	15.1504	14.6215	14.669	14.7968	14.8091
A0A287ADR4;A0A5G2QG98	RNA polymerase II subunit D	POLR2D	-1.2635	2	13	0.0413467	-0.337423	14.7396	14.9938	15.1077	15.0443	14.4571	14.4881	14.8985	14.6921
F1RJC9	RNA polymerase II subunit A C-terminal domain phosphatase SSU72	SSU72	-1.26104	1	5.3	0.0042784	-0.334619	15.2592	15.2719	15.394	15.3748	14.8576	14.8962	15.1248	15.0829
F1RM07	Rho GTPase-activating protein 35	ARHGAP35	-1.25776	1	0.7	0.0296244	-0.330854	12.3577	12.6814	12.7848	12.4638	12.1639	12.1223	12.4057	12.2723
A0A287A0F9;F1S5W4;A0A286ZTU4	KIAA0513	KIAA0513	-1.25338	1	3.4	0.0332194	-0.325825	12.1188	12.1246	12.1219	12.3493	11.7174	11.6611	11.9144	12.1184
A0A286ZTH5;A0A287AWC5	Small monomeric GTPase	RAB27B	-1.25271	5	26.7	0.012995	-0.325054	15.6227	15.7697	15.988	15.9725	15.4464	15.473	15.5477	15.5856
A0A5G2R1J9;F1RWL1;A0A5G2QU00;A0A287B793;A0A5G2QKY8	F-box and leucine rich repeat protein 20	FBXL20	-1.25133	1	2	0.0162302	-0.32346	12.8134	12.8447	13.0839	12.9682	12.5398	12.4507	12.806	12.6199
B8XTR1;A0A287A835	1-acyl-sn-glycerol-3-phosphate acyltransferase gamma isoform X1	AGPAT3	-1.25026	3	7.7	0.0134294	-0.322231	16.2894	16.3136	16.4595	16.3052	15.965	15.8055	16.162	16.1464
A0A5G2R1B5;A0A5G2QAK4	Cysteine--tRNA ligase	CARS1	-1.24987	11	11.6	0.0290591	-0.321776	17.6894	17.1712	17.4108	17.4894	17.0852	17.2089	17.1343	17.0452
F1RFP8	Acetoacetyl-CoA synthetase		-1.2496	1	1.4	0.0396342	-0.321462	14.1786	14.2157	14.4492	14.2165	13.755	13.7662	14.1083	14.1447
I3LB64;F1S895	NOP56 ribonucleoprotein	NOP56	-1.2493	2	3.2	0.0448829	-0.321123	15.2174	15.0269	15.384	15.2881	14.7065	14.7884	15.1658	14.9713
A0A5G2QCL9;Q8MIK9	Protein phosphatase 1 regulatory subunit 14B	PPP1R14B	-1.24753	1	17.6	0.0223567	-0.319078	13.6153	13.6939	13.9669	13.9338	13.3573	13.4149	13.5914	13.5699
A0A287AM22;A0A287BL48;F1S3H3;A0A287BQ58;A0A287A7E8;A0A287BLV0;A0A287AK51;A0A5G2QNP4	Ectonucleoside triphosphate diphosphohydrolase 5 (inactive)	ENTPD5	-1.24363	5	18.2	0.0338433	-0.314559	14.6929	14.6631	14.8732	14.8651	14.3272	14.2475	14.6166	14.6447
I3LK62;A0A5G2RN58;A0A5G2R5I9;I3LSK6	Aldehyde dehydrogenase 1 family member A2	ALDH1A2	-1.23926	5	13.3	0.0286201	-0.309475	16.0952	16.0877	16.3521	16.2462	15.7291	15.7429	16.0619	16.0094
Q6ITQ4;A0A5G2QXC1;F1SAG7	PDZK1-interacting protein 1	PDZK1IP1 MAP17	-1.23837	1	14.9	0.00790677	-0.308446	10.9611	10.9283	11.2518	10.9615	10.6615	10.7065	10.7642	10.7368
F1RJU6;P08552	Neurofilament medium polypeptide	NEFM	-1.23836	3	3.7	0.0433041	-0.308426	16.7059	16.6363	16.8192	16.9351	16.45	16.1866	16.5821	16.6441
I3LU08	28S ribosomal protein S9, mitochondrial	MRPS9	-1.23776	2	5.8	0.0333508	-0.307729	15.7225	15.8314	15.9045	15.9622	15.3798	15.374	15.7497	15.6862
A0A287AEW1	IK cytokine	IK	-1.23752	4	8.5	0.0357769	-0.307454	16.2333	16.4127	16.5744	16.4675	15.9609	15.9612	16.2894	16.2466
A0A5G2R0G5;A0A287B4P7;A0A5G2RF96;A0A5G2QLA9;A0A480QQS9	RAB31, member RAS onco family	RAB31	-1.23636	2	15.4	0.043268	-0.306098	15.5989	15.5385	15.7086	15.8333	15.2401	15.146	15.5131	15.5557
A0A286ZVU7;A0A287BRK7;F1RQY4;A0A287AS54;A0A286ZKP9;A0A287A0M8	Upstream binding transcription factor	UBTF	-1.23465	4	7.3	0.0450743	-0.304099	14.8144	14.8124	14.984	14.9203	14.3923	14.3761	14.7449	14.8014
A0A5G2R777;I3L6C1;A0A287B778	Ubiquitin conjugating enzyme E2 O	UBE2O	-1.23336	3	3.4	0.0449764	-0.302594	15.3472	15.4451	15.6576	15.7634	15.1456	15.1093	15.4028	15.3452
A0A287A8F2;A0A5G2RL32;F1SUC9	Leucine rich repeat containing 20	LRRC20	-1.22573	2	9.8	0.0445819	-0.293636	12.0135	12.1484	12.2813	12.0916	11.6493	11.6837	12.0466	11.9805
A0A287B4N0;A0A5K1VLI8;A0A5G2R1H2;I3LSG1;F1RJL2	Ral transcription factor IIi	GTF2I	-1.22567	6	7.3	0.0107897	-0.293572	15.6214	15.6008	15.8501	15.7715	15.3369	15.3152	15.5321	15.4854
A0A287A3L2;F1SNC6;A0A287ARA7	Ecm29 proteasome adaptor and scaffold	ECPAS	-1.22555	3	1.8	0.0316479	-0.293427	15.3062	15.2684	15.3457	15.5681	14.981	14.9055	15.1793	15.249
A0A5K1UHS3;F1RGI9	Nucleotide exchange factor SIL1	SIL1	-1.22387	3	8.4	0.0097476	-0.29145	14.1338	14.3522	14.4336	14.3249	13.8926	14.0215	14.1044	14.0603
A0A5G2QLK6;A0A288CG19;A0A5G2R140	Transformer 2 alpha homolog		-1.22185	1	7.8	0.0441847	-0.289073	14.6584	14.7934	15.0465	14.7445	14.4037	14.3806	14.6019	14.7003
I3LDL8	Pre-mRNA processing factor 4	PRPF4	-1.2218	3	9.4	0.0455861	-0.289003	14.5074	14.7593	14.7789	14.7055	14.2883	14.1828	14.5582	14.5658
A0A5G2RK85;I3L8A1;A0A287B4T1;A0A5G2QQH9	Sirtuin 2	SIRT2	-1.22105	3	14.2	0.0421373	-0.288119	16.5137	16.3112	16.762	16.552	16.1133	16.1678	16.324	16.3812
A0A286ZRL1;A0A5G2QV11	ATP-dependent Clp protease proteolytic subunit	CLPP	-1.21954	7	33	0.0104782	-0.28634	17.776	17.8917	18.0899	17.9421	17.6211	17.526	17.6825	17.7247
A0A287A5I9	Protein activator of interferon induced protein kinase EIF2AK2	PRKRA	-1.21789	2	9.3	0.0296304	-0.284387	12.8054	12.8019	12.8821	12.9859	12.4622	12.4166	12.8097	12.6493
A0A287BJB7;A0A5G2QN12;A0A5G2R3T5;A0A287AZJ9	NEDD8-activating enzyme E1 regulatory subunit	TERB1	-1.21561	4	12.9	0.02951	-0.281675	15.0437	15.359	15.4415	15.2328	14.85	15.0177	15.0065	15.076
F1RGP5;A0A5K1V5Y3	SHC-transforming protein 1	SHC1	-1.21299	2	5.7	0.0249432	-0.278571	14.3816	14.4841	14.7294	14.4091	14.0894	14.2064	14.3224	14.2717
A0A286ZLP5;I3LID3	Methyltransferase like 9	METTL9	-1.21172	1	4	0.0119205	-0.277058	14.3955	14.3584	14.5469	14.5247	14.2036	14.0058	14.3021	14.2059
Q28944	Procathepsin L	CTSL CTSL1	-1.20628	3	9.9	0.0434708	-0.270563	15.7357	15.7256	15.9934	15.7961	15.4145	15.3878	15.617	15.7493
I3LLT6;A0A287AJT8	BICD cargo adaptor 2		-1.20207	3	4.4	0.0110401	-0.265518	14.6363	14.7441	14.8893	14.7483	14.3567	14.4567	14.5746	14.5679
F1SU35	Probable cytosolic iron-sulfur protein assembly protein CIAO1	CIAO1	-1.19999	2	5	0.0367567	-0.263019	14.6353	14.7715	15.0685	14.7097	14.5328	14.4629	14.5824	14.555
P0C8B5;A0A5S6FUH2;A0A5G2RAS8	EKC/KEOPS complex subunit GON7	GON7	-1.19982	2	39	0.0155972	-0.262815	14.8954	15.0211	15.1125	15.0793	14.6954	14.6239	14.8855	14.8523
F1SCH1	NADH dehydrogenase [ubiquinone] 1 beta subcomplex subunit 7	NDUFB7	-1.1981	3	32.1	0.0198238	-0.260743	16.7306	16.8927	17.1087	16.9672	16.6311	16.6098	16.7119	16.7035
F1S1J5	Glucose-6-phosphatase	G6PC3	-1.19618	1	3.8	0.0419357	-0.258431	11.8341	11.8066	12.0814	11.8165	11.8064	11.5894	11.6652	11.4437
A0A286ZXX8;I3LLV6	RING-type E3 ubiquitin transferase	MIB1	-1.1931	3	4	0.0400853	-0.25471	13.5329	13.6538	13.7291	13.4385	13.1758	13.283	13.3512	13.5255
A0A287BSM7;A0A287A4B2;A0A5G2QIA3;F1SKE6	U2 snRNP associated SURP domain containing	U2SURP	-1.19208	2	2.3	0.022257	-0.253485	14.0099	14.1351	14.2419	14.2073	13.8513	13.7309	13.9857	14.0123
A0A287AEA5;F1RHZ9;A0A5G2RID2	Aldehyde dehydrogenase 16 family member A1	ALDH16A1	-1.1905	6	8	0.0242975	-0.251563	17.5798	17.6008	17.8576	17.6627	17.3992	17.2773	17.4982	17.5199
F1SLF9;A0A5G2R7W0;A0A480ENI7	STAM binding protein	STAMBP	-1.18872	2	6.4	0.0202145	-0.249415	14.8367	14.9566	15.1651	15.0516	14.6973	14.6772	14.8203	14.8176
A0A5S6HJG4;A0A5G2R623;O97716;A0A5G2RHV6	Thyroid hormone receptor alpha		-1.18807	1	2	0.0406743	-0.248622	11.4051	11.4638	11.8075	11.6382	11.3307	11.4057	11.3225	11.2612
P32394	Heme oxygenase 1	HMOX1	-1.18711	3	12.8	0.034577	-0.247458	16.3551	16.4977	16.631	16.42	16.199	16.0455	16.3298	16.3396
A0A287A7I3;A0A5G2RER8;A0A287BFR3;K9J6H2;A0A286ZZB4;F1SGD5;I3LKX6	Oxysterol-binding protein		-1.18709	3	4.1	0.035282	-0.247433	14.3353	14.3407	14.4234	14.5739	14.1039	13.998	14.291	14.2907
A0A5G2R406;A0A286ZTB0;F1ST01;A0A480MVX6;A0A5G2R8J3;A0A286ZRR3;A0A5G2QT34;A0A286ZVY0;A0A5G2QX06;A0A5G2QLA7	Selenium binding protein 1	SELENBP1	-1.18532	29	76.7	0.0478198	-0.245271	20.503	20.388	20.598	20.7458	20.3115	20.1366	20.4291	20.3764
F1ST93;A0A287A2S2	Protein associated with LIN7 2, MAGUK family member	PALS2	-1.18388	5	9.1	0.0378175	-0.243518	16.21	16.3023	16.4315	16.3162	15.977	15.8962	16.2173	16.1955
A0A287BE46;A0A287B5U0;Q5W9D5	Protein quaking	QKI	-1.18235	2	10.5	0.0182139	-0.241661	15.9623	15.9867	16.1288	16.0778	15.6679	15.706	15.9171	15.898
P03970	Inhibin beta A chain	INHBA	-1.18142	3	9.7	0.0124566	-0.240519	16.592	16.6511	16.6877	16.4502	16.4377	16.3125	16.2517	16.4171
A0A5G2R5L4;K9J4M9;A0A287BFI2	Collectin-12	COLEC12	-1.18072	3	3.9	0.0126564	-0.239663	15.3816	15.4899	15.6864	15.5065	15.2206	15.2441	15.3179	15.3232
A0A287AX77;A0A5G2Q9D0;A0A5G2RDG4	Uncharacterized protein	PPP1R2	-1.17901	4	20.6	0.0315867	-0.23758	16.4638	16.5175	16.7511	16.5645	16.3205	16.1851	16.3824	16.4587
A0A480TKL8;M3TYU5;A0A5G2QST7	WD repeat-containing protein 44		-1.17893	6	8.2	0.0392206	-0.237479	15.3157	15.4338	15.5899	15.4924	15.1024	15.1628	15.4223	15.1944
Q767L6;A0A5S6GRJ5	Flotillin-1	FLOT1	-1.17804	4	13.3	0.0495569	-0.236387	15.5429	15.6544	15.6102	15.8155	15.2497	15.3286	15.557	15.5421
F1RKX9	CRK like proto-onco, adaptor protein	CRKL	-1.1779	6	26.4	0.0379059	-0.236215	16.869	16.897	17.0901	16.9952	16.611	16.5885	16.8441	16.8628
A0A5G2QLW2;A0A287AN61;F1SQY2;A0A5G2QMT1;A0A5G2RGG3;A0A286ZVP4;A0A287BI86	Deoxyribose-phosphate aldolase	DERA	-1.17717	5	22	0.0434829	-0.235326	15.3932	15.4966	15.7534	15.673	15.3509	15.2297	15.3595	15.4348
F1SQC6	ER membrane protein complex subunit 3	EMC3	-1.17304	2	8.8	0.0248566	-0.230247	15.4412	15.3293	15.4895	15.4905	15.1779	15.0294	15.2927	15.3295
A0A287B5Q7	26S proteasome non-ATPase regulatory subunit 8	PSMD8	-1.17245	5	14.8	0.0129574	-0.229524	16.018	15.9207	16.0652	16.0604	15.6971	15.6921	15.8309	15.9262
A0A287ATY0;F2Z5T0;A0A287BCC7;A0A5G2QHJ4;A0A287ARA4	CCR4-NOT transcription complex subunit 9	CNOT9	-1.17071	2	8.3	0.040219	-0.227381	15.2273	15.1816	15.3928	15.2614	14.8761	14.9478	15.1659	15.1637
A0A287AHM9;A0A286ZRD4;A0A5G2QT24;F1SNQ1;A0A287BF71;I3L5H6	Tight junction protein 1	TJP1	-1.16947	12	8	0.0206316	-0.225854	17.1685	17.3361	17.43	17.2472	16.9356	17.092	17.1302	17.1207
A0A287ALN4;A0A287AWA4;A0A287AQY2;F1RFF5;A0A287AR63	THO complex 5	THOC5	-1.16813	3	6.1	0.0443972	-0.224199	14.9941	15.1116	15.1354	15.0454	14.7382	14.675	14.9987	14.9778
F1SVA3	Uncharacterized protein	LOC100520618	-1.16792	13	32.4	0.0317918	-0.223942	17.6284	17.5002	17.7415	17.615	17.5365	17.235	17.4435	17.3744
A0A286ZW39;A0A287A7F8;A0A287AL85	GA binding protein transcription factor subunit alpha	GABPA	-1.1652	1	2.8	0.0424746	-0.22058	12.0035	12.0137	12.3347	12.2166	11.9043	11.8525	11.9914	11.9381
O46560;A0A286ZIG4	Pyridoxal kinase	PDXK PKH	-1.16423	4	16.5	0.00705415	-0.219371	15.4257	15.5135	15.5922	15.618	15.2776	15.2452	15.3804	15.3688
A0A287B3U7;A0A5G2R2R4;A0A286ZZ63;F1SH51;A0A286ZJ11;A0A287B7L0;A0A286ZQU7;A0A286ZWL6	Structural maintenance of chromosomes protein		-1.16242	1	0.9	0.0298679	-0.217134	14.2953	14.4627	14.54	14.4777	14.3645	14.2464	14.2029	14.0934
F1S6M1;Q8WNQ7;A0A287B7U9	N-acetylgalactosamine-6-sulfatase	GALNS	-1.16114	11	20.7	0.0213414	-0.215545	17.0831	17.1407	17.3195	17.134	16.8792	16.8809	16.9802	17.075
I3L9H4	PITH domain containing 1	PITHD1	-1.1604	4	25.6	0.0430786	-0.214622	15.7781	15.9116	16.0372	15.8362	15.5897	15.5481	15.791	15.7758
A0A287ALE4;F1SGN5	Transmembrane 9 superfamily member	TM9SF1	-1.15993	4	6.4	0.0249585	-0.214036	16.9302	17.0149	17.1062	17.1398	16.7404	16.7425	16.9533	16.8987
F1SUX4;A0A286ZK49;A0A287BP49;A0A287AQ88;A0A286ZN81;A0A286ZYD9	Nuclear mitotic apparatus protein 1	NUMA1	-1.15926	18	10.2	0.0174165	-0.213202	16.9589	17.0109	17.2496	17.0424	16.807	16.8714	16.8601	16.8705
F1RJU3	Dedicator of cytokinesis 5	DOCK5	-1.15917	2	1.1	0.0377172	-0.213094	14.7771	14.8851	15.1373	14.8877	14.6662	14.6727	14.7241	14.7718
I3L9V2;A0A5G2QWN0	Synaptic vesicle membrane protein VAT-1 homolog	VAT1	-1.15827	12	45.5	0.00172039	-0.211974	18.4024	18.4469	18.4919	18.4665	18.25	18.1461	18.25	18.3137
A0A287ANF5	Apoptosis and caspase activation inhibitor	AVEN	-1.15677	1	2.9	0.0365317	-0.210101	15.3204	15.2445	15.5097	15.4041	15.0213	15.1319	15.267	15.2181
A0A286ZNE8	Calcium voltage-gated channel auxiliary subunit alpha2delta 2	CACNA2D2	-1.15533	6	6.6	0.0497658	-0.208302	14.2709	14.3669	14.4845	14.4764	14.0464	14.1034	14.3139	14.3018
F1RRD3;A0A480RVE3;A0A287B4X2	N-alpha-acetyltransferase 15, NatA auxiliary subunit	NAA15	-1.15399	7	9.2	0.0144383	-0.206634	16.4903	16.4952	16.7249	16.653	16.3886	16.3573	16.4284	16.3624
A0A5G2QC54;F1S5K0	Protein-serine/threonine phosphatase	PPM1B	-1.15398	2	6.5	0.0180656	-0.206619	14.6544	14.8623	14.892	14.7428	14.5502	14.509	14.605	14.6608
F1RU32;A0A5G2QIG8	Probable RNA-binding protein EIF1AD	EIF1AD	-1.15354	1	9	0.0340406	-0.206065	15.3311	15.3061	15.4709	15.5027	15.0724	15.1272	15.3	15.2869
A0A286ZK70;A0A5G2RF43;A0A287AYU4;A0A287ACN0	Tankyrase_bdg_C domain-containing protein		-1.1513	4	19	0.0283161	-0.203258	15.42	15.4299	15.6762	15.4629	15.2669	15.2299	15.2789	15.4003
F1RFA8	G protein beta subunit-like	MLST8	-1.15121	2	3.7	0.0052053	-0.203146	14.7941	14.8049	14.9466	14.7841	14.6699	14.5469	14.6422	14.658
A0A287A2D7;A0A287BA16	Thyroid hormone receptor interactor 11	TRIP11	-1.15029	8	4.7	0.0421595	-0.202003	16.4521	16.6139	16.7323	16.6514	16.2819	16.3745	16.515	16.4703
A0A287BQU0;A0A5G2R762;A0A5G2R0R3	Cleavage stimulation factor subunit 3	CSTF3	-1.14987	3	5.2	0.00734401	-0.201473	15.9236	16.0551	16.1615	16.0646	15.8307	15.8224	15.8687	15.8772
I3LTY7;A0A286ZKS3;A0A287A9R0	Engulfment and cell motility 2		-1.14933	3	6.1	0.0434277	-0.200796	14.0502	14.1737	14.2922	14.3173	13.9939	13.8885	14.0187	14.1291
A0A5G2R6N4	Ran GTPase activating protein 1	RANGAP1	-1.14867	4	7.2	0.0264085	-0.199959	13.6103	13.84	13.8416	13.848	13.563	13.5112	13.682	13.5838
A0A287A6I9;A0A287BGH9;F1S3R5;A0A287BFN4;A0A287ASZ7	HBS1-like protein		-1.14855	5	8.3	0.0272958	-0.19981	16.4183	16.3453	16.6172	16.4687	16.206	16.1883	16.3289	16.327
F1RZ01;A0A5G2RG76;A0A5G2R142;A0A5G2QPB0	Chitinase domain containing 1	CHID1	-1.14808	10	29	0.0264154	-0.199223	17.2259	17.2293	17.2735	17.416	17.2081	17.0108	16.9929	17.136
A0A5G2R987;A0A5G2QAT6;A0A287AYJ4;A0A5G2QEX0;I3LJ42	Guanine nucleotide-binding protein subunit gamma	GNG2	-1.14741	3	52.1	0.0420625	-0.198377	16.4348	16.5401	16.7303	16.6424	16.3347	16.3022	16.4908	16.4264
A0A2C9F397;A0A287AE46;A0A286ZSK9	Triokinase/FMN cyclase	TKFC	-1.14725	7	15.7	0.0328959	-0.198176	16.5013	16.4632	16.5939	16.7586	16.4187	16.2967	16.3911	16.4179
A0A287B1U5;A0A5G2Q7Y3;F1S517;F1S514	COMM domain-containing protein 7 isoform X3	COMMD7	-1.14508	2	10	0.0178462	-0.195448	13.6989	13.7789	13.8987	13.8876	13.5816	13.5821	13.5858	13.7328
F1SGD0;A0A287ALH5;K7GP27;A0A5K1UVB9	F-box-like/WD repeat-containing protein TBL1XR1 isoform 1	TBL1XR1	-1.14177	3	6.8	0.0346971	-0.191272	16.2647	16.4626	16.4963	16.2703	16.1033	16.1478	16.2443	16.2333
A0A286ZJA8;F1RFL6;A0A286ZKG1	Translation initiation factor eIF-2B subunit alpha	EIF2B1	-1.1387	1	3	0.0166772	-0.187392	14.2598	14.2918	14.4932	14.3723	14.1574	14.1052	14.1944	14.2105
A0A287A9U8	Nucleoporin 88	NUP88	-1.13739	5	8.8	0.0386914	-0.185732	15.1644	15.1179	15.2609	15.3455	14.9657	14.9462	15.0816	15.1524
A0A287A6X6;A0A5G2QJA7;A0A287ARU9;A0A5G2R0W8;F2Z5R2;A0A5G2RAT2;A0A287A0E5	Ras homolog, mTORC1 binding	RHEB	-1.13714	5	32.5	0.0225236	-0.185412	15.6477	15.6437	15.8611	15.8252	15.5286	15.5307	15.5633	15.6133
A0A5G2QVN7;F1SK86	Peptidylprolyl isomerase	FKBP4	-1.13699	11	27.3	0.0408128	-0.185225	17.2557	17.3737	17.5546	17.5253	17.2448	17.2588	17.1975	17.2673
F1RKW7;A0A287BA63;A0A287BAJ4;A0A286ZT20;A0A287AA44	Zinc finger protein 207	ZNF207	-1.13696	3	7.4	0.0105552	-0.185188	15.613	15.5277	15.696	15.7191	15.3808	15.4964	15.4557	15.4821
A0A5G2QXP2;A0A287A7V8;A0A5G2RHD2;A0A286ZUG8;F1SUZ2;A0A287AV94;A0A287A6N7;A0A5G2R590	Nuclear pore complex protein Nup98-Nup96	NUP98	-1.13455	9	5.2	0.0244213	-0.182118	16.8574	16.8223	16.9863	16.898	16.612	16.6381	16.8172	16.7682
A0A5G2RHD3;A0A5G2R5N8;A0A5G2QNN1;K7GSF7;I3LME9;F1RPI9	DNA helicase	ATRX	-1.13369	1	0.5	0.0296903	-0.18103	11.6971	11.8353	11.6041	11.7912	11.5673	11.5924	11.44	11.6039
Q06AA7;A0A5G2QFH4;A0A5G2QSC7;A0A287B7C6	TRA2B	TRA2B	-1.13147	3	12.8	0.00689626	-0.178199	15.2668	15.257	15.4098	15.3625	15.0751	15.1582	15.1741	15.1761
F1SGK9	2,5-phosphodiesterase 12 isoform 1	PDE12	-1.13144	4	7.9	0.0391798	-0.178158	16.3898	16.3512	16.5376	16.3442	16.1969	16.1064	16.3461	16.2609
F1SQV8;A0A287B3H6;A0A287AI63;A0A5G2QIR1	Choline-phosphate cytidylyltransferase	PCYT1A	-1.13109	6	19	0.0328884	-0.177713	17.0768	17.07	17.2469	17.1363	16.8264	16.9297	17.0513	17.0117
A0A287BM79;A0A287B2T9;A0A287B9X6	Cold shock domain containing E1	CSDE1	-1.13046	17	21.7	0.0162061	-0.176906	18.4812	18.4164	18.6242	18.5567	18.2739	18.3215	18.3707	18.4048
P80031;A0A287AZ91;A0A5G2RH88;A0A5G2QMB0;A0A287BQ81	Glutathione S-transferase P	GSTP1	-1.1298	8	55.6	0.0451011	-0.176063	18.4507	18.2906	18.4475	18.418	18.1723	18.0858	18.3341	18.3103
F1RRY6	Prostaglandin E synthase 2	PTGES2	-1.12939	4	15.9	0.0491274	-0.175538	16.076	16.209	16.3252	16.1845	15.9541	15.9222	16.1208	16.0955
I3LDD5;A0A5G2QF67;A0A287AN84	Phosphoribosyl transferase domain containing 1	PRTFDC1	-1.12914	2	7.9	0.0448969	-0.175219	15.5768	15.4146	15.7238	15.5774	15.3268	15.3793	15.4572	15.4283
A0A5G2QCS0;A0A287AZS0;F1SID1;A0A287A573	PML nuclear body scaffold	PML	-1.12911	4	6.5	0.0309706	-0.175185	13.8384	14.0183	13.9716	13.863	13.6516	13.6987	13.7848	13.8555
A0A286ZRI8;A0A287A1K2;A0A5G2RGV5	Arylsulfatase B	ARSB	-1.12887	3	4.7	0.0099299	-0.174884	15.9706	16.0054	16.069	16.0028	15.888	15.745	15.9269	15.7883
A0A286ZZT7;A0A286ZZT9	General transcription factor IIF subunit 2	GTF2F2	-1.12713	3	9.6	0.0494349	-0.172651	15.3457	15.3186	15.5856	15.5497	15.3011	15.233	15.2957	15.2791
I3LRT6	Peptidylprolyl isomerase	FKBP9	-1.12711	13	22.3	0.0201607	-0.172629	17.5063	17.5595	17.7163	17.5756	17.3636	17.3595	17.4684	17.4757
A0A287BCS4;A0A287A0U2;A0A5G2QKU1;A0A5G2QUH4;F1RX50	Presequence protease, mitochondrial	PITRM1	-1.12587	7	8.7	0.0272659	-0.171036	16.746	16.7941	16.8677	16.97	16.6081	16.6378	16.7593	16.6884
F1SQ16;A0A5G2QR43	Golgin B1	GOLGB1	-1.12573	23	7.4	0.0283381	-0.170856	17.8909	18.0061	18.1157	17.9371	17.747	17.7791	17.9006	17.8396
F1RG57;A0A287A947	Chromosome 14 C1orf198 homolog		-1.12549	2	9.8	0.0265162	-0.170553	14.5435	14.5205	14.7116	14.6793	14.4054	14.3781	14.5291	14.4601
A0A287A7S9;A0A286ZSR3;F1RVZ1	Acyl-coenzyme A oxidase	ACOX1	-1.12502	11	22.4	0.0239248	-0.169946	16.9048	17.0358	17.0712	17.1131	16.7998	16.805	16.9091	16.9312
A0A5G2RLS3;F1SHS4;A0A287BQP9;A0A287AQH3;A0A287ANH2;A0A287A0M4;A0A5G2R2P1	ELKS/RAB6-interacting/CAST family member 1	ERC1	-1.12471	11	12.5	0.047883	-0.169559	16.9485	17.0299	17.2071	17.0871	16.7912	16.8854	16.9882	16.9296
A0A287AXK4;A0A287AEC1;A0A5G2R9Q5	MOB kinase activator 1A	MOB1A	-1.1246	4	20.1	0.0145476	-0.169415	16.7134	16.6637	16.6182	16.7109	16.4144	16.4693	16.6233	16.5214
A0A286ZLH1	26S proteasome non-ATPase regulatory subunit 2	PSMD2	-1.12447	27	34.3	0.0329482	-0.169241	19.1185	19.2735	19.3853	19.2216	19.0547	19.0243	19.0981	19.1447
F1S0D8;A0A5G2QFE2	UBX domain protein 4	UBXN4	-1.12445	5	12.2	0.0196359	-0.169221	15.9158	15.9728	16.1141	16.0459	15.7668	15.8312	15.8527	15.9209
A0A286ZKG9	Peptidyl-prolyl cis-trans isomerase	PPIB	-1.1226	8	38.1	0.00889057	-0.166845	18.2429	18.3662	18.424	18.3653	18.1283	18.1681	18.2133	18.2213
F1RU12	Endoribonuclease LACTB2	LACTB2	-1.12196	9	36.1	0.011158	-0.166018	15.9299	16.0165	16.0616	16.0081	15.7773	15.7719	15.8913	15.9116
F1RPB7;A0A5G2R9F2	Developmentally-regulated GTP-binding protein 1	DRG1	-1.12146	4	12	0.0319926	-0.16538	15.0286	15.0959	15.2564	15.0287	14.8902	14.901	14.9999	14.9571
A0A5G2Q8F9;Q863I2;A0A5G2Q8B4;A0A480I155;A0A5S8KP39	Non-specific serine/threonine protein kinase	OXSR1	-1.12099	7	17.2	0.0450409	-0.164776	16.9454	16.9602	16.9792	17.0626	16.7614	16.6845	16.9394	16.903
F1RHH8	Pre-mRNA processing factor 8	PRPF8	-1.12096	8	4.1	0.0306871	-0.164733	15.521	15.651	15.7275	15.6695	15.4185	15.4092	15.574	15.5085
A0A5G2QSE6;A0A288CFV0;Q06AA0	Serine and arginine rich splicing factor 6		-1.12094	7	19.6	0.00140122	-0.164706	17.5617	17.6383	17.6524	17.6491	17.4239	17.4284	17.5035	17.487
A0A287B2U6;A0A287AHK8;A0A5G2RDV3;A0A5G2QRA2;A0A287BI18;A0A287B5Z0;A0A286ZJR0	Synaptosomal-associated protein	SNAP23	-1.12074	3	17.5	0.00330175	-0.164449	15.1934	15.2204	15.3043	15.1838	15.0261	15.0994	15.0209	15.0977
A0A5G2QMQ0;A0A287BLR5;A0A287AX51;A0A5G2R177;A0A287BE83;F1S6G0;A0A5G2QFX7;A0A5G2QRX3;A0A287B0Y7	Epidermal growth factor receptor pathway substrate 15	EPS15	-1.12044	4	7	0.0165691	-0.164067	16.8102	16.8138	16.9865	16.907	16.713	16.6658	16.7895	16.6929
A0A5G2R557;K9J6K2;A0A5G2QSI7	Utrophin	UTRN	-1.12032	39	11.9	0.0252206	-0.163913	19.2045	19.201	19.4139	19.2918	19.1188	19.0458	19.1375	19.1533
F1SUQ8;A0A287BJ22;A0A287ANK4	Regulator of chromosome condensation 2	RCC2	-1.12012	4	9.2	0.0333956	-0.163653	16.203	16.1803	16.3285	16.2789	15.9812	16.0222	16.1495	16.1832
A0A5G2QBI5;A0A5G2QRV2;A0A287AB01;I3LNI2	Trafficking from ER to golgi regulator	TFG	-1.11952	10	40.1	0.0242042	-0.162879	18.0598	18.0638	18.2541	18.153	17.9223	17.9208	17.9956	18.0405
A0A5G2QJQ6;F2Z5Q3;A0A286ZQZ3;A0A5K1UFV9	COP9 signalosome subunit 7A	COPS7A	-1.11798	2	7.6	0.0245242	-0.160889	15.8636	15.7293	15.826	15.8666	15.63	15.5843	15.785	15.6426
A0A5G2RA77;A0A5G2R0L2;A0A287AZ72;A0A286ZZP5	Fragile histidine triad diadenosine triphosphatase	FHIT	-1.11581	2	19.5	0.0489777	-0.158089	16.1478	16.1671	16.2659	16.3961	16.0278	16.0454	16.1165	16.1548
A0A5G2R4B7;A0A286ZZ23;F1RRK0	SCY1 like pseudokinase 1		-1.11508	4	6.6	0.0245197	-0.157145	16.5897	16.5728	16.6876	16.5463	16.3442	16.4108	16.5455	16.4673
F1S155;I3L9C3;A0A5G2QQZ3	SEC24 homolog D, COPII coat complex component	SEC24D	-1.11428	8	7.6	0.0432893	-0.156107	16.6002	16.5292	16.6441	16.7768	16.459	16.4117	16.564	16.4912
F1SIQ5;A0A287ATH4	Glypican-1	GPC1	-1.11408	3	7.2	0.0232467	-0.155854	12.7875	12.8735	12.9758	12.9523	12.6617	12.7819	12.7357	12.7863
A0A480QG80;F1S9K1;A0A5G2QEN4	Isoleucine--tRNA ligase	IARS2	-1.11309	10	11.9	0.0484197	-0.154564	17.6976	17.7272	17.817	17.7705	17.5183	17.4836	17.6869	17.7052
F1RIQ4	Trans-1,2-dihydrobenzene-1,2-diol dehydrogenase	DHDH	-1.11146	11	25.4	0.0343263	-0.152456	17.8216	17.916	18.0165	17.9783	17.7358	17.726	17.7763	17.8844
F1S2E1;A0A287A012	Vacuolar ATPase assembly integral membrane protein VMA21	VMA21	-1.11119	1	11.9	0.00613157	-0.152108	16.4201	16.371	16.4373	16.4705	16.2593	16.1985	16.288	16.3447
A0A5G2R563;A0A287BRT7;A0A5G2QTR1	Signal peptidase complex catalytic subunit SEC11	SEC11A	-1.10953	5	25.4	0.025484	-0.149951	16.3792	16.257	16.329	16.3747	16.1796	16.0759	16.2049	16.2797
A0A287BMM2;A0A5G2QZ63;A0A5G2QD02;F1RSS9;A0A5G2QJQ2	Beta 3-glucosyltransferase	B3GLCT	-1.10908	10	22.4	0.0187811	-0.149363	16.9934	16.9567	17.0629	17.1434	16.8314	16.9379	16.9044	16.8853
A0A5G2QK01	ADP dependent glucokinase	ADPGK	-1.10784	10	23.9	0.0447807	-0.147748	16.562	16.4484	16.619	16.6705	16.3946	16.3493	16.4671	16.4979
F1S9H9	Low molecular weight phosphotyrosine protein phosphatase	ACP1	-1.10775	3	13	0.0405027	-0.147635	15.7549	15.6266	15.7034	15.7645	15.4793	15.4873	15.6391	15.6532
A0A5G2R7Z4;F1RGJ2;A0A287AJ96;A0A5G2R0K8;A0A5G2QWY5;A0A5G2QP27;A0A5G2QLP3	Catenin alpha 1	CTNNA1	-1.10774	14	17.7	0.0405027	-0.147625	17.2738	17.3434	17.4815	17.3987	17.1225	17.2872	17.2494	17.2477
A0A5G2QN94;A0A287AW13;A0A287AR04;K7GL74	Ribose-phosphate diphosphokinase	PRPS2	-1.10603	6	27.3	0.0348068	-0.14539	16.7961	16.7039	16.8947	16.8382	16.6051	16.5989	16.7326	16.7146
P14057;A0A287A1N0;P21999;A0A287ACY0;A0A287A4G7;A0A287A710;A0A287AZ11;A0A286ZVU3;A0A5G2QMV7;A0A287BD13;A0A286ZT86;A0A287A966;A0A287B4C0;F1SDA0;A0A287B6I5	Nuclear factor 1 (Fragment)	NFI	-1.10422	2	8.7	0.0294534	-0.143033	15.2314	15.2675	15.362	15.36	15.1351	15.0816	15.2622	15.1699
A0A5G2QP11;A0A287AWQ9;A0A5G2QHI2	Trafficking protein particle complex subunit	TRAPPC3	-1.10352	4	19.7	0.0235991	-0.142119	15.9433	15.9678	16.0743	15.98	15.8802	15.9292	15.7531	15.8344
A0A5G2RG09;A0A5G2RDK7;A0A287A7K4;F1SEF4	Ribokinase	RBKS	-1.10322	5	18.9	0.0107408	-0.141721	16.5791	16.6189	16.7105	16.672	16.5181	16.441	16.4896	16.5649
A0A287BDC2;A0A287AEG1;A0A287AIW6;F1SV22	Microtubule actin crosslinking factor 1	MACF1	-1.10026	25	6.5	0.0315032	-0.13784	18.1505	18.1785	18.2202	18.2612	17.9639	18.0428	18.171	18.0813
I3LV17	Small monomeric GTPase	RALB	-1.09939	4	22.3	0.0497815	-0.1367	16.5051	16.558	16.6913	16.5978	16.3734	16.3985	16.4904	16.5431
A0A5G2R312;A0A5G2QVG2;A0A287B5G7;F1SES5;A0A5G2QRS6	N-acylsphingosine amidohydrolase 1	ASAH1	-1.09906	12	41	0.0356504	-0.136269	17.9921	18.0236	18.0529	18.0327	18.0252	17.8008	17.8405	17.8896
A0A286ZQY9;F1SSS5;A0A5G2QT68;A0A5G2QCF3	Ribulose-phosphate 3-epimerase	RPE	-1.09905	4	30.7	0.016063	-0.136255	16.5461	16.6112	16.6409	16.6139	16.5019	16.3634	16.4772	16.5247
I3LCW1	Fatty acid synthase	FASN	-1.09844	11	27.3	0.0248857	-0.135458	17.7558	17.7919	17.9098	17.8732	17.7097	17.6134	17.7367	17.7291
A0A287B207	Ubiquitin conjugating enzyme E2 R2	UBE2R2	-1.09528	2	10.1	0.0347174	-0.131298	15.4992	15.5578	15.6826	15.6162	15.3781	15.5092	15.4779	15.4655
A0A287BBE2;A0A287AJZ1;Q19S50;A0A2C9F3G4	Signal transducer and activator of transcription	STAT3	1.09523	3	5.1	0.00502245	0.131236	14.1679	14.1337	14.1731	14.1174	14.2076	14.3249	14.3187	14.2657
A0A286ZM87;A0A287BDA1;A0A5G2QB63;F1RN89	Nuclear FMR1 interacting protein 2		1.09537	7	12.9	0.0458192	0.131419	15.6033	15.6026	15.4869	15.4092	15.6792	15.7066	15.6333	15.6086
F1RGC9;A0A5G2R0W9;A0A287B7X9;A0A5G2QRG6;A0A5G2QHX0;A0A5G2R6X9	26S proteasome non-ATPase regulatory subunit 13	PSMD13	1.09552	15	41.5	0.0218877	0.131612	17.688	17.6871	17.5781	17.6022	17.8352	17.8154	17.7188	17.7125
A0A5G2R9A9;F1RFY1;A0A5G2REX6	Profilin		1.09623	7	47.5	0.0376174	0.132545	18.0757	17.9982	17.9255	17.9962	18.1473	18.2351	18.0861	18.0573
F1S405;A0A286ZWQ1	Latent transforming growth factor beta binding protein 1	LTBP1	1.09709	8	7.2	0.0370262	0.133677	16.8248	16.7927	16.7466	16.6452	16.8228	16.9711	16.8855	16.8646
A0A5G2R7B7;A0A5G2R863;A0A287AYN4;I3LPL7	Golgi apparatus protein 1	GLG1	1.09867	21	18.2	0.0087989	0.135754	17.9604	17.9183	17.8704	17.871	18.0837	18.0152	17.9732	18.091
A0A286ZKQ3;F1S6R7;Q29099;A0A5G2RBG1;A0A287B5K1;A0A5G2QVL1;A0A286ZPA4;A0A287AU26	Polypyrimidine tract-binding protein 1	PTBP1	1.10119	10	26.7	0.0338965	0.139062	17.0371	17.0955	16.9475	16.9655	17.1706	17.2484	17.0985	17.0843
A0A5G2R4Z0;Q52NJ5;F6Q6Z2	ADP ribosylation factor like GTPase 1	ARL1	1.10138	3	17.4	0.00129494	0.139307	15.9973	16.0461	16.0092	15.991	16.1417	16.1564	16.0998	16.2028
F1SLM7	Glutathione peroxidase	GPX8	1.1017	7	49.4	0.0254493	0.139727	16.6276	16.5792	16.5125	16.5059	16.7962	16.6677	16.6192	16.7011
F1SMN6	V-type proton ATPase subunit F	ATP6V1F	1.10349	5	41.2	0.0100248	0.142077	15.6447	15.6542	15.5668	15.571	15.828	15.6992	15.7058	15.7719
A0A5G2QFC9;I3LHT9	Syntaxin 12	STX12	1.10386	3	9.5	0.0202079	0.142555	15.7503	15.7802	15.6143	15.6732	15.8874	15.8917	15.8223	15.7868
A0A286ZYC5;A0A287BF61;A0A287A3V3;A0A287BS40;A0A287A5G0;F1SID8;A0A286ZQM2;A0A287BB16;A0A287B9E9	MAP kinase-activating death domain protein	MADD	1.10392	2	1.5	0.0442428	0.142637	11.4372	11.4339	11.5837	11.5299	11.568	11.7627	11.6136	11.611
A0A287AA21;A0A287BF56	Enoyl-CoA hydratase, mitochondrial	ECHS1	1.10403	15	50.6	0.0265449	0.142781	19.3463	19.2102	19.1421	19.2144	19.3932	19.3055	19.3697	19.4158
A0A287BE52;F1SMR3;A0A5G2Q9Q0	PC4 and SFRS1 interacting protein 1	PSIP1	1.10434	5	9.2	0.0267803	0.143183	13.7995	13.7271	13.7772	13.7298	13.8657	13.9642	13.987	13.7893
A0A5G2QP96;A0A5G2QG70;F1RW78;A0A5G2RC70	Translocon-associated protein subunit alpha	SSR1	1.10527	2	6.7	0.0474133	0.144392	15.4519	15.543	15.3667	15.3209	15.476	15.6039	15.6122	15.568
A0A286ZZX3	Metalloproteinase inhibitor 3	TIMP3	1.10935	2	7.6	0.0490893	0.149714	15.4617	15.5263	15.4292	15.2934	15.4924	15.6438	15.5436	15.6298
A0A286ZRM3;A0A480NQ08;A0A287BPH8;A0A287AT54	FLII actin remodeling protein	FLII	1.10986	9	10	0.0213331	0.150377	15.7649	15.7426	15.6115	15.6606	15.8676	15.9283	15.8011	15.7842
A0A5G2Q9Z0;O77591;A0A287AVN0;I3LTC6	Inositol-1-monophosphatase	IMPA1	1.11064	5	19.7	0.0232175	0.151391	16.3692	16.28	16.2036	16.1717	16.4728	16.4128	16.3751	16.3693
M3VK32	Serine/threonine-protein phosphatase	PPP4C	1.11243	2	9.8	0.0473511	0.153711	13.5224	13.4137	13.3562	13.5448	13.6818	13.6853	13.5734	13.5115
A0A5G2RK54;A0A286ZQ28;F1SU53	SEC24 homolog C, COPII coat complex component	SEC24C	1.114	6	5.9	0.0194477	0.15575	16.2084	16.2078	16.0975	16.0925	16.3582	16.3819	16.2337	16.2554
A0A5K1VI30;A0A287AKA2;A0A5G2R7V9;A0A5G2QNP7	Aminoacyl tRNA synthetase complex interacting multifunctional protein 1	AIMP1	1.11516	11	32.9	0.0443964	0.157248	18.1361	17.9214	17.93	17.972	18.2458	18.1594	18.0824	18.1009
A0A287AA07	Exocyst complex component 8	EXOC8	1.11618	5	6.2	0.0134638	0.158569	14.1053	14.2149	14.1728	14.0663	14.2768	14.3905	14.2781	14.2483
Q8HZV3;A0A5S6GXI4	Transferrin receptor protein 1	TFRC	1.11646	16	22	0.0405877	0.158926	17.7367	17.8587	17.7859	17.6603	17.9787	17.9873	17.7939	17.9174
A0A287AL77;I3LA14;A0A5G2R1X3;A0A5G2QYT4;A0A286ZI89;A0A5G2QKW5	VPS50 subunit of EARP/GARPII complex	VPS50	1.11815	1	0.9	0.0174654	0.161111	10.9014	10.7934	10.6776	10.8189	10.9347	11.0065	10.9283	10.9663
A0A5G2RNP2;F1SD97;A0A287BRE0;A0A5G2RKP2;A0A5G2QQL7	Phenylalanyl-tRNA synthetase subunit alpha	FARSA	1.11832	6	18.5	0.0284331	0.161333	15.688	15.7732	15.7669	15.6025	15.9634	15.9034	15.7934	15.8157
Q52NJ4;A0A5G2Q9N3;A0A286ZN47;A0A5S6IBF3;A0A5G2R9H9;A0A287A3K9	ADP-ribosylation factor-like protein 3	ARL3	1.1188	6	28	0.0361407	0.161948	15.9297	15.8415	15.7833	15.9113	16.1257	16.1017	15.9257	15.9605
A0A5G2RIC0	Importin 5	IPO5	1.11986	23	26.4	0.0364193	0.163313	18.2352	18.1916	18.0628	18.1632	18.3053	18.4603	18.3134	18.2271
F1RJE4;A0A5G2QXA8	ATPase family AAA domain containing 3A	ATAD3A	1.12087	11	22.9	0.00555964	0.164614	16.7829	16.7933	16.802	16.7852	17.0493	16.9352	16.8634	16.974
F1RQ52;K7GNF4;A0A5G2R7C3;K7GQ00;K7GSF4;A0A5G2R3I3;A0A5G2R477;K7GM30	Synaptic functional regulator FMR1	FMR1	1.12087	5	11.6	0.0203871	0.164615	14.5856	14.5486	14.5123	14.4903	14.7224	14.825	14.6355	14.6122
A0A287AQU0	IKBKB interacting protein	IKBIP	1.12124	7	19.7	0.00230223	0.165094	15.8443	15.9054	15.8514	15.8408	15.9873	16.0958	15.9702	16.0489
A0A286ZWJ2;A0A5G2RCS3;A0A5G2QM42	Eukaryotic translation elongation factor 1 epsilon 1	EEF1E1	1.12136	4	20.7	0.0201883	0.165249	14.2949	14.3695	14.1973	14.2033	14.4379	14.5126	14.4245	14.3509
F1SV35;A0A287AUH5;A0A5G2QEY7	L-aminoadipate-semialdehyde dehydrogenase-phosphopantetheinyl transferase	AASDHPPT	1.12222	5	19.3	0.0245568	0.166349	15.8305	15.8388	15.833	15.8264	16.1024	16.0855	15.8843	15.922
I3LUE6	CDV3 homolog	CDV3	1.1226	10	48.7	0.0400733	0.166846	17.4511	17.3755	17.27	17.2873	17.5946	17.5862	17.4787	17.3918
A0A286ZJU5	Malignant T-cell-amplified sequence	LOC100738684	1.12294	4	28.7	0.00883178	0.167284	16.451	16.3378	16.3439	16.3855	16.6423	16.473	16.5443	16.5276
A0A5G2QR85;F1SPN4	RNA helicase	DDX23	1.12296	2	2.8	0.041147	0.167308	13.5199	13.5167	13.6031	13.3297	13.6057	13.7387	13.6314	13.6628
A0A287BFR0;A0A287B6B9;F1RY40	RNA binding motif protein 12B	RBM12B	1.12489	2	5	0.0444422	0.169784	12.3665	12.293	12.2939	12.1644	12.4701	12.5801	12.4157	12.3311
F1SGC6;A0A5G2REA1	NADH dehydrogenase [ubiquinone] 1 beta subcomplex subunit 5, mitochondrial	NDUFB5	1.125	4	21.2	0.0485334	0.169924	16.9115	16.9397	16.6622	16.8098	17.0536	16.9277	16.9852	17.0364
A1XQT2	Cytochrome c oxidase subunit 6C	COX6C	1.12563	3	34.2	0.0447738	0.170728	15.4604	15.5946	15.2982	15.4352	15.7051	15.5904	15.5751	15.6008
F2Z5B1;P80229	Leukocyte elastase inhibitor	SERPINB1	1.12575	8	20.6	0.00182088	0.170891	16.7846	16.7749	16.7069	16.8234	16.9778	16.9187	16.8962	16.9806
A0A287B3E5;A0A287AIK8;F1SDN6	C-terminal binding protein 2	CTBP2	1.12585	3	6	0.0466182	0.171012	15.1918	15.1339	15.0643	15.1442	15.432	15.3769	15.1477	15.2617
F2Z5D4	Synaptotagmin binding cytoplasmic RNA interacting protein	SYNCRIP	1.12627	22	40.9	0.0332674	0.171552	18.2393	18.1476	18.0637	18.1327	18.4194	18.3896	18.2397	18.2207
A0A5G2QNX0;I3L5K3;A0A5G2QKR5;A0A286ZPN7	Hydroxysteroid 17-beta dehydrogenase 13	HSD17B13 HSD17B11	1.12654	8	35.9	0.024082	0.171897	16.4125	16.407	16.2666	16.3062	16.5472	16.3927	16.5426	16.5975
A0A287A6N0;F1RG44;A0A287BHQ6	Polypeptide N-acetylgalactosaminyltransferase	GALNT2	1.12698	5	11.1	0.0469673	0.172463	16.0682	16.1554	15.9332	15.8805	16.1108	16.202	16.1653	16.2489
A0A5G2QB67;I3LT95	Proteasome assembly chaperone 1	PSMG1	1.12709	1	3.7	0.0257393	0.172597	14.1796	14.1449	14.0531	14.0278	14.1834	14.4023	14.2586	14.2515
A0A287AEK2	cAMP-dependent protein kinase type II-alpha regulatory subunit	PRKAR2A	1.12723	14	45.8	0.0352713	0.172783	17.879	17.933	17.7562	17.8065	18.0152	18.1575	17.9685	17.9246
I3LSS2	Charged multivesicular body protein 2A	CHMP2A	1.12849	4	19.4	0.0382661	0.174397	16.1547	16.3634	16.1635	16.3359	16.5282	16.4223	16.3579	16.4067
A0A287B8R2;F1STR6	Nuclear migration protein nudC	NUDC	1.12887	14	33	0.0244692	0.174881	17.2103	17.1794	17.0903	17.1231	17.4159	17.4153	17.2302	17.2413
F1S4M9	RAB interacting factor	RABIF	1.12922	1	8.9	0.0364459	0.175321	13.3968	13.3195	13.2852	13.5209	13.458	13.5536	13.6502	13.5618
A0A287BL93;F1SA50;A0A287AJ89;A0A287AR13;A0A287BPD5;A0A287ASN3;A0A286ZJK2;A0A287A151	Heteroous nuclear ribonucleoprotein M	HNRNPM	1.13006	30	49.5	0.0449159	0.176401	19.1755	19.1611	18.9976	19.0981	19.3054	19.4367	19.2085	19.1872
A0A5G2QKI7;A0A5G2QK84;F1SR53;A0A5G2R957;A0A5G2QLL7	Integrin subunit alpha 5	ITGA5	1.13057	18	21.2	0.0229693	0.177044	17.6599	17.6615	17.447	17.6598	17.8271	17.8211	17.7559	17.7322
A0A5G2R1I2;A0A5G2QL81;A0A5G2QYN2	Proteasome subunit alpha type	PSMA4	1.13127	9	29.9	0.0456448	0.177944	16.8036	16.6956	16.5404	16.6105	16.9604	16.8308	16.7641	16.8063
A0A287B6T3;I3LD55	Ubiquinone biosynthesis O-methyltransferase, mitochondrial	COQ3	1.132	3	8.7	0.0156837	0.178871	14.6045	14.4645	14.4784	14.4437	14.7197	14.7642	14.5933	14.6293
F1SE87;A0A5G2R2S5	Charged multivesicular body protein 5	CHMP5	1.13249	2	10.5	0.0225995	0.179499	13.5066	13.5524	13.3681	13.3677	13.5517	13.6151	13.6259	13.7202
A0A287AEA4;F1SNV5;A0A5G2R7U6	AUP1 lipid droplet regulating VLDL assembly factor	AUP1	1.13309	3	8.8	0.00393551	0.180257	16.1391	16.1191	16.0716	15.9647	16.259	16.2491	16.2357	16.2716
F1RU41;A0A286ZZB6	Protein YIF1	YIF1A	1.13317	2	11.2	0.0468671	0.180358	13.0251	13.0145	12.8641	12.8305	13.1827	12.9652	13.1878	13.1199
A0A287B5C5;A0A286ZQL1;F1RJN4;A0A286ZX31	Transducin beta like 2	TBL2	1.13411	5	11.8	0.0116692	0.181557	15.0951	15.0451	14.9343	14.9576	15.2275	15.0914	15.2429	15.1966
F1S4V0;A0A287BTB8;A0A5G2QQF0	Cytochrome c oxidase subunit 7A2 like	COX7A2L	1.13437	3	27.2	0.0446609	0.181897	14.2685	14.4794	14.33	14.1898	14.5083	14.4289	14.458	14.6002
F1RGI2	Platelet activating factor acetylhydrolase 1b catalytic subunit 3	PAFAH1B3	1.13442	3	10.8	0.0392817	0.18195	13.6945	13.6783	13.431	13.6734	13.7218	13.8071	13.861	13.8152
A0A5G2R266;A0A287AKH9;A0A287BH40;F1SIT4;A0A287ABL8;A0A287AU41;A0A287A4D9;A0A287A6Z5;A0A287B7Y7	Uveal autoantigen with coiled-coil domains and ankyrin repeats	UACA	1.13478	1	0.7	0.00993202	0.182412	13.3007	13.3368	13.3688	13.4127	13.6479	13.556	13.4966	13.4483
F1S0V3;A0A5G2RBI3;A0A5G2QF50;A0A5G2QT71	Annexin	ANXA6	1.13609	39	61.6	0.0377189	0.184073	19.5977	19.483	19.4561	19.399	19.8171	19.6725	19.5548	19.6275
A0A5G2QI55;K7GKA5	Magnesium transporter protein 1	MAGT1	1.13689	3	6.7	0.047073	0.185093	15.7578	15.82	15.5624	15.8019	15.9814	15.7892	15.9364	15.9754
A0A287AMZ2;A0A5G2R2Z6;F1RP17;A0A5G2Q9C7;A0A287AUX8	T-complex protein 1 subunit gamma		1.13852	25	50.1	0.0456271	0.187158	18.2075	17.9824	17.9956	18.1409	18.3993	18.2942	18.1901	18.1914
A0A5G2QYY1;F1S7V9;A0A287ATN5	Formate--tetrahydrofolate ligase	MTHFD1L	1.13878	2	2.2	0.03273	0.187483	15.7826	15.8385	15.6864	15.5904	15.9226	15.9525	15.9768	15.7959
I3LSD3;A0A287BK22	60S ribosomal protein L13		1.14119	8	37.9	0.0177306	0.190533	16.8449	16.8101	16.8057	16.8022	17.0354	17.1178	17.0285	16.8432
F1RFV5	Proteasome subunit beta	PSMB6	1.1429	5	18.7	0.0299181	0.1927	15.894	15.8484	15.6856	15.859	16.1458	15.9522	15.9241	16.0357
I3LC07;A0A5G2QWD0;A0A5G2QJ69;A0A5G2QW88;A0A5G2QBQ6;A0A5G2QUG2;A0A5G2RML0	Ras-related protein Rab-18	RAB18	1.14626	9	50.5	0.00382764	0.196931	17.2805	17.2783	17.1624	17.1469	17.3506	17.459	17.4083	17.4379
B5APU9;A0A5G2QG21;A0A286ZPY9;A0A5G2QPW1;A0A5G2QAE1;A0A5K1VDV6;A0A5G2REK8;A0A286ZXR9	Actin-related protein 2/3 complex subunit 4	TTLL3	1.14662	4	21.4	0.0294803	0.197388	16.6263	16.5707	16.489	16.6592	16.8552	16.9109	16.6935	16.675
A0A287BMU4;F2Z5P0	Protein transport protein Sec61 subunit beta	SEC61B	1.14697	3	37.5	0.035874	0.197827	15.0465	15.022	14.7997	14.9023	15.2704	15.1398	15.0634	15.0883
A0A287AAM6	Vacuolar protein-sorting-associated protein 25	VPS25	1.14759	6	31.7	0.0204989	0.198612	16.3029	16.3835	16.1583	16.2338	16.4591	16.5389	16.5205	16.3544
I3LMU6	Reticulocalbin 3	RCN3	1.1482	8	33.7	0.0356188	0.199376	17.3056	17.1272	17.0494	17.0507	17.4055	17.3168	17.3898	17.2183
Q29594;I3LPB5;A0A5G2R6X7	Creatine kinase B-type	CKB	1.14857	13	44.4	0.0172959	0.199842	17.6074	17.4618	17.3132	17.423	17.6727	17.6528	17.6455	17.6337
Q2EN79	Complex III subunit 9	UQCR10	1.15064	3	50	0.0269172	0.202432	14.9304	14.9835	14.8712	14.9653	15.2478	15.2498	14.9906	15.0718
A0A5G2QIU8;A0A287AEU6;I3LU04;A0A5G2QN98	Methionine adenosyltransferase 2 subunit beta	MAT2B	1.15093	5	15.8	0.00831625	0.202805	14.6855	14.6606	14.6586	14.5852	14.9372	14.8982	14.7178	14.848
A0A5G2R6F5	YKT6 v-SNARE homolog		1.15223	4	14.9	0.0450912	0.204432	14.2382	14.1666	14.2225	13.9925	14.4443	14.4407	14.1953	14.3572
F1S2G3;A0A5G2QMR7	Tubulin-specific chaperone A	TBCA	1.15272	3	24.1	0.0466428	0.205046	16.3216	16.2281	16.1612	16.1032	16.4954	16.5508	16.2793	16.3088
A0A287ASF7;A0A286ZVB9	Protein RER1	RER1	1.1531	2	9.3	0.0391813	0.205522	14.7852	14.9243	14.8463	14.6966	15.1458	15.0457	14.8499	15.0331
A0A5G2RCG0;F1RSG9;A0A5G2QNM9;A0A287A534	Palmitoyl-protein hydrolase	LYPLA1	1.15416	4	18.2	0.0446237	0.206847	17.748	17.5867	17.5008	17.8155	17.9603	17.8656	17.7736	17.8789
D9U8D1	Dynein light chain	DYNLL1 LC8	1.15708	2	32.6	0.0314702	0.210494	15.2829	15.0971	15.0977	15.0929	15.4878	15.4166	15.2632	15.245
A0A287BDC6;A0A5G2Q828;A0A287BB89;F1RWH7	Pyridoxal 5-phosphate synthase	PNPO	1.15986	4	22.5	0.0256641	0.213947	16.3175	16.3836	16.2797	16.1377	16.6005	16.5595	16.4011	16.4131
A0A5G2RHM3;A0A5G2RH83;A0A5G2RAQ9	Obg-like ATPase 1	OLA1	1.16101	9	23.4	0.00819867	0.21538	16.3287	16.2882	16.1573	16.1177	16.4738	16.4536	16.3715	16.4544
A0A287ALZ4;B5APU8	Actin-related protein 2/3 complex subunit 3	ARPC3	1.16106	7	44.5	0.026806	0.215439	16.7187	16.6056	16.444	16.4571	16.8112	16.846	16.6953	16.7345
F1SD96;A0A287ARC6;A0A5G2QPT2	UV excision repair protein RAD23	RAD23A	1.16158	4	13.6	0.0446622	0.216087	14.7316	14.7566	14.5196	14.5126	14.8998	14.9643	14.7178	14.8029
A0A287AVP4;A0A287BP50;F1S1X9;A0A287BG87	Thioredoxin like 1	TXNL1	1.16249	10	59.2	0.0436273	0.217218	17.5696	17.4929	17.203	17.4374	17.6654	17.7101	17.5579	17.6384
F1SN05;A0A5G2R3H6;A0A287BAX8;A0A5G2QYW6;I3LER8	Eukaryotic translation initiation factor 3 subunit J	EIF3J EIF3S1	1.16259	6	21	0.0303244	0.217339	17.1444	17.0146	16.9486	16.9808	17.3142	17.3619	17.2082	17.0734
A0A5G2Q9E2;F1SRV4;A0A5G2RLM8;A0A5G2QCY7	Glutathione S-transferase kappa	GSTK1	1.16286	8	40.7	0.0410079	0.217679	16.3349	16.1941	16.0554	16.2322	16.5728	16.3099	16.3378	16.4668
A0A5G2QWQ4;I3LE14;A0A5G2R9I4	Protein MIX23	MIX23	1.16288	2	13.1	0.0188052	0.217698	15.7109	15.5221	15.5758	15.5551	15.9625	15.7148	15.7572	15.8003
A0A5G2R5C7;A0A287A0E2;I3LUB3;A0A287A8E0;A0A5G2QH73;F1RR48;A0A5G2R7Q6	SH3 domain containing GRB2 like, endophilin B2	SH3GLB2	1.16289	5	13.7	0.0391872	0.217709	15.506	15.3712	15.3032	15.3117	15.6624	15.7329	15.4212	15.5464
A0A286ZS77;A0A5G2RDX9;A0A5K1V4A5;A0A5G2QW86;A0A5G2QGZ8	Basigin		1.16302	8	29.2	0.0136563	0.217878	16.4103	16.2951	16.1526	16.3612	16.5781	16.4515	16.4983	16.5628
F1RM25;A0A5G2R740	Serine/threonine-protein phosphatase	PPP5C	1.1639	6	10.8	0.00838058	0.218964	16.2159	16.1839	16.1977	16.0766	16.3613	16.3362	16.3248	16.5276
A0A287A2G6;A0A5G2QA50	Glutathione peroxidase	GPX7	1.16461	4	14.5	0.00568608	0.219841	16.3284	16.4588	16.2317	16.3313	16.6115	16.5704	16.4965	16.5512
P63221	40S ribosomal protein S21	RPS21	1.16656	3	39.8	0.0239091	0.222266	16.3867	16.1015	16.146	16.1508	16.5191	16.4194	16.3502	16.3853
A0A286ZQ89;A0A287A9A4;F1RM50	RBR-type E3 ubiquitin transferase	RNF14	1.16897	1	6.4	0.0268808	0.225234	12.453	12.358	12.3976	12.1856	12.6364	12.6752	12.4462	12.5374
F1RWC5;A0A287A1V7;A0A286ZUB7	Kinesin-like protein	KIF5B	1.16899	36	38.1	0.0169827	0.225264	18.5995	18.6498	18.3877	18.4427	18.7435	18.8277	18.713	18.6966
P80895;J9JIK8;A0A5G2QND0;A0A5G2QK30	Protein-L-isoaspartate(D-aspartate) O-methyltransferase	PCMT1	1.16971	5	37.9	0.0358224	0.22615	14.1377	14.0987	13.7969	13.9088	14.2625	14.222	14.1456	14.2166
A0A5G2R5R3;Q95342;A0A5S8L0N9;A0A5G2QVU1;A0A5G2QR95;A0A5G2QVW0;A0A286ZLX0	60S ribosomal protein L18		1.17057	3	22.6	0.0464492	0.227212	13.8069	13.7984	13.9246	14.0474	14.2538	14.2255	13.9752	14.0316
A0A287ANA6;F1SU87;A0A287AXE8;A0A286ZLA2	Mitochondrial calcium uptake 1		1.1708	2	3.6	0.0492102	0.227494	13.5901	13.6216	13.363	13.4828	13.8825	13.8431	13.5868	13.6551
D0G7F3;A0A5G2QNQ3;A0A287BFG6;A0A288CG11	Endophilin-B1	SH3GLB1	1.17109	5	13.7	0.0384836	0.22785	16.8182	16.7496	16.7429	16.6643	17.0548	17.1194	16.9609	16.7513
A0A287A8X8;A0A480VC90;A0A5G2R0F9	N-acetylneuraminate synthase	ANP32B	1.17157	8	23.7	0.0478534	0.228449	15.9117	15.7584	15.6293	15.7085	16.0737	16.1134	15.928	15.8065
F2Z5F2;A0A5G2RJU1;A0A5G2QAT3	RAB10, member RAS onco family	RAB10	1.17301	8	38.5	0.0121312	0.230215	16.3513	16.3988	16.2666	16.1939	16.5486	16.6536	16.4354	16.4938
A0A287BND6;A0A287ANC4;A0A286ZMY2	Glutaminyl-peptide cyclotransferase	QPCTL	1.17516	1	3.8	0.0499815	0.232863	13.4235	13.4065	13.181	13.2835	13.7592	13.3985	13.4965	13.5716
F1SLC2;A0A5G2R9U3	Mitochondrial import receptor subunit TOM22 homolog	TOMM22	1.17555	2	16.3	0.0295821	0.233336	14.5725	14.6071	14.4201	14.5604	14.8893	14.5675	14.798	14.8386
A0A287A6C1	Methyltransf_11 domain-containing protein		1.17571	4	19.8	0.0300384	0.233527	16.7781	16.6342	16.6285	16.4589	16.9901	16.7759	16.7822	16.8857
A0A5G2QIT8;A0A5G2QA01;A0A287AY64;A0A5G2QSD6	GLI pathosis related 2	GLIPR2	1.17585	2	20.3	0.0405084	0.233705	15.6514	15.3516	15.4154	15.4073	15.8099	15.7735	15.559	15.6182
A0A287B6S6	Succinate dehydrogenase assembly factor 2, mitochondrial	SDHAF2 PGL2 SDH5	1.17589	4	20.9	0.0196778	0.233754	16.2365	16.3337	16.0302	16.2339	16.4124	16.4771	16.3538	16.5261
A0A5G2R0G0;A0A5G2R6P6;Q2TLZ2	Macoilin	MACO1	1.17638	1	2.5	0.0453898	0.234356	11.5077	11.386	11.3402	11.2729	11.6352	11.3934	11.645	11.7706
F1ST72	Mitochondrial import receptor subunit TOM5	TOMM5	1.17712	4	47.1	0.0406358	0.235267	16.3681	16.5255	16.1932	16.2103	16.6478	16.4487	16.5194	16.6224
F1SGE0;A0A287AXY1	GLI pathosis related 1	GLIPR1	1.17812	1	3	0.00565933	0.236484	12.2098	12.1188	12.07	12.0504	12.2741	12.3921	12.2781	12.4505
A0A5G2QC86;A0A287AN76;F1RFX9;A0A5G2QT96	Solute carrier family 25 member 11	SLC25A11	1.17869	8	28.5	0.00296003	0.237182	16.4782	16.5327	16.3793	16.37	16.7254	16.7079	16.5923	16.6832
A0A5G2QYQ1;A0A286ZVL1	Thioredoxin-related transmembrane protein 1	TMX1	1.17961	8	28.4	0.045452	0.238314	16.4598	16.4503	16.1348	16.1627	16.5342	16.4637	16.5369	16.6262
A0A5G2QF82;A0A5G2QUI7;F2Z5Q2;A0A287A286	Ribosomal protein L24	RPL24	1.18304	5	37.2	0.00856377	0.2425	15.2637	15.5243	15.3614	15.3192	15.6934	15.5958	15.59	15.5592
F1SSL4;A0A287BBT8	ATP-binding cassette, sub-family F (GCN20), member 2	ABCF2	1.18423	2	2.7	0.0189123	0.243944	15.288	15.3205	15.1995	15.2094	15.6272	15.6106	15.4046	15.3507
A0A286ZT83;F1SBU0;A0A5G2QZQ7;A0A5G2QR67;A0A287BB19	RAN binding protein 3	RANBP3	1.1846	2	4.4	0.0342581	0.244398	15.4473	15.4575	15.3609	15.1549	15.6374	15.7309	15.5605	15.4693
I3LJD8;A0A5G2QTG6;Q09136	Acetyl-CoA carboxylase kinase	PRKAA1	1.18571	3	7	0.00928663	0.245756	13.9365	13.8236	13.6744	13.8155	14.1376	14.1048	13.9989	13.9917
A0A5G2QPU1;F1SKJ2;A0A287A349	Thioredoxin 2	TXN2	1.18626	1	8.9	0.0194245	0.246419	15.6134	15.4234	15.3301	15.3504	15.7604	15.7362	15.6292	15.5771
A0A5G2R7A1;F1RPN9;A0A5G2QMD3;A0A5G2QB59;A0A286ZNS2;A0A5G2QSJ2;A0A287AXT4	Malic enzyme	ME2	1.18711	7	13.9	0.0408624	0.247453	14.9591	14.7781	14.5668	14.702	15.0705	14.8773	15.0851	14.9629
A0A286ZW72;F1SJQ6;A1XQU3;I3LIZ8	60S ribosomal protein L14	RPL14	1.19064	4	20.4	0.0238696	0.251737	14.5429	14.4057	14.1954	14.234	14.6486	14.5433	14.6206	14.5724
I3LUD6;B2ZPK1	Plasma membrane ascorbate-dependent reductase CYBRD1	CYBRD1	1.19347	2	9.7	0.0373333	0.255156	13.871	13.8798	13.5715	13.7706	14.206	14.0284	13.9157	13.9635
A0A5G2R2X8;F1S8F1	G protein subunit alpha 15	GNA15	1.19397	1	3.6	0.0237226	0.255769	12.0673	12.3058	12.1304	12.025	12.3169	12.5616	12.3501	12.323
A0A5G2QJK8;A0A5G2RE37;A0A287AKQ5	U6 snRNA-associated Sm-like protein LSm4		1.19583	1	4.3	0.000552585	0.258015	11.8151	11.7576	11.7223	11.854	12.0758	12.0408	12.0886	11.9758
A0A287BED9;F1RTN3;A0A287AK19;A0A5G2R8G3;P26042	Moesin	MSN	1.1967	37	55.9	0.0102187	0.259064	18.7626	18.7077	18.5209	18.5382	18.8933	18.9914	18.8461	18.8349
A0A286ZIL5;A0A5G2QBQ8;A0A286ZZ76;F1SUH7	N-acetylglucosamine-6-phosphate deacetylase		1.19721	1	2.7	0.0446663	0.259675	13.5649	13.6251	13.3461	13.5109	13.9162	13.8873	13.5547	13.7276
A0A5G2Q9S0;Q2EN76	Nucleoside diphosphate kinase	NME2	1.19734	10	25.7	0.010153	0.259836	17.6552	17.5005	17.3606	17.5059	17.8719	17.7507	17.7278	17.7111
A0A286ZWA5	Ubiquilin 2	UBQLN2	1.201	4	11.8	0.046259	0.264237	16.1458	16.1056	15.7136	15.9048	16.3052	16.2576	16.1412	16.2227
F1S3K9	Presenilin	PSEN1	1.20112	3	6	0.0251544	0.264379	14.9892	15.0712	14.8184	14.7943	15.2818	15.2454	15.0155	15.1879
A0A287AZP9;A0A287B621;A0A286ZS85;F1S7T1;A0A5G2QR40;A0A286ZXS8	Proline rich coiled-coil 2C	PRRC2C	1.20114	9	3.6	0.0296447	0.264401	16.1893	16.0866	15.8533	15.864	16.32	16.3462	16.1742	16.2105
A0A287BPE6;A0A287B3A3;F1SA96	Isoamyl acetate-hydrolyzing esterase 1 homolog	IAH1	1.20148	4	16.9	0.0128092	0.264813	15.4801	15.4024	15.2624	15.4868	15.8169	15.6971	15.5739	15.603
A0A287A7Q3;I3LSK5;A0A287AW90	G protein subunit beta 1	GNB1	1.20214	7	23.5	0.0144709	0.265607	15.8068	15.7761	15.5201	15.6038	15.9784	16.0041	15.8359	15.951
A0A286ZVH9;A0A287AIP9	[Histone H3]-lysine(4) N-methyltransferase	SETD7	1.20224	2	3.6	0.0367798	0.265728	15.7656	15.7621	15.3854	15.5553	15.9475	15.9512	15.8258	15.8069
A0A287A2Y4;A0A5G2QY12;A0A287B0C3;A0A287B4I0	ATP synthase subunit d, mitochondrial	ATP5PD	1.20243	13	75.2	0.000526598	0.265957	18.8315	18.8862	18.7472	18.8485	19.1449	19.0714	19.0307	19.1303
F1RGG1;A0A286ZX70;Q29308;I3LQK3	40S ribosomal protein S19	RPS19	1.20265	7	37.4	0.0149026	0.266216	17.3144	17.2845	17.1321	17.0699	17.5653	17.5437	17.3507	17.406
F1SS81;A0A287A0S1	Golgi phosphoprotein 3 like		1.20415	1	4.1	0.0388554	0.268016	10.0672	10.0641	9.7881	9.76289	10.1188	10.3233	10.0707	10.2415
Q29361	60S ribosomal protein L35	RPL35	1.20417	3	20.3	0.0036887	0.26804	15.2669	15.3018	15.2773	15.1815	15.5771	15.6298	15.5031	15.3896
O46420;A0A2C9F3B8	Lanosterol 14-alpha demethylase	CYP51A1 CYP51	1.20448	15	32.6	0.01628	0.268415	17.6458	17.6872	17.5213	17.5229	17.9932	17.6813	17.8327	17.9437
A0A287B4G4;A0A5G2QVC6	Rac family small GTPase 1	RAC1	1.20515	5	31.5	0.00221401	0.269212	16.3027	16.2294	16.0991	16.1202	16.4891	16.5013	16.427	16.4108
A0A480X841;F1RT87;A0A286ZZD9;A0A5G2RFW4;A0A5G2RBX5;A0A5G2Q9X9	RAB2A, member RAS onco family	RAB2A	1.20693	9	48.1	0.018161	0.271337	18.048	18.0144	17.836	17.6983	18.2338	18.1575	18.1394	18.1514
F1SHN8	Solute carrier family 2 member 13	SLC2A13	1.20729	3	5.5	0.0236472	0.27177	15.3156	15.35	15.1188	15.0497	15.5694	15.544	15.3357	15.472
A0A5G2RHW3;K7GPS0;A0A5G2QEB7;I3L5D4	Mitogen-activated protein kinase kinase 2	MAP2K2	1.2073	5	8.6	0.0192704	0.27178	14.8406	14.7465	14.7856	14.5271	15.1324	14.9948	14.8847	14.975
I3LSQ7;A0A5G2QZ64;A0A5G2Q7I5;I3LG77;A0A5G2QUS9	Deoxynucleoside triphosphate triphosphohydrolase SAMHD1	SAMHD1	1.20787	6	12.3	0.0178022	0.272466	13.2223	13.1507	13.2609	12.913	13.3711	13.4932	13.422	13.3505
A0A5G2QZY6;F1RFQ7	GTP-binding nuclear protein Ran	RAN	1.20882	10	38.7	0.023279	0.273595	17.8917	17.8379	17.6545	17.5644	18.105	18.0815	17.9269	17.9295
F2Z5G8	40S ribosomal protein S25	RPS25	1.21114	5	32	0.017378	0.276361	16.4468	16.2251	16.1793	16.2308	16.6713	16.6209	16.4851	16.4101
A1Z623	Selenoprotein F	SELENOF SEP15	1.21149	1	8	0.0313063	0.276786	12.0812	12.2419	12.0758	12.2739	12.5567	12.5522	12.1996	12.4715
A0A5G2QW71;A0A5G2QFP8;P67985	Protein-S-isoprenylcysteine O-methyltransferase		1.21176	3	11.2	0.0161074	0.277104	15.4976	15.4637	15.2272	15.2796	15.7672	15.6721	15.6069	15.5304
A0A287ASP8;I3LSZ1	Ubiquitin conjugating enzyme E2 I	UBE2I	1.21276	4	31.6	0.0167448	0.278288	16.8327	16.693	16.5191	16.5587	16.9751	17.025	16.9039	16.8128
F1RPL1;A0A287B0L6;A0A5G2RFB8;F2Z5L2;F2Z587;A0A480JJE7;A0A287BFK0;A0A287B959;A0A5G2QQP3;F2Z5L5;A0A287ANS6	Histone H2A	H2AC14 LOC100154071	1.21292	6	39.2	0.000631866	0.278484	14.4306	14.4419	14.3111	14.4106	14.6038	14.7543	14.6769	14.6732
Q9GJT2;A0A5S6IDI6;A0A5G2QPR4	S-formylglutathione hydrolase	ESD	1.21543	7	29.8	0.0107535	0.281465	17.8721	17.7348	17.596	17.6042	18.0825	18.0208	17.9102	17.9194
F1S935;A0A287APR1	60S ribosomal protein L18a	RPL18A	1.21747	2	15.3	0.0134387	0.283885	13.0834	13.1472	12.9855	13.2174	13.5647	13.3884	13.3696	13.2463
Q2YGT9;A0A287BBI3;A0A5S6HDI4	60S ribosomal protein L6	RPL6	1.21752	7	26.1	0.00381266	0.28395	15.491	15.534	15.481	15.4324	15.9224	15.7919	15.704	15.6557
A0A287A3E4;A0A287AZZ1;Q95ND5;A0A5G2QQP0	Caspase-3	CASP3	1.21782	5	18.6	0.0293221	0.284299	14.4967	14.2881	14.1577	14.2897	14.7722	14.5703	14.4254	14.6016
F1RWI8;A0A287BJ40;A0A5G2QKI6	Secernin-2	SCRN2	1.22113	1	1.8	0.0396469	0.28822	13.0054	12.9534	12.8648	13.0993	13.074	13.1523	13.3345	13.5151
F1RRP8;A0A5G2Q8G1;A0A287BIG1;A0A287AEX4;A0A287A183	Transmembrane protein 65		1.22114	1	6.1	0.0198777	0.288228	14.059	14.0926	13.7889	13.7908	14.2783	14.2313	14.1078	14.2668
I3LJI1	Cytochrome c oxidase subunit NDUFA4	NDUFA4	1.22132	5	28.5	0.0204438	0.288439	16.7142	16.8129	16.4997	16.8624	17.1398	16.9936	16.9267	16.9829
A0A5G2R965	Uncharacterized protein		1.22184	2	16.5	0.0437231	0.289055	10.8389	10.9109	11.0797	11.1138	11.3947	11.4636	11.072	11.1693
I3LGB5;A0A480NK78;A0A286ZRL2;F1S7Y7	Actin filament associated protein 1		1.22221	3	4.4	0.0118248	0.289491	12.0683	12.011	11.8328	11.9675	12.3982	12.1834	12.3325	12.1235
M3UZ42;A0A5G2RJK5	Ubiquitin-fold modifier 1	UFM1	1.22341	3	58.8	0.0475629	0.290906	14.1988	14.042	13.7032	13.8819	14.2616	14.3802	14.1835	14.1641
F1RRF2;A0A287B1D4;A0A5G2R7N8;A0A5G2QVI8;A0A5G2RB33	Dolichyl-diphosphooligosaccharide--protein glycotransferase	STT3B	1.22925	8	6.9	0.0137595	0.297781	17.4432	17.6154	17.3993	17.2414	17.8388	17.7073	17.6709	17.6735
F1SGA0;A0A287AZP5	Fatty acyl-CoA reductase	ERGIC2	1.23007	1	2.2	0.0246937	0.298738	10.9024	11.0802	11.1757	10.7367	11.3352	11.289	11.2322	11.2337
P00336;F1SR05;A0A287AQS1;A0A5G2QHL7	L-lactate dehydrogenase B chain	LDHB	1.23115	11	34.4	0.0460639	0.300012	17.2461	17.1315	16.7646	16.8927	17.3349	17.4295	17.2097	17.2609
A0A5G2Q8T9;Q29293;A0A287B5V1	60S ribosomal protein L3	RPL3	1.2314	11	24.5	0.0488991	0.300299	17.813	17.6221	17.5775	17.4614	18.1352	18.0142	17.8323	17.6935
A0A287ASD0;A0A5G2R941;F1S530	60S ribosomal protein L5	RPL5	1.23179	10	27.9	0.0426469	0.300761	17.9489	17.705	17.7313	17.591	18.2695	18.1129	17.8973	17.8996
F1S8W1	Cytochrome c oxidase assembly homolog COX15	COX15	1.23878	1	2	0.0160353	0.308922	13.4875	13.5045	13.2493	13.2445	13.7872	13.6751	13.5174	13.7417
F1S105;A0A288CFV1;A0A5G2QNJ5;A0A287ABE6;A0A5G2R1D9;A0A286ZPH4;Q06AA9	Ubiquitin conjugating enzyme E2 D3		1.23949	2	12.2	0.0450289	0.309748	14.5499	14.3597	14.0531	14.5289	14.7838	14.7235	14.6294	14.5938
F1RSD3	RAB6-interacting golgin	GORAB	1.24043	2	4.9	0.0265754	0.310836	13.1038	12.966	12.6432	12.8573	13.2994	13.2485	13.1083	13.1574
F1RIA7;A0A5G2RAI4	Transmembrane protein 109	TMEM109	1.2423	4	12.8	0.0296992	0.313019	16.2598	16.3085	16.0547	15.9611	16.5006	16.6457	16.3159	16.374
A0A5G2QBJ7;A0A286ZQW5;A0A287ASN8;A0A5G2R873	Surfeit locus protein 4	SURF4	1.2425	2	7.1	0.0490147	0.313249	13.5174	13.5459	13.1783	13.3531	13.9212	13.4651	13.6955	13.7659
P02554	Tubulin beta chain		1.2451	20	55.3	0.0274533	0.316264	14.1559	13.9672	13.7622	13.8268	14.4298	14.2389	14.1303	14.1781
A0A287AEW3;A0A5G2RMZ2;A0A5G2QKP8	Mitochondrial ribosomal protein S23	MRPS23	1.24531	2	8.7	0.0116545	0.316505	14.9718	14.8404	14.8459	14.677	15.2131	15.2979	15.0123	15.0779
A0A286ZQ65;A0A480I421	Phosphatidylinositol-5-phosphate 4-kinase type 2 beta	PIP4K2B	1.24542	1	2.7	0.00993054	0.316631	11.7262	11.772	11.5063	11.6483	12.0306	12.1322	11.8886	11.8681
I3LJU2	Transcription factor JunB	JUNB	1.248	2	4.9	0.0433823	0.319615	14.6429	14.6899	14.3104	14.5078	14.8834	15.0779	14.8384	14.6298
A0A5G2QRK2;A0A286ZRK7;I3LD74;A0A5G2Q7N6	60S ribosomal protein L11	RPL11	1.24832	5	22.8	0.0450348	0.319989	13.0637	12.7497	12.6724	12.6259	13.2311	13.2393	12.9798	12.9415
I3LUX6;I3LS86	Kelch repeat and BTB domain containing 11	KBTBD11	1.24842	1	2.4	0.0128324	0.3201	11.0704	10.9353	10.746	10.9752	11.388	11.1108	11.1981	11.3104
A0A5G2R6J1;A0A286ZS69	Proteasome subunit beta	PSMB2	1.24847	3	12.4	0.0431601	0.320165	14.8343	14.7171	14.2765	14.5517	15.0084	14.9109	14.8618	14.8792
A0A5G2RC52;A0A287BKI8;A0A287AT92;A0A287AVV5;A0A286ZV49;A0A480ZSM5;F1SJM7;F1RP47;A0A286ZRQ4;A0A5G2RE09;A0A5G2R1L8;A0A5G2QL12;A0A287BA05;A0A286ZTR5;A0A287BJI1;A0A286ZTG2;A0A286ZY60;A0A287AH18;K7GQC3;A0A287BQN7;K7GN96;K7GPR5;K7GMI2	Muscleblind like splicing regulator 2	MBNL2	1.24898	3	11.3	0.0405889	0.320748	14.2391	14.1076	14.0605	14.1165	14.6479	14.6614	14.24	14.2574
A0A287AHV7;A0A5G2QN56;A0A287BEG9;A0A5G2RCL6;A0A5G2QW16;I3LSD1;A0A5G2QZ73	Sorting nexin	SNX9	1.24941	10	22.2	0.0266733	0.321242	16.2465	16.3891	15.9131	16.2178	16.4814	16.6491	16.4576	16.4633
A0A287BCD1;A0A481CK36;A0A287AW94	ADRM1 26S proteasome ubiquitin receptor	ADRM1	1.2522	6	18.2	0.0296527	0.324468	16.6189	16.543	16.1784	16.3778	16.9062	16.7572	16.6164	16.7361
A0A287A8B5;A0A5G2RBZ4;A0A5G2R4D5	Transcription factor CP2	TFCP2	1.25273	1	10.2	0.0409723	0.325075	12.1035	12.0619	11.6923	11.7386	12.2562	12.3928	12.0926	12.1548
A0A480QB06;A0A481CIL9;K7GK80;A0A5G2R521;K7GNB1;A0A287A000;A0A5G2R3I5;K7GMW4;F1SQN7;A0A287APR6	SH3 domain containing kinase binding protein 1	SH3KBP1	1.2538	1	2.2	0.00641151	0.326304	11.7237	11.837	11.5023	11.5638	12.0365	12.0083	11.9328	11.9545
I3LJ87;A0A287ASU4;A0A5G2RA75;A0A5G2QQM9	40S ribosomal protein S2	RPS2	1.25475	12	38.3	0.0417034	0.327402	19.155	19.1533	18.9926	18.8267	19.6074	19.4283	19.2389	19.1626
A0A5G2QL35;F2Z5B8;A0A287AYR5	Ragulator complex protein LAMTOR3	LAMTOR3	1.25491	2	30.2	0.00610143	0.327583	12.9102	12.8883	12.9471	12.6085	13.1791	13.1419	13.1392	13.2042
A0A287B421;A0A5G2R6I5;A0A5G2QXW1;F1S3W2;A0A5G2RN38;A0A5G2QYK3;Q9TUI8;A0A287B2N9	Fatty acid amide hydrolase		1.25661	2	4.3	0.0237355	0.329532	13.1026	13.0368	12.8649	12.8368	13.4528	13.0798	13.2092	13.4175
A0A287AZD0;F1RXA1	Phosphoprotein membrane anchor with glycosphingolipid microdomains 1		1.25808	1	2.5	0.00056778	0.331225	13.891	13.7461	13.7938	13.8483	14.2097	14.1697	14.0376	14.1871
F1SCV1;A0A480VJI0	Gamma-tubulin complex component	TUBGCP2	1.25905	1	0.8	0.0422195	0.332337	11.3878	11.1656	10.93	11.1852	11.6194	11.6519	11.2622	11.4644
I3LU89	Charged multivesicular body protein 1a	CHMP1A	1.25921	2	8.2	0.0321757	0.332517	13.1627	13.066	12.9452	12.7222	13.3273	13.4765	13.1206	13.3017
F1SSK4	zf-Tim10_DDP domain-containing protein	TIMM9	1.25957	2	18	0.0409533	0.332931	12.7219	12.5813	12.1841	12.3907	12.9538	12.7267	12.7314	12.7979
A0A287BDD9;F1RWE3	Mitochondrial poly(A) polymerase		1.26215	1	1.6	0.00614987	0.33588	11.9438	11.8348	11.7959	11.5815	12.1622	12.1821	12.0539	12.1013
D3K5N7;A0A287AFC3	ELAV-like protein	ELAVL1	1.26541	6	19.6	0.0262739	0.33961	16.7016	16.5111	16.293	16.2908	16.8204	16.9363	16.7506	16.6477
Q9MZ16;A0A2C9F3B2;A0A5S6HVC8;A0A287AVV2	Voltage-dependent anion-selective channel protein 1	VDAC1	1.26556	16	74.6	0.0197661	0.339773	18.8904	18.8406	18.4572	18.6787	19.0787	18.9502	19.0287	19.1685
F1SRC5	Aconitate hydratase, mitochondrial	ACO2	1.26887	30	41.8	0.0196013	0.343542	10.6709	10.7789	11.0159	10.5324	11.1988	11.0359	11.0441	11.0935
A0A287AUM3	Cysteine-rich and transmembrane domain-containing protein 1		1.27367	1	4.6	0.0150327	0.348997	14.2435	14.2809	13.8872	14.0144	14.5276	14.469	14.3294	14.4959
A0A287BQW3	H1.0 linker histone	H1-0	1.27442	3	14.9	0.0156911	0.349846	15.3164	15.5179	15.2287	15.2287	15.6492	15.8528	15.7189	15.4701
I3LNW9	Dishevelled segment polarity protein 3	DVL3	1.27744	1	1.7	0.0299455	0.353252	11.919	11.6939	11.5619	11.8221	12.1659	12.3411	12.0148	11.888
A0A287B1T7;F1SEX0;A0A287BBK0	Dimethylargininase		1.2795	5	23.1	0.046844	0.355582	13.9207	13.8362	13.5241	13.6459	14.0771	14.4004	13.9725	13.8993
A0A5G2QUZ8;A0A5G2QA28;K7GNW3;F1RPJ8;A0A5G2QZY2;A0A286ZXE4;K7GM11	ATP binding cassette subfamily B member 7	ABCB7	1.28031	2	2.6	0.0395419	0.35649	11.6601	11.5718	11.1335	11.3472	11.8944	11.5991	11.7728	11.8721
P67937;A0A5G2QY33;A0A5G2RJ42;A0A5G2R6Y5	Tropomyosin alpha-4 chain	TPM4	1.28031	18	50.4	0.0438784	0.356491	16.4199	16.355	15.9831	16.1417	16.6593	16.8218	16.4443	16.4004
A0A287BP00;Q4JHS0;A0A5G2RDJ4;A0A5G2R8Z9;A0A287AYM3	BH3-interacting domain death agonist	BID	1.28437	2	10.1	0.0343681	0.361063	12.678	12.7085	12.3269	12.5156	13.0108	13.1512	12.72	12.7912
I3LEG2;A0A5G2QP28	Protein phosphatase 1 regulatory subunit	PPP1R12C	1.28609	1	1.2	0.0295477	0.362991	13.1674	13.2005	12.763	12.9258	13.4329	13.5629	13.2642	13.2487
Q29205	60S ribosomal protein L11	RPL11	1.28678	5	24.7	0.0341251	0.363771	16.2054	15.9666	15.5736	15.9412	16.3576	16.2886	16.2673	16.2283
A0A286ZWT4;B2DCZ7;A0A5G2RAD4;A0A287BES6	Small ArfGAP2		1.2868	4	8.9	0.041401	0.36379	14.9217	14.8372	14.375	14.57	15.1307	15.161	14.9769	14.8906
A0A5G2R996;A0A5G2QA52;F1S7X0	KASH domain-containing protein		1.28734	1	1.4	0.0270012	0.36439	10.6957	10.5042	10.2565	10.2699	10.6945	10.9964	10.7241	10.7688
A0A5G2QPL0;A0A5G2QLI6;A0A5G2R9D3;F6Q497;Q06AV3;A0A5G2QH58;A0A5G2RB40;A0A5G2R5Y5;A0A5G2QM94;A0A5G2RLI1	Ubiquitinyl hydrolase 1	ATXN3	1.28927	2	6.3	0.0443934	0.366553	14.403	14.303	13.8946	14.1971	14.7296	14.7248	14.3744	14.4351
F1SJT1;A0A5G2R308	Exo/endonuclease G	EXOG	1.29012	2	3.9	0.0234246	0.367507	13.0387	13.2947	12.7602	13.0281	13.2814	13.5423	13.3894	13.3785
A0A287AJT7;A0A287AAH8	60S ribosomal protein L28	RPL28	1.29096	3	19	0.0316729	0.368441	14.4706	14.4921	14.3609	14.2368	15.0047	14.9175	14.5711	14.5409
K7GNP3;F1RYZ1	Tetraspanin	CD151	1.29214	2	10	0.00887858	0.369767	12.9808	13.2758	13.0564	13.0343	13.364	13.6713	13.3822	13.4089
M3V862;A0A286ZW04	Core-binding factor subunit beta	CBFB	1.29327	2	18.2	0.00574642	0.371022	13.3888	13.343	13.2307	13.1414	13.838	13.625	13.6147	13.5103
A0A5G2RCJ3;Q29195;A0A287AEG8;A0A5G2R1D5;A0A5S6H8S8;F1SI10	60S ribosomal protein L10		1.29393	7	39.3	0.0251506	0.371761	16.718	16.6029	16.3921	16.4693	17.1339	17.0481	16.7762	16.7112
A0A5G2R0D0;I3LVJ9	Mitochondrial import inner membrane translocase subunit TIM17	TIMM17B	1.29679	2	6.3	0.0194216	0.374943	13.4312	13.4351	13.3455	13.0337	13.7929	13.647	13.5023	13.8031
A0A287AS37;A0A5G2RFZ4;A0A5G2QHI4	MOB kinase activator 2		1.30075	1	8.1	0.00971041	0.379342	11.4475	11.3477	11.2778	11.4292	11.8977	11.8755	11.4891	11.7574
A0A286ZJ91;A0A481C371;A0A287ASX4	Vasodilator stimulated phosphoprotein	VASP	1.3017	9	28.6	0.0356721	0.380392	15.3111	15.3053	14.8864	15.1252	15.5889	15.7942	15.4182	15.3483
A0A287ACY5;A0A5G2QVK4	Synaptogyrin	SYNGR2	1.30452	2	9.4	0.00153904	0.383519	13.7402	13.8063	13.5274	13.5881	14.0586	14.0337	13.989	14.1148
F1SMB8;A0A287ANM0;A0A287A3I8;I3LR40	Centrosomal protein 192	CEP192	1.30661	1	0.3	0.0307695	0.385825	10.3731	10.5508	10.4997	10.3682	11.1209	10.9561	10.7286	10.5295
A0A481AEJ4;A0A5G2QD63	Collagen alpha-1(IX) chain isoform 1		1.30853	1	1.3	0.0243058	0.387949	15.6611	15.5878	15.6016	15.345	15.9391	16.2454	15.7809	15.782
A0A287BLF3;K9IWC1	Serine incorporator 3	SERINC3	1.3136	1	1.9	0.0386097	0.393529	11.0307	11.2057	10.7871	10.9341	11.4132	11.6136	11.0448	11.4601
A0A287A4G1;A0A5G2RDW9	ZFP36 ring finger protein like 2	ZFP36L2	1.31804	3	8.5	0.0179248	0.398396	13.8709	13.7019	13.3436	13.5543	14.1657	14.0038	13.9588	13.936
F1RSX7;A0A287APW1;A0A287BP04;A0A287ANQ3	Mitochondrial translational initiation factor 3		1.3198	1	3	0.0107085	0.400314	13.4986	13.4233	13.3799	13.1535	13.9487	13.8219	13.5676	13.7183
F1RI18	Cytochrome b-c1 complex subunit 8	UQCRQ LOC100524308	1.32396	3	30.5	0.0390319	0.404864	14.2329	14.3266	13.7257	13.8962	14.5253	14.3455	14.3455	14.5845
A0A5G2QPS5;A0A5G2QWT1;A0A5G2R9Q6;I3LPW8;I3LEG0	FERM, ARH/RhoGEF and pleckstrin domain protein 1	FARP1	1.32545	2	1.3	0.00501377	0.406486	13.181	13.1794	12.9323	13.0549	13.5608	13.6677	13.3664	13.3787
O62680	CD59 glycoprotein	CD59	1.3262	2	14.6	0.0136817	0.4073	13.7772	13.7624	13.3993	13.853	14.1418	13.9502	14.089	14.2402
A0A287AKC5;A0A287AE36	60S ribosomal protein L38		1.32976	3	31.5	0.0451416	0.411167	14.8124	14.5488	14.2732	14.4181	15.2258	14.9467	14.6688	14.8558
A0A5K1VDT5;F2Z567;K7GNY4;A0A5G2R4W2	60S ribosomal protein L8	RPL8	1.33465	6	22.2	0.0107571	0.416465	16.5598	16.5341	16.2443	16.3259	16.9783	16.9728	16.7242	16.6546
A0A286ZX74	Serine and arginine rich splicing factor 5	SRSF5	1.3355	4	15.9	0.0416407	0.417385	15.5698	15.4475	15.0635	15.1569	15.8727	15.9467	15.4874	15.6004
F1SIT7	60S acidic ribosomal protein P1	RPLP1	1.33587	3	66.7	0.0106219	0.417784	15.2311	14.9233	14.7475	14.8423	15.4906	15.3045	15.3017	15.3185
F2Z5L8;A0A287ASR3;A0A5G2QZD0;A0A287ATE4	Poly(A) binding protein nuclear 1		1.33673	2	5.3	0.0460033	0.418704	15.4081	15.459	14.9215	15.1473	15.8404	15.8468	15.4965	15.4271
A0A5S8KL32;P61292;A0A5S6I1J4;A0A5G2R6F8;A0A5G2QYQ0;A0A5G2QI00	Serine/threonine-protein phosphatase	PPP1CB	1.3378	7	27.7	0.0287846	0.419866	15.1592	15.2653	14.689	14.9726	15.49	15.6315	15.3123	15.3317
F2Z5Q6;A0A287BCW5	40S ribosomal protein S6	RPS6	1.33956	8	30.9	0.0288931	0.421754	16.9655	16.9701	16.9281	16.7052	17.4868	17.5917	17.1396	17.0378
A0A286ZTD8;A0A5G2R6V9	CRK proto-onco, adaptor protein	CRK	1.3412	6	17.9	0.0370749	0.423528	16.679	16.7262	16.2263	16.1415	16.9826	16.9001	16.7552	16.8291
A0A287AHZ7	SS nuclear autoantigen 1	SSNA1	1.34233	1	5.9	0.0278285	0.424737	12.7024	12.6975	12.4379	12.5039	13.2105	13.2612	12.7913	12.7776
A0A287AXY4	DNL-type zinc finger	DNLZ	1.3442	1	10.7	0.0186643	0.426747	12.2604	12.3656	12.0851	11.7619	12.5862	12.56	12.5368	12.4969
A0A286ZL51	Ribosomal protein L23a	RPL23A	1.34441	8	46.2	0.0199928	0.426977	16.1055	16.0883	15.9034	15.8292	16.4986	16.6814	16.3194	16.1349
A0A287A634	TBC1 domain family member 20	TBC1D20	1.34681	1	2.5	0.0240441	0.429549	11.6717	11.699	11.179	11.4876	12.1679	11.895	11.8094	11.8833
F1RSY4	Sphingomyelin phosphodiesterase 2	SMPD2	1.34699	1	2.1	0.00684716	0.429741	10.57	10.7267	10.2577	10.4451	10.8249	10.9899	10.9161	10.9875
I3LB93	Notch receptor 3	NOTCH3	1.34702	1	0.4	0.019921	0.429769	10.9238	10.9542	10.6424	11.1187	11.1854	11.6142	11.2889	11.2697
F1SKH6;A0A480LMF6;A0A5G2R568	Phosphatidylinositol-5-phosphate 4-kinase type 2 gamma	PIP4K2C	1.3499	1	3	0.0130375	0.432855	11.7382	11.8064	11.3863	11.7628	12.1381	12.3062	11.9416	12.0391
A0A5G2QTG5;A0A286ZWS0	SH3 domain binding glutamate rich protein like 3		1.35163	3	28.4	0.0190644	0.434705	13.9855	13.8477	13.4355	13.6989	14.2623	14.298	13.9882	14.1578
A0A5G2QPA6;A0A287AX59	Ribosomal protein L37		1.35513	2	14	0.0200857	0.438431	15.6071	15.6835	15.3039	15.4328	16.1154	16.1197	15.89	15.656
A0A287A2R0;A0A5G2QA07;A0A5G2R2U7;A0A5G2QYQ5;A0A287AZP4;A0A5G2QQT6;A0A286ZUV5	Protein phosphatase 4 regulatory subunit 2	PPP4R2	1.35847	2	4.5	0.0313421	0.441978	15.055	14.8127	14.5142	14.6615	15.3349	15.4372	15.0031	15.0362
F1S6W8;A0A5G2QJ20	F-actin monooxygenase		1.36613	1	0.8	0.0407206	0.450094	12.0439	11.8774	11.3523	11.6309	12.4064	12.0878	12.0147	12.196
F1S8U4;A0A5G2R0F4;A0A5G2QNY1;A0A5G2QI11	39S ribosomal protein L43, mitochondrial isoform X2		1.36748	3	18.9	0.018362	0.451515	15.1976	15.1529	14.856	14.6545	15.3701	15.5816	15.3166	15.3988
F1RFD4	ATP synthase membrane subunit k	ATP5MK ATP5MD	1.36781	1	25.9	0.021092	0.451863	12.9295	13.0785	12.5003	12.6098	13.3218	13.2176	13.0817	13.3045
A0A5G2RGR9;F1S187	TATA-box binding protein associated factor 15	TAF15	1.37148	3	11.3	0.0394519	0.455737	9.45004	9.20116	9.33247	9.18965	10.0138	9.98271	9.68444	9.31528
I3LMI5;F1SQG0	Bromodomain and PHD finger containing 1	BRPF1	1.37215	1	0.7	0.0175242	0.456435	10.989	10.9035	10.5624	10.6746	11.5269	11.2154	11.083	11.1299
A0A5G2R844;F1SDE3	Centromere protein V	CENPV	1.3737	3	13.6	0.00541879	0.458063	13.515	13.4558	13.3671	13.1838	14.0406	13.893	13.725	13.6953
F1SU33	StAR related lipid transfer domain containing 7	STARD7	1.37395	1	3.2	0.0183982	0.458333	12.0623	11.7053	11.7109	11.5505	12.3702	12.3359	11.9598	12.1965
A0A5G2R6P9;A0A287AG78;F1SE82;A0A287B275;A0A287BMW0	OCIA domain containing 2		1.37466	3	20.6	0.0109835	0.459074	12.4341	12.2626	12.0244	12.1634	12.8912	12.6514	12.4458	12.7324
A0A5G2QMX0	Histone H2A	H2AX	1.37482	7	32.9	0.00642866	0.459246	15.8904	15.7041	15.5461	15.7411	16.2825	16.3594	15.9731	16.1038
A0A287BHZ9;F1SQF8;A0A287AZS7;I3LNH4;F1RUP9;A0A5G2QEK8	Calcium/calmodulin dependent protein kinase I		1.37504	1	3.3	0.0189195	0.459474	9.21816	9.43153	9.55569	9.53003	9.88255	10.2421	9.72796	9.72073
A0A287A2U0;A0A287B859	Splicing regulatory glutamic acid and lysine rich protein 1	SREK1	1.3798	1	1.9	0.0258182	0.464455	12.4462	12.4764	11.9957	12.1334	12.8588	12.9262	12.4622	12.6623
A0A5G2QV34;F1SN10;A0A5G2RG16;A0A5G2QNE0;A0A5G2QTF0;A0A5G2R2I3;I3LKB2	GPI inositol-deacylase	PGAP1	1.38734	1	0.9	0.0193269	0.472323	12.1729	12.2179	11.8631	11.8184	12.6766	12.5693	12.1809	12.5348
A0A287ATV8	Uncharacterized protein		1.39069	1	5.8	0.0319116	0.475804	13.102	13.1809	12.4641	12.928	13.5635	13.3634	13.3636	13.2876
A0A287B9D9;A0A287AP14;A0A287A2W6	Transmembrane protein 135	TMEM135	1.3912	1	1.9	0.0222733	0.47633	11.0932	11.067	10.6401	10.8279	11.5993	11.0666	11.4087	11.4589
F1SU89	DnaJ heat shock protein family (Hsp40) member B12	DNAJB12	1.40518	1	2.4	0.0397323	0.490758	12.8882	12.7739	12.3637	12.3889	13.0123	13.4802	13.0001	12.8851
I3LKV1	High mobility group nucleosomal binding domain 4	HMGN4	1.40599	2	17.8	0.0356731	0.491589	13.2676	12.9944	12.8485	12.7839	13.6418	13.7765	13.1412	13.3013
F1SLT8;A0A287A732	Coiled-coil domain containing 80		1.40974	1	0.9	0.00840162	0.495432	12.9503	13.228	12.9329	12.9316	13.8103	13.3221	13.4718	13.4203
I3L5P4;A0A5G2QIU6	Threonine synthase-like 2	THNSL2	1.42124	1	1.5	0.0288112	0.507154	10.8903	10.9963	10.4831	10.3325	11.2324	10.9819	11.1596	11.3568
Q95281;A0A287ANI9	60S ribosomal protein L29	RPL29	1.42667	4	25	0.00417684	0.512653	16.0157	16.0335	15.8641	15.7304	16.4749	16.6177	16.4141	16.1876
P46405	40S ribosomal protein S12	RPS12	1.42925	4	31.8	0.0376455	0.515254	15.509	15.2706	14.6594	15.1794	15.8432	15.7426	15.5307	15.563
I3LGD6	Translocon-associated protein subunit gamma	SSR3	1.43382	2	8.1	0.0173262	0.519861	14.098	13.8498	13.44	13.5359	14.4084	14.1913	14.2248	14.1787
F1RTY7;A0A5G2R6H4;A0A5G2R1Z5;A0A287AKR7;I3L7J7	Heat shock 70 kDa protein 14	HSPA14	1.43847	2	3.4	0.0411016	0.52453	12.769	12.2952	11.9719	12.4082	12.9815	13.1574	12.6114	12.7922
A0A287A0S3;A0A287B8U5	FAM111 trypsin like peptidase A	FAM111A	1.4418	4	5.8	0.0131659	0.527868	13.9046	13.7487	13.4342	13.5721	14.4108	14.3567	14.0383	13.9653
F2Z581	Histone domain-containing protein	H2BC4	1.45808	4	40	0.0228118	0.544074	14.5818	14.6406	13.9355	14.0703	14.8909	14.8095	14.8395	14.8646
A0A5G2R829	Annexin	ANXA6	1.46048	25	53.4	0.0164732	0.546443	13.1867	12.8947	12.8728	12.7838	13.7646	13.4547	13.1036	13.6009
F2Z5T5;F1RK98;A0A288CFV7;A0A5G2QUU6;I3LDR2;A0A5G2R278	Tubulin alpha chain	TUBA1A	1.46111	18	52.8	0.0222068	0.547067	14.8138	14.4781	14.0848	14.6714	15.3074	14.9598	14.9663	15.0029
A0A5G2R9F7	FKBP prolyl isomerase 1A	FKBP1A	1.46562	1	13.7	0.046533	0.551515	12.1275	11.9293	11.2948	12.0068	12.5748	12.533	12.053	12.4037
A0A075B7J0;A0A075B7H9;A0A075B7I5;A0A075B7I9	Ig-like domain-containing protein		1.49457	1	9.1	0.0193559	0.579727	15.1891	15.067	14.3741	14.8357	15.405	15.5459	15.3988	15.4351
A0A5G2QWG7	Peptidyl-prolyl cis-trans isomerase	PPIA	1.52124	8	46.2	0.00681678	0.60525	13.6776	13.403	13.1941	13.3064	14.3045	13.9141	13.797	13.9865
F1RPR8;A0A287BIH5;Q1RPR6;A0A287AJE9	Integrin beta	ITGB6	1.52816	1	1.3	0.041515	0.611794	11.5812	11.9336	11.4883	10.9542	11.954	12.4484	11.9063	12.0959
A0A287A7G8;F2Z584;A0A287BID4;I3LAJ9;A0A5G2RG11;A0A5G2QI50	Histone H2B		1.53552	11	56.4	0.0288362	0.618732	15.4854	15.1236	14.5788	14.817	15.7777	15.7076	15.6343	15.3603
A0A287AIC3;A0A286ZPB3;A0A287BAG7;A0A287AY77	CCR4-NOT transcription complex subunit 2		1.54706	1	1.9	0.0293746	0.629525	13.102	12.9828	12.2392	12.6748	13.4423	13.6357	13.1144	13.3246
F1SHP1;A0A5G2R7E9	ADAM metallopeptidase with thrombospondin type 1 motif 1	ADAMTS1	1.58795	1	1.2	0.0235347	0.667169	11.8324	11.4124	10.9293	11.7287	12.0714	12.4008	12.0016	12.0978
A0A287BQV3;F1SN88	DNA polymerase epsilon 3, accessory subunit	POLE3	1.60334	1	5.4	0.00889248	0.681083	12.3705	12.0052	11.6232	11.8211	12.6843	12.8462	12.5287	12.485
A0A5G2QEM4;I3L8V3;I3LUI6;A0A5G2QH88;A0A287B933	Lysine demethylase 5A	KDM5A	1.61041	1	0.5	0.0192508	0.687425	13.2485	13.1614	12.4866	12.7878	13.6818	13.9292	13.3568	13.4662
Q71LE2;A0A286ZTM7	Histone H3.3	H3-3A H3F3A	1.61607	5	28.7	0.0342888	0.692486	12.5525	12.4906	11.5029	12.1757	12.7746	13.0896	12.9034	12.7241
A0A286ZP67;A0A286ZJR3;A0A287AGF7;F1S8L9;A0A5G2QGD3	Heterogeneous nuclear ribonucleoprotein U	HNRNPU	1.62569	20	26.9	0.0155942	0.701052	13.4342	13.2822	12.6637	13.3016	14.0476	14.0793	13.5689	13.7901
P62863	40S ribosomal protein S30	FAU	1.66	1	13.6	0.0199508	0.731187	10.433	10.341	9.9278	10.5458	11.3716	11.3009	10.544	10.9557
A0A286ZIM1;A0A286ZSX6;A0A287AP28;A0A287BAB3	Ig-like domain-containing protein		1.70709	1	16.3	0.0247833	0.77154	12.8422	11.9536	11.7812	12.1936	13.2362	12.7587	12.7894	13.0724
A0A5G2RJ31;I3LFB1	Protein phosphatase 1 regulatory subunit 8	PPP1R8	1.76662	1	2	0.020253	0.820991	13.5139	13.4905	12.4876	13.1893	14.1266	14.2185	13.8371	13.783
A0A287A2B6;F1RKM5;A0A287BMM1;A0A5G2QFI1;A0A5G2QQH4;I3L7Q2	GRAM domain containing 2B	GRAMD2B	1.85966	1	1.9	0.00907123	0.895042	10.8055	10.2378	9.79066	10.1875	10.998	10.9344	11.2717	11.3975
I3LSK0;A0A286ZNN8;A0A287BN54	Ankyrin repeat domain 17	ANKRD17	2.58572	1	0.6	0.0213171	1.37057	8.55377	9.02466	7.23241	7.74411	9.73855	9.70685	9.64226	8.94954
