# Supplementary material for: Visfatin impact on the proteome of porcine luteal cells during implantation
Source: Sci Rep. 2024 Jun 25;14:14625. doi: 10.1038/s41598-024-65577-1 (PMC11199572; doi:10.1038/s41598-024-65577-1)
Supplement: Supplementary file 5 — Supplementary Table 3. [file 41598_2024_65577_MOESM5_ESM.xlsx]

## Sheet: BP
term ID	term description	observed gene count	background gene count	false discovery rate	matching proteins
GO:0009987	Cellular process	361	15997	6.67e-07	PPARA,ACO2,ITGA5,USP15,LDHB,DERA,COPS7A,GALNT8,TSPAN11,SLC2A13,ADAMTS20,TUBB,SERPINB1,LOC100152135,F2Z581_PIG,LOC100154071,GPX6,KIFC1,STK38,PSEN1,SYMPK,PPP5C,ARHGAP35,SYNGR4,BAX,ATAD3A,CEP192,PSMA8,PPIH,PCMT1,RPS12,SYNCRIP,SMPD2,MICAL1,TXNL1,SEC11C,RPLP1,RPS6,TOMM5,SEC61B,SMC2,RAD23B,POLE3,PTGES2,EIF3H,LACTB2,RRS1,GORAB,ANXA9,SNX5,NOP56,FKBP1A,SRSF6,PPP1R3D,SEPTIN14,NME4,GNPTG,CIAO1,STARD7,AUP1,F…
GO:0008152	Metabolic process	227	7817	8.02e-10	PPARA,ACO2,USP15,LDHB,DERA,COPS7A,GALNT8,ADAMTS20,F2Z581_PIG,PSMB9,STK38,PSEN1,PAFAH1B3,SYMPK,PPP5C,BAX,PSMA8,PPIH,PCMT1,RPS12,SMPD2,MICAL1,SEC11C,RPLP1,RPS6,RAD23B,POLE3,PTGES2,EIF3H,LACTB2,RRS1,FKBP1A,PPP1R3D,NME4,GNPTG,CIAO1,AUP1,QPCT,FAM98A,ACP1,B3GLCT,SPTLC1,AACS,TAOK3,DRG1,DNAJB12,COX15,CHMP5,MTPAP,EXOG,RPL14,PDE12,BRPF1,U2SURP,APP,LOC100739163,TKFC,FARSA,UQCRQ,RNF14,ME3,AASDHPPT,DDX10,RPS2…
GO:0071704	Organic substance metabolic process	210	7348	3.24e-08	PPARA,USP15,LDHB,DERA,COPS7A,GALNT8,ADAMTS20,PSMB9,STK38,PSEN1,PAFAH1B3,SYMPK,PPP5C,BAX,PSMA8,PPIH,PCMT1,RPS12,SMPD2,SEC11C,RPLP1,RPS6,RAD23B,POLE3,PTGES2,EIF3H,LACTB2,RRS1,FKBP1A,PPP1R3D,NME4,GNPTG,CIAO1,AUP1,QPCT,FAM98A,ACP1,B3GLCT,SPTLC1,AACS,TAOK3,DRG1,DNAJB12,COX15,CHMP5,MTPAP,EXOG,RPL14,PDE12,BRPF1,U2SURP,APP,LOC100739163,TKFC,FARSA,RNF14,ME3,AASDHPPT,DDX10,RPS25,UFSP2,G6PC2,AOX2,F1SMF9_PIG…
GO:0044238	Primary metabolic process	200	6988	9.97e-08	PPARA,ACO2,USP15,DERA,COPS7A,GALNT8,ADAMTS20,PSMB9,STK38,PSEN1,PAFAH1B3,SYMPK,PPP5C,BAX,PSMA8,PPIH,PCMT1,RPS12,SMPD2,SEC11C,RPLP1,RPS6,RAD23B,POLE3,PTGES2,EIF3H,LACTB2,RRS1,FKBP1A,PPP1R3D,NME4,GNPTG,CIAO1,AUP1,QPCT,FAM98A,ACP1,B3GLCT,SPTLC1,AACS,TAOK3,DRG1,DNAJB12,CHMP5,MTPAP,EXOG,RPL14,PDE12,BRPF1,U2SURP,APP,LOC100739163,TKFC,FARSA,RNF14,AASDHPPT,DDX10,RPS25,UFSP2,G6PC2,AOX2,F1SMF9_PIG,LOC100521…
GO:0044237	Cellular metabolic process	194	6324	1.24e-09	PPARA,ACO2,USP15,LDHB,DERA,GALNT8,F2Z581_PIG,STK38,PSEN1,SYMPK,PPP5C,BAX,PSMA8,PCMT1,RPS12,SMPD2,MICAL1,SEC11C,RPLP1,RPS6,RAD23B,POLE3,PTGES2,EIF3H,LACTB2,RRS1,PPP1R3D,NME4,GNPTG,CIAO1,AUP1,FAM98A,ACP1,B3GLCT,SPTLC1,AACS,TAOK3,DRG1,DNAJB12,COX15,CHMP5,MTPAP,EXOG,RPL14,PDE12,U2SURP,APP,LOC100739163,TKFC,FARSA,UQCRQ,RNF14,ME3,AASDHPPT,DDX10,RPS25,G6PC2,AOX2,F1SMF9_PIG,NDUFS6,LOC100521680,PRPF8,ELP2…
GO:0006807	Nitrogen compound metabolic process	178	6456	1.98e-05	USP15,DERA,COPS7A,GALNT8,ADAMTS20,PSMB9,STK38,PSEN1,SYMPK,PPP5C,BAX,PSMA8,PPIH,PCMT1,RPS12,SMPD2,SEC11C,RPLP1,RPS6,RAD23B,POLE3,PTGES2,EIF3H,LACTB2,RRS1,FKBP1A,NME4,CIAO1,AUP1,QPCT,FAM98A,ACP1,B3GLCT,SPTLC1,TAOK3,DRG1,DNAJB12,COX15,CHMP5,MTPAP,EXOG,RPL14,PDE12,BRPF1,U2SURP,APP,LOC100739163,FARSA,RNF14,AASDHPPT,DDX10,RPS25,UFSP2,F1SMF9_PIG,LOC100521680,SCRN2,PRPF8,ELP2,RPL18,STAT6,WDR33,MCM3,I3L7K…
GO:0043170	Macromolecule metabolic process	160	5771	0.00010	USP15,COPS7A,GALNT8,ADAMTS20,PSMB9,STK38,PSEN1,SYMPK,PPP5C,BAX,PSMA8,PPIH,PCMT1,RPS12,SEC11C,RPLP1,RPS6,RAD23B,POLE3,EIF3H,LACTB2,RRS1,FKBP1A,PPP1R3D,CIAO1,AUP1,QPCT,FAM98A,ACP1,B3GLCT,TAOK3,DRG1,DNAJB12,CHMP5,MTPAP,EXOG,RPL14,PDE12,BRPF1,U2SURP,APP,FARSA,RNF14,AASDHPPT,DDX10,RPS25,UFSP2,LOC100521680,SCRN2,PRPF8,ELP2,RPL18,STAT6,WDR33,MCM3,I3L7K4_PIG,EIF5B,ELAC2,RPS21,IARS1,TRA2B,PABPN1L,PRPF4,PP…
GO:0071840	Cellular component organization or biogenesis	152	4933	5.65e-07	ITGA5,COPS7A,ADAMTS20,TUBB,LOC100152135,F2Z581_PIG,KIFC1,PSEN1,ARHGAP35,BAX,ATAD3A,CEP192,MICAL1,TOMM5,SMC2,POLE3,EIF3H,RRS1,GORAB,NOP56,SRSF6,CIAO1,AUP1,PFN4,SEC24D,TUBGCP3,KCTD9,ARPC3,TAOK3,DYNLL1,DNAJB12,SEC24C,COX15,CTBP2,CHMP5,LOC100127131,EXOG,RPL14,EMC3,FBLN2,NDUFB5,APP,SH3KBP1,ELAVL1,FARSA,NDUFB7,TBCA,CTNNA1,NUP98,DDX10,RPS25,ANLN,LOC100521680,PRPF8,CENPV,MCM3,RPS21,TIGAR,SELENOF,STX12,NU…
GO:0016043	Cellular component organization	143	4719	4.63e-06	ITGA5,COPS7A,ADAMTS20,TUBB,LOC100152135,F2Z581_PIG,KIFC1,PSEN1,ARHGAP35,BAX,ATAD3A,CEP192,MICAL1,TOMM5,SMC2,POLE3,EIF3H,RRS1,GORAB,SRSF6,CIAO1,AUP1,PFN4,SEC24D,TUBGCP3,KCTD9,ARPC3,TAOK3,DYNLL1,DNAJB12,SEC24C,COX15,CTBP2,CHMP5,LOC100127131,EXOG,EMC3,FBLN2,NDUFB5,APP,SH3KBP1,ELAVL1,FARSA,NDUFB7,TBCA,CTNNA1,NUP98,ANLN,LOC100521680,PRPF8,CENPV,MCM3,TIGAR,SELENOF,STX12,NUMBL,HMGN4,SSH3,CHMP2A,ELMO2,CH…
GO:1901564	Organonitrogen compound metabolic process	137	4593	2.35e-05	USP15,DERA,COPS7A,GALNT8,ADAMTS20,PSMB9,STK38,PSEN1,PPP5C,BAX,PSMA8,PPIH,PCMT1,RPS12,SMPD2,SEC11C,RPLP1,RPS6,RAD23B,POLE3,PTGES2,EIF3H,FKBP1A,NME4,CIAO1,AUP1,QPCT,FAM98A,ACP1,B3GLCT,SPTLC1,TAOK3,DRG1,DNAJB12,COX15,CHMP5,RPL14,BRPF1,APP,LOC100739163,FARSA,RNF14,AASDHPPT,UFSP2,F1SMF9_PIG,LOC100521680,SCRN2,RPL18,I3L7K4_PIG,EIF5B,RPS21,TIGAR,IARS1,METTL9,RCN3,SSH3,GLG1,ECE2,RPL13,CHMP2A,UBE2I,MRPS9,…
GO:0019538	Protein metabolic process	116	3744	5.61e-05	USP15,COPS7A,GALNT8,ADAMTS20,PSMB9,STK38,PSEN1,PPP5C,BAX,PSMA8,PPIH,PCMT1,RPS12,SEC11C,RPLP1,RPS6,RAD23B,POLE3,EIF3H,FKBP1A,CIAO1,AUP1,QPCT,FAM98A,ACP1,B3GLCT,TAOK3,DRG1,DNAJB12,CHMP5,RPL14,BRPF1,APP,FARSA,RNF14,AASDHPPT,UFSP2,LOC100521680,SCRN2,RPL18,I3L7K4_PIG,EIF5B,RPS21,IARS1,METTL9,RCN3,SSH3,GLG1,ECE2,RPL13,CHMP2A,UBE2I,MRPS9,CHMP1A,MAGT1,MCTS1,MAP2K2,FADD,EIF2B1,RPL23A,CLPP,ICMT,RPL10,UBQLN…
GO:0051179	Localization	111	3932	0.0051	SLC2A13,KIFC1,PSEN1,SYNGR4,BAX,CEP192,OSBPL1A,TOMM5,SEC61B,FKBP15,PTGES2,RRS1,ANXA9,SNX5,SEPTIN14,STARD7,AUP1,FAM98A,PFN4,SEC24D,DYNLL1,SEC24C,TM9SF3,COX15,CTBP2,CHMP5,EMC3,GOLGB1,APP,ELAVL1,ZFYVE16,CTNNA1,SIL1,NUP98,ATP6V1F,F1SMF9_PIG,LOC100521680,SLC25A11,BORCS6,RAB18,F1SSK4_PIG,CYP27B1,SSR3,STX12,PGAP1,RCN3,RABIF,CHMP2A,ELMO2,CHMP1A,ABCB7,MX1,TFRC,FLOT1,TRAPPC4,MICU1,CACNA2D2,NUP88,HNRNPU,LTBP…
GO:0034641	Cellular nitrogen compound metabolic process	104	3374	0.00033	DERA,PSEN1,SYMPK,RPS12,SMPD2,SEC11C,RPLP1,RPS6,RAD23B,POLE3,PTGES2,EIF3H,LACTB2,RRS1,NME4,SPTLC1,DRG1,COX15,MTPAP,EXOG,RPL14,PDE12,U2SURP,APP,LOC100739163,FARSA,DDX10,RPS25,F1SMF9_PIG,PRPF8,ELP2,RPL18,STAT6,WDR33,MCM3,EIF5B,ELAC2,RPS21,TIGAR,IARS1,TRA2B,PABPN1L,PRPF4,PPP1R8,CNOT1,RRP9,RPL13,MRPS9,MCTS1,PDXK,EIF2B1,RPL23A,RPL10,HNRNPU,EEF1E1,SRSF5,RPS19,GTF2F2,RPL24,PRKRA,RPL38,POLR2D,MRPS23,IK,PR…
GO:0006996	Organelle organization	99	3072	0.00010	TUBB,LOC100152135,F2Z581_PIG,KIFC1,PSEN1,ARHGAP35,BAX,ATAD3A,CEP192,MICAL1,TOMM5,SMC2,POLE3,RRS1,GORAB,SRSF6,AUP1,SEC24D,TUBGCP3,ARPC3,DYNLL1,SEC24C,CHMP5,LOC100127131,EMC3,NDUFB5,SH3KBP1,NDUFB7,CTNNA1,NUP98,ANLN,LOC100521680,CENPV,MCM3,TIGAR,SELENOF,STX12,HMGN4,SSH3,CHMP2A,ELMO2,CHMP1A,SHC1,MCTS1,YTHDF1,RPL23A,PRRC2C,BRWD1,RPL10,HNRNPU,UBQLN2,RPS19,ARPC4,GTF2F2,CDS1,STX8,TRIP11,RPL24,TBC1D20,GOL…
GO:0044085	Cellular component biogenesis	86	2175	3.20e-07	ITGA5,COPS7A,LOC100152135,F2Z581_PIG,KIFC1,PSEN1,CEP192,POLE3,EIF3H,RRS1,GORAB,NOP56,CIAO1,AUP1,TUBGCP3,KCTD9,DYNLL1,DNAJB12,COX15,CHMP5,RPL14,NDUFB5,APP,ELAVL1,FARSA,NDUFB7,TBCA,CTNNA1,NUP98,DDX10,RPS25,ANLN,LOC100521680,PRPF8,CENPV,RPS21,STX12,RRP9,CHMP2A,CHMP1A,MCTS1,ABCB7,FLOT1,FADD,YTHDF1,RPL23A,MICU1,NUP88,PRRC2C,RPL10,UBQLN2,RPS19,ARPC4,CDS1,VMA21,RPL24,CCDC115,TBC1D20,ZNF207,TFG,RPL38,SNA…
GO:0051641	Cellular localization	86	2241	8.55e-07	KIFC1,PSEN1,BAX,CEP192,TOMM5,SEC61B,RRS1,SNX5,SEPTIN14,AUP1,PFN4,SEC24D,DYNLL1,SEC24C,TM9SF3,CTBP2,CHMP5,EMC3,GOLGB1,APP,ELAVL1,ZFYVE16,CTNNA1,SIL1,NUP98,LOC100521680,RAB18,F1SSK4_PIG,SSR3,STX12,PGAP1,RCN3,RABIF,CHMP2A,CHMP1A,MX1,TFRC,FLOT1,TRAPPC4,NUP88,HNRNPU,LTBP1,SCYL1,STX8,TRIP11,TBC1D20,GOLPH3L,EXOC8,GNPTAB,VPS25,TFG,IK,SNAP23,SSNA1,ITGB7,BICD2,RCC2,THOC5,RER1,SURF4,HOOK3,TIMM17A,DNLZ,LAMTO…
GO:0044260	Cellular macromolecule metabolic process	85	2684	0.0014	USP15,GALNT8,PSEN1,PSMA8,PCMT1,RPS12,RPLP1,RPS6,RAD23B,POLE3,EIF3H,PPP1R3D,AUP1,FAM98A,B3GLCT,DRG1,DNAJB12,CHMP5,MTPAP,EXOG,RPL14,PDE12,FARSA,RNF14,RPL18,STAT6,MCM3,EIF5B,RPS21,IARS1,PABPN1L,CNOT1,METTL9,ECE2,RPL13,CHMP2A,MRPS9,CHMP1A,MAGT1,MCTS1,EIF2B1,RPL23A,ICMT,RPL10,UBQLN2,EEF1E1,RPS19,TRIP11,RPL24,GNPTAB,VPS25,RPL38,MRPS23,MTIF3,RPL29,RPL18A,PSME4,ECPAS,RPS2,CNOT2,UBE2R2,PSMD8,INHBA,RPL3,RP…
GO:0010467	Gene expression	77	1872	5.65e-07	PSEN1,SYMPK,RPS12,SEC11C,RPLP1,RPS6,EIF3H,RRS1,CIAO1,DRG1,MTPAP,RPL14,PDE12,U2SURP,APP,FARSA,DDX10,RPS25,PRPF8,ELP2,RPL18,STAT6,WDR33,EIF5B,ELAC2,RPS21,IARS1,TRA2B,PRPF4,PPP1R8,GLG1,RRP9,RPL13,MRPS9,MCTS1,FADD,EIF2B1,RPL23A,NUP88,RPL10,EEF1E1,SRSF5,RPS19,GTF2F2,RPL24,PRKRA,RPL38,POLR2D,MRPS23,IK,MTIF3,RPL29,RPL18A,THOC5,RPS2,INHBA,QKI,RPL3,SREK1,RPL6,A0A287BBK4_PIG,PSIP1,CSTF3,UBTF,RPL11,RPL37,PT…
GO:0022607	Cellular component assembly	77	1943	1.78e-06	ITGA5,COPS7A,LOC100152135,F2Z581_PIG,KIFC1,PSEN1,CEP192,POLE3,EIF3H,RRS1,GORAB,CIAO1,AUP1,TUBGCP3,KCTD9,DYNLL1,DNAJB12,COX15,CHMP5,NDUFB5,APP,ELAVL1,FARSA,NDUFB7,TBCA,CTNNA1,NUP98,ANLN,LOC100521680,PRPF8,CENPV,STX12,CHMP2A,CHMP1A,MCTS1,ABCB7,FLOT1,FADD,YTHDF1,RPL23A,MICU1,PRRC2C,RPL10,UBQLN2,RPS19,ARPC4,CDS1,VMA21,RPL24,CCDC115,TBC1D20,ZNF207,TFG,RPL38,SNAP23,SSNA1,SMIM20,CCT3,RCC2,ECPAS,FLII,VAS…
GO:0009058	Biosynthetic process	73	2343	0.0083	PPARA,GALNT8,PSEN1,RPS12,SMPD2,RPLP1,RPS6,PTGES2,EIF3H,NME4,B3GLCT,SPTLC1,DRG1,COX15,RPL14,LOC100739163,FARSA,AASDHPPT,G6PC2,F1SMF9_PIG,RPL18,EIF5B,RPS21,IARS1,FASN,CYP27B1,RCN3,RPL13,IMPA1,MRPS9,MAGT1,MCTS1,PCYT1B,PDXK,EIF2B1,RPL23A,ACOX1,RPL10,EEF1E1,RPS19,GTF2F2,CDS1,TRIP11,RPL24,CYP51A1,RPL38,POLR2D,MRPS23,PRTFDC1,MTIF3,RPL29,RPL18A,RPS2,INHBA,QKI,RPL3,RPL6,A0A287BBK4_PIG,PRKAA2,ENTPD5,UBTF,R…
GO:1901576	Organic substance biosynthetic process	71	2284	0.0113	PPARA,GALNT8,PSEN1,RPS12,SMPD2,RPLP1,RPS6,PTGES2,EIF3H,NME4,B3GLCT,SPTLC1,DRG1,COX15,RPL14,LOC100739163,FARSA,AASDHPPT,G6PC2,F1SMF9_PIG,RPL18,EIF5B,RPS21,IARS1,FASN,CYP27B1,RPL13,IMPA1,MRPS9,MAGT1,MCTS1,PCYT1B,PDXK,EIF2B1,RPL23A,RPL10,EEF1E1,RPS19,GTF2F2,CDS1,TRIP11,RPL24,CYP51A1,RPL38,POLR2D,MRPS23,PRTFDC1,MTIF3,RPL29,RPL18A,RPS2,INHBA,QKI,RPL3,RPL6,A0A287BBK4_PIG,PRKAA2,ENTPD5,UBTF,RPL11,RPL37,…
GO:0033036	Macromolecule localization	70	1948	0.00022	PSEN1,BAX,CEP192,OSBPL1A,TOMM5,SEC61B,RRS1,SNX5,SEPTIN14,AUP1,PFN4,SEC24D,SEC24C,TM9SF3,EMC3,GOLGB1,ELAVL1,ZFYVE16,CTNNA1,SIL1,NUP98,LOC100521680,F1SSK4_PIG,SSR3,STX12,PGAP1,RCN3,RABIF,CHMP2A,CHMP1A,TFRC,FLOT1,NUP88,HNRNPU,LTBP1,SCYL1,CDS1,STX8,GOLPH3L,EXOC8,GNPTAB,VPS25,IK,SSNA1,ITGB7,BICD2,RCC2,THOC5,RER1,SURF4,HOOK3,TIMM17A,DNLZ,LAMTOR3,INHBA,QKI,RANBP3,TJP1,PRKAA2,RPL11,A0A5G2QD71_PIG,ARL1,SE…
GO:0051246	Regulation of protein metabolic process	69	2118	0.0046	ITGA5,SLC2A13,SERPINB1,PSMB9,PSEN1,SYMPK,BAX,SYNCRIP,MICAL1,RPLP1,EIF3H,TAOK3,PDE12,APP,ELAVL1,RNF14,EIF5B,PITHD1,PABPN1L,CSTB,PPP1R8,CNOT1,RCN3,DVL3,GLG1,ECE2,MCTS1,FLOT1,MAP2K2,FADD,YTHDF1,EIF2B1,RPL10,HNRNPU,UBQLN2,EEF1E1,TIMP3,VPS25,PRKAR2A,MSN,MTIF3,PSME4,CNOT2,MOB1A,BID,FHIT,PPP4R2,CAMK1,CASP3,INHBA,QKI,UACA,UBE2O,PLAUR,PRKAA2,CSDE1,FBXO22,RPL11,EIF1AD,UBE2V2,MOB2,SIRT2,FBXL20,USP5,ZFP36L2,…
GO:0044249	Cellular biosynthetic process	68	2211	0.0206	GALNT8,PSEN1,RPS12,SMPD2,RPLP1,RPS6,PTGES2,EIF3H,NME4,B3GLCT,SPTLC1,DRG1,COX15,RPL14,LOC100739163,FARSA,AASDHPPT,F1SMF9_PIG,RPL18,EIF5B,RPS21,IARS1,FASN,CYP27B1,RPL13,IMPA1,MRPS9,MAGT1,MCTS1,PCYT1B,PDXK,EIF2B1,RPL23A,ACOX1,RPL10,EEF1E1,RPS19,GTF2F2,CDS1,TRIP11,RPL24,RPL38,POLR2D,MRPS23,PRTFDC1,MTIF3,RPL29,RPL18A,RPS2,INHBA,QKI,RPL3,RPL6,A0A287BBK4_PIG,PRKAA2,ENTPD5,UBTF,RPL11,RPL37,RPL35,EIF1AD,T…
GO:0008104	Protein localization	64	1580	1.78e-05	PSEN1,BAX,CEP192,TOMM5,SEC61B,RRS1,SNX5,SEPTIN14,AUP1,PFN4,SEC24D,SEC24C,TM9SF3,EMC3,GOLGB1,ELAVL1,ZFYVE16,CTNNA1,SIL1,NUP98,LOC100521680,F1SSK4_PIG,SSR3,STX12,PGAP1,RCN3,RABIF,CHMP2A,CHMP1A,TFRC,FLOT1,NUP88,HNRNPU,LTBP1,SCYL1,STX8,GOLPH3L,EXOC8,GNPTAB,VPS25,IK,SSNA1,ITGB7,BICD2,RCC2,RER1,SURF4,HOOK3,TIMM17A,DNLZ,LAMTOR3,RANBP3,TJP1,PRKAA2,RPL11,A0A5G2QD71_PIG,ARL1,SELENBP1,RANGAP1,A0A5G2R996_PIG…
GO:0009056	Catabolic process	60	1616	0.00048	USP15,DERA,PSMB9,PSEN1,PAFAH1B3,BAX,PSMA8,SMPD2,RAD23B,AUP1,DNAJB12,CHMP5,MTPAP,EXOG,PDE12,TKFC,RNF14,TIGAR,PABPN1L,CYP27B1,STX12,CNOT1,RCN3,ECE2,CHMP2A,IMPA1,CHMP1A,TRAPPC4,DDAH2,CLPP,ACOX1,UBQLN2,RBKS,VPS25,ECHS1,ALDH16A1,PSME4,LOC102164418,ECPAS,CNOT2,FHIT,UBE2R2,ESD,PSMD8,NT5C2,PRKAA2,ENTPD5,CSDE1,FBXO22,UBXN4,ADPGK,SIRT2,LSM4,FBXL20,HMOX1,PSMD13,USP5,ZFP36L2,SNX14,CNOT9
GO:0051649	Establishment of localization in cell	56	1464	0.00048	KIFC1,PSEN1,BAX,TOMM5,SEC61B,RRS1,SNX5,AUP1,SEC24D,DYNLL1,SEC24C,CTBP2,CHMP5,APP,ELAVL1,ZFYVE16,NUP98,RAB18,SSR3,STX12,PGAP1,CHMP2A,CHMP1A,MX1,TRAPPC4,NUP88,HNRNPU,STX8,TRIP11,TBC1D20,GNPTAB,VPS25,TFG,SNAP23,SSNA1,BICD2,THOC5,HOOK3,TIMM17A,DNLZ,CAMK1,EPS15L1,UBE2O,NUDC,RANBP3,SUN2,NUMA1,FBXO22,A0A5G2QD71_PIG,VPS50,ARL1,POLDIP3,RANGAP1,IPO5,SSR1,YKT6
GO:1901575	Organic substance catabolic process	55	1401	0.00032	USP15,DERA,PSMB9,PAFAH1B3,BAX,PSMA8,SMPD2,RAD23B,AUP1,DNAJB12,CHMP5,MTPAP,EXOG,PDE12,TKFC,RNF14,TIGAR,PABPN1L,CYP27B1,CNOT1,RCN3,ECE2,CHMP2A,IMPA1,CHMP1A,DDAH2,CLPP,ACOX1,UBQLN2,RBKS,VPS25,ECHS1,ALDH16A1,PSME4,LOC102164418,ECPAS,CNOT2,FHIT,UBE2R2,ESD,PSMD8,NT5C2,ENTPD5,CSDE1,FBXO22,UBXN4,ADPGK,SIRT2,LSM4,FBXL20,HMOX1,PSMD13,USP5,ZFP36L2,CNOT9
GO:0043933	Protein-containing complex organization	54	1121	1.38e-06	COPS7A,LOC100152135,F2Z581_PIG,CEP192,MICAL1,POLE3,EIF3H,RRS1,TUBGCP3,KCTD9,DNAJB12,COX15,CHMP5,NDUFB5,ELAVL1,FARSA,NDUFB7,TBCA,NUP98,LOC100521680,PRPF8,CENPV,CHMP2A,CHMP1A,MCTS1,FADD,RPL23A,MICU1,RPL10,RPS19,ARPC4,VMA21,RPL24,CCDC115,TFG,RPL38,SNAP23,SSNA1,SMIM20,CCT3,PSME4,ECPAS,VASP,SDHAF2,RPL6,PSIP1,UBTF,COX7A2L,SIRT2,LSM4,RPL5,SNX14,EIF3J,ALDH1A2
GO:1901566	Organonitrogen compound biosynthetic process	54	1221	1.69e-05	GALNT8,PSEN1,RPS12,SMPD2,RPLP1,RPS6,EIF3H,NME4,B3GLCT,SPTLC1,DRG1,COX15,RPL14,LOC100739163,FARSA,AASDHPPT,F1SMF9_PIG,RPL18,EIF5B,RPS21,IARS1,RPL13,MRPS9,MAGT1,MCTS1,PCYT1B,PDXK,EIF2B1,RPL23A,RPL10,EEF1E1,RPS19,TRIP11,RPL24,RPL38,MRPS23,PRTFDC1,MTIF3,RPL29,RPL18A,RPS2,INHBA,RPL3,RPL6,A0A287BBK4_PIG,ENTPD5,RPL11,RPL37,RPL35,EIF1AD,RPL5,RPL8,EIF3J,CKB
GO:0046907	Intracellular transport	51	1150	3.15e-05	PSEN1,BAX,TOMM5,SEC61B,RRS1,SNX5,AUP1,SEC24D,DYNLL1,SEC24C,CHMP5,APP,ELAVL1,ZFYVE16,NUP98,RAB18,SSR3,STX12,PGAP1,CHMP2A,CHMP1A,MX1,TRAPPC4,NUP88,HNRNPU,STX8,TRIP11,TBC1D20,GNPTAB,VPS25,TFG,SSNA1,BICD2,THOC5,HOOK3,TIMM17A,DNLZ,CAMK1,EPS15L1,UBE2O,RANBP3,SUN2,FBXO22,A0A5G2QD71_PIG,VPS50,ARL1,POLDIP3,RANGAP1,IPO5,SSR1,YKT6
GO:0044248	Cellular catabolic process	50	1329	0.0025	USP15,DERA,PSEN1,PSMA8,SMPD2,RAD23B,AUP1,DNAJB12,CHMP5,MTPAP,EXOG,PDE12,TKFC,RNF14,TIGAR,PABPN1L,CYP27B1,STX12,CNOT1,ECE2,CHMP2A,CHMP1A,TRAPPC4,DDAH2,ACOX1,UBQLN2,VPS25,ECHS1,LOC102164418,ECPAS,CNOT2,FHIT,UBE2R2,ESD,PSMD8,NT5C2,PRKAA2,ENTPD5,CSDE1,FBXO22,UBXN4,SIRT2,LSM4,FBXL20,HMOX1,PSMD13,USP5,ZFP36L2,SNX14,CNOT9
GO:0065003	Protein-containing complex assembly	49	985	2.78e-06	COPS7A,LOC100152135,F2Z581_PIG,CEP192,POLE3,EIF3H,RRS1,TUBGCP3,KCTD9,DNAJB12,COX15,NDUFB5,ELAVL1,FARSA,NDUFB7,TBCA,NUP98,LOC100521680,PRPF8,CENPV,CHMP2A,MCTS1,FADD,RPL23A,MICU1,RPL10,RPS19,ARPC4,VMA21,RPL24,CCDC115,TFG,RPL38,SNAP23,SSNA1,SMIM20,CCT3,ECPAS,VASP,SDHAF2,RPL6,PSIP1,UBTF,COX7A2L,SIRT2,LSM4,RPL5,EIF3J,ALDH1A2
GO:0044271	Cellular nitrogen compound biosynthetic process	48	1474	0.0500	RPS12,SMPD2,RPLP1,RPS6,EIF3H,NME4,SPTLC1,DRG1,COX15,RPL14,FARSA,F1SMF9_PIG,RPL18,EIF5B,RPS21,IARS1,RPL13,MRPS9,MCTS1,PDXK,EIF2B1,RPL23A,RPL10,EEF1E1,RPS19,GTF2F2,RPL24,RPL38,POLR2D,MRPS23,PRTFDC1,MTIF3,RPL29,RPL18A,RPS2,INHBA,RPL3,RPL6,A0A287BBK4_PIG,UBTF,RPL11,RPL37,RPL35,EIF1AD,TFCP2,RPL5,RPL8,EIF3J
GO:0016070	RNA metabolic process	46	1301	0.0165	SYMPK,LACTB2,RRS1,MTPAP,EXOG,PDE12,U2SURP,APP,FARSA,DDX10,RPS25,PRPF8,ELP2,WDR33,ELAC2,RPS21,IARS1,TRA2B,PABPN1L,PRPF4,PPP1R8,CNOT1,RRP9,HNRNPU,SRSF5,GTF2F2,PRKRA,POLR2D,IK,THOC5,CNOT2,INHBA,QKI,SREK1,PSIP1,CSDE1,CSTF3,UBTF,PTBP1,RPL35,LSM4,TFCP2,ZFP36L2,TRA2A,CNOT9,GON7
GO:0043603	Cellular amide metabolic process	44	785	8.08e-07	PSEN1,RPS12,SMPD2,SEC11C,RPLP1,RPS6,PTGES2,EIF3H,SPTLC1,DRG1,RPL14,LOC100739163,FARSA,RPL18,EIF5B,RPS21,IARS1,RPL13,MRPS9,MCTS1,EIF2B1,RPL23A,RPL10,EEF1E1,RPS19,RPL24,RPL38,MRPS23,MTIF3,RPL29,RPL18A,RPS2,FAR2,RPL3,NT5C2,RPL6,A0A287BBK4_PIG,RPL11,RPL37,RPL35,EIF1AD,RPL5,RPL8,EIF3J
GO:0034645	Cellular macromolecule biosynthetic process	43	814	4.63e-06	GALNT8,PSEN1,RPS12,RPLP1,RPS6,EIF3H,B3GLCT,DRG1,RPL14,FARSA,RPL18,EIF5B,RPS21,IARS1,RPL13,MRPS9,MAGT1,MCTS1,EIF2B1,RPL23A,RPL10,EEF1E1,RPS19,TRIP11,RPL24,RPL38,MRPS23,MTIF3,RPL29,RPL18A,RPS2,INHBA,RPL3,RPL6,A0A287BBK4_PIG,ENTPD5,RPL11,RPL37,RPL35,EIF1AD,RPL5,RPL8,EIF3J
GO:0006518	Peptide metabolic process	40	581	3.66e-08	PSEN1,RPS12,SEC11C,RPLP1,RPS6,PTGES2,EIF3H,DRG1,RPL14,LOC100739163,FARSA,RPL18,EIF5B,RPS21,IARS1,RPL13,MRPS9,MCTS1,EIF2B1,RPL23A,RPL10,EEF1E1,RPS19,RPL24,RPL38,MRPS23,MTIF3,RPL29,RPL18A,RPS2,RPL3,RPL6,A0A287BBK4_PIG,RPL11,RPL37,RPL35,EIF1AD,RPL5,RPL8,EIF3J
GO:0045184	Establishment of protein localization	40	1004	0.0053	PSEN1,BAX,TOMM5,SEC61B,SNX5,AUP1,SEC24D,SEC24C,EMC3,ELAVL1,ZFYVE16,SIL1,NUP98,F1SSK4_PIG,SSR3,STX12,PGAP1,RCN3,RABIF,CHMP2A,CHMP1A,TFRC,NUP88,STX8,GOLPH3L,EXOC8,GNPTAB,VPS25,RCC2,SURF4,TIMM17A,DNLZ,RANBP3,A0A5G2QD71_PIG,ARL1,SELENBP1,IPO5,SSR1,YKT6,ARL3
GO:0016192	Vesicle-mediated transport	40	1110	0.0278	PSEN1,SYNGR4,FKBP15,SNX5,SEC24D,SEC24C,CTBP2,CHMP5,APP,ZFYVE16,RAB18,STX12,PGAP1,RABIF,CHMP2A,ELMO2,CHMP1A,MX1,TFRC,TRAPPC4,SCYL1,STX8,TRIP11,TBC1D20,GOLPH3L,EXOC8,VPS25,TFG,SNAP23,BICD2,RER1,SURF4,HOOK3,EPS15L1,UBE2O,VPS50,ARL1,HSPA14,YKT6,ARL3
GO:0043604	Amide biosynthetic process	38	558	1.21e-07	RPS12,SMPD2,RPLP1,RPS6,EIF3H,SPTLC1,DRG1,RPL14,FARSA,RPL18,EIF5B,RPS21,IARS1,RPL13,MRPS9,MCTS1,EIF2B1,RPL23A,RPL10,EEF1E1,RPS19,RPL24,RPL38,MRPS23,MTIF3,RPL29,RPL18A,RPS2,RPL3,RPL6,A0A287BBK4_PIG,RPL11,RPL37,RPL35,EIF1AD,RPL5,RPL8,EIF3J
GO:0015031	Protein transport	38	933	0.0053	PSEN1,BAX,TOMM5,SEC61B,SNX5,AUP1,SEC24D,SEC24C,ELAVL1,ZFYVE16,SIL1,NUP98,F1SSK4_PIG,SSR3,STX12,PGAP1,RCN3,RABIF,CHMP2A,CHMP1A,TFRC,NUP88,STX8,GOLPH3L,EXOC8,GNPTAB,VPS25,SURF4,TIMM17A,DNLZ,RANBP3,A0A5G2QD71_PIG,ARL1,SELENBP1,IPO5,SSR1,YKT6,ARL3
GO:0033043	Regulation of organelle organization	38	961	0.0083	ARHGAP35,BAX,PSMA8,SMC2,PFN4,ARPC3,CHMP5,STRA8,LOC100521680,CENPV,VAT1,TIGAR,CNOT1,SSH3,CHMP2A,CHMP1A,AFAP1,HNRNPU,UBQLN2,ARPC4,TMEM135,ZNF207,IK,BICD2,MSN,CCT3,SURF4,FLII,VASP,VDAC1,CNOT2,BID,PLAUR,PRKAA2,NUMA1,RAC1,SIRT2,PIP4K2C
GO:0006412	Translation	36	450	1.52e-08	RPS12,RPLP1,RPS6,EIF3H,DRG1,RPL14,FARSA,RPL18,EIF5B,RPS21,IARS1,RPL13,MRPS9,MCTS1,EIF2B1,RPL23A,RPL10,EEF1E1,RPS19,RPL24,RPL38,MRPS23,MTIF3,RPL29,RPL18A,RPS2,RPL3,RPL6,A0A287BBK4_PIG,RPL11,RPL37,RPL35,EIF1AD,RPL5,RPL8,EIF3J
GO:0009057	Macromolecule catabolic process	35	841	0.0067	USP15,PSMB9,PSMA8,RAD23B,AUP1,DNAJB12,CHMP5,MTPAP,EXOG,PDE12,RNF14,PABPN1L,CNOT1,RCN3,ECE2,CHMP2A,CHMP1A,CLPP,UBQLN2,VPS25,PSME4,ECPAS,CNOT2,UBE2R2,PSMD8,CSDE1,FBXO22,UBXN4,SIRT2,LSM4,FBXL20,PSMD13,USP5,ZFP36L2,CNOT9
GO:0009894	Regulation of catabolic process	33	761	0.0056	PPARA,PSEN1,BAX,SYNCRIP,EIF3H,SPTLC1,PDE12,APP,ELAVL1,RNF14,PITHD1,TIGAR,PABPN1L,CNOT1,ECE2,YTHDF1,HNRNPU,UBQLN2,TIMP3,MSN,VDAC1,CNOT2,FHIT,PRKAA2,CSDE1,FBXO22,RPL11,SIRT2,FBXL20,HMOX1,USP5,ZFP36L2,PIP4K2C
GO:0033365	Protein localization to organelle	31	593	0.00042	BAX,CEP192,TOMM5,SEC61B,RRS1,AUP1,EMC3,GOLGB1,ELAVL1,ZFYVE16,LOC100521680,SSR3,NUP88,HNRNPU,GNPTAB,VPS25,IK,BICD2,RCC2,RER1,HOOK3,TIMM17A,DNLZ,PRKAA2,RPL11,A0A5G2QD71_PIG,ARL1,RANGAP1,A0A5G2R996_PIG,IPO5,ARL3
GO:0044265	Cellular macromolecule catabolic process	31	677	0.0042	USP15,PSMA8,RAD23B,AUP1,DNAJB12,CHMP5,MTPAP,EXOG,PDE12,RNF14,PABPN1L,CNOT1,ECE2,CHMP2A,CHMP1A,UBQLN2,VPS25,ECPAS,CNOT2,UBE2R2,PSMD8,CSDE1,FBXO22,UBXN4,SIRT2,LSM4,FBXL20,PSMD13,USP5,ZFP36L2,CNOT9
GO:0006396	RNA processing	30	759	0.0373	SYMPK,RRS1,MTPAP,PDE12,U2SURP,APP,DDX10,RPS25,PRPF8,ELP2,WDR33,ELAC2,RPS21,TRA2B,PRPF4,PPP1R8,RRP9,SRSF5,PRKRA,IK,THOC5,QKI,SREK1,PSIP1,CSTF3,PTBP1,RPL35,LSM4,TRA2A,GON7
GO:0031329	Regulation of cellular catabolic process	28	594	0.0057	PSEN1,BAX,SYNCRIP,EIF3H,SPTLC1,PDE12,APP,ELAVL1,RNF14,TIGAR,PABPN1L,CNOT1,YTHDF1,HNRNPU,UBQLN2,TIMP3,VDAC1,CNOT2,FHIT,PRKAA2,CSDE1,FBXO22,RPL11,SIRT2,HMOX1,USP5,ZFP36L2,PIP4K2C
GO:0034248	Regulation of cellular amide metabolic process	26	397	7.69e-05	SLC2A13,SYNCRIP,EIF3H,PDE12,APP,ELAVL1,EIF5B,TIGAR,PABPN1L,CNOT1,MCTS1,YTHDF1,EIF2B1,RPL10,HNRNPU,EEF1E1,MTIF3,CNOT2,CASP3,QKI,CSDE1,EIF1AD,ZFP36L2,POLDIP3,EIF3J,CNOT9
GO:0016071	mRNA metabolic process	26	502	0.0030	SYMPK,MTPAP,PDE12,APP,PRPF8,WDR33,TRA2B,PABPN1L,PRPF4,PPP1R8,CNOT1,HNRNPU,SRSF5,IK,THOC5,CNOT2,QKI,PSIP1,CSDE1,CSTF3,PTBP1,LSM4,TFCP2,ZFP36L2,TRA2A,CNOT9
GO:0030162	Regulation of proteolysis	26	606	0.0318	SERPINB1,PSMB9,PSEN1,BAX,MICAL1,EIF3H,APP,RNF14,PITHD1,PABPN1L,CSTB,RCN3,GLG1,FADD,UBQLN2,TIMP3,PSME4,BID,FHIT,UACA,UBE2O,PLAUR,FBXO22,RPL11,SIRT2,USP5
GO:0051603	Proteolysis involved in protein catabolic process	25	589	0.0432	USP15,PSMB9,PSMA8,RAD23B,AUP1,DNAJB12,CHMP5,RNF14,RCN3,ECE2,CHMP2A,CHMP1A,CLPP,UBQLN2,VPS25,PSME4,ECPAS,UBE2R2,PSMD8,FBXO22,UBXN4,SIRT2,FBXL20,PSMD13,USP5
GO:2000112	Regulation of cellular macromolecule biosynthetic process	24	420	0.0015	SYNCRIP,EIF3H,PPP1R3D,PDE12,APP,ELAVL1,EIF5B,PABPN1L,CNOT1,MCTS1,YTHDF1,EIF2B1,RPL10,HNRNPU,EEF1E1,MTIF3,CNOT2,QKI,CSDE1,EIF1AD,ZFP36L2,POLDIP3,EIF3J,CNOT9
GO:0006417	Regulation of translation	23	355	0.00037	SYNCRIP,EIF3H,PDE12,APP,ELAVL1,EIF5B,PABPN1L,CNOT1,MCTS1,YTHDF1,EIF2B1,RPL10,HNRNPU,EEF1E1,MTIF3,CNOT2,QKI,CSDE1,EIF1AD,ZFP36L2,POLDIP3,EIF3J,CNOT9
GO:0022613	Ribonucleoprotein complex biogenesis	23	421	0.0042	EIF3H,RRS1,NOP56,RPL14,DDX10,RPS25,PRPF8,RPS21,RRP9,MCTS1,RPL23A,NUP88,RPL10,RPS19,RPL24,RPL38,RPL6,PSIP1,A0A5G2QD71_PIG,RPL35,LSM4,RPL5,EIF3J
GO:0051640	Organelle localization	22	417	0.0080	KIFC1,PSEN1,RRS1,FAM98A,CTBP2,CHMP5,BORCS6,STX12,CHMP2A,CHMP1A,NUP88,STX8,TRIP11,TFG,SNAP23,BICD2,HOOK3,NUDC,SUN2,NUMA1,A0A5G2QD71_PIG,YKT6
GO:0140694	Non-membrane-bounded organelle assembly	19	277	0.0013	KIFC1,CEP192,RRS1,AUP1,TUBGCP3,YTHDF1,RPL23A,PRRC2C,RPL10,RPS19,CDS1,RPL24,ZNF207,FLII,RPL6,CSDE1,NUMA1,LSM4,RPL5
GO:0031331	Positive regulation of cellular catabolic process	18	324	0.0192	PSEN1,BAX,SPTLC1,PDE12,APP,RNF14,PABPN1L,CNOT1,YTHDF1,UBQLN2,CNOT2,PRKAA2,FBXO22,SIRT2,HMOX1,USP5,ZFP36L2,PIP4K2C
GO:0006397	mRNA processing	18	361	0.0478	SYMPK,MTPAP,PDE12,APP,PRPF8,WDR33,TRA2B,PRPF4,PPP1R8,SRSF5,IK,THOC5,QKI,PSIP1,CSTF3,PTBP1,LSM4,TRA2A
GO:0051656	Establishment of organelle localization	17	299	0.0214	KIFC1,PSEN1,RRS1,CHMP5,CHMP2A,CHMP1A,NUP88,TRIP11,TFG,SNAP23,BICD2,HOOK3,NUDC,SUN2,NUMA1,A0A5G2QD71_PIG,YKT6
GO:1903311	Regulation of mRNA metabolic process	16	241	0.0074	SYNCRIP,MBNL2,PDE12,ELAVL1,NUP98,TRA2B,PABPN1L,CNOT1,YTHDF1,HNRNPU,CNOT2,QKI,CSDE1,PTBP1,ZFP36L2,TRA2A
GO:1901361	Organic cyclic compound catabolic process	16	272	0.0223	DERA,MTPAP,EXOG,PDE12,PABPN1L,CYP27B1,CNOT1,CNOT2,FHIT,NT5C2,ENTPD5,CSDE1,LSM4,HMOX1,ZFP36L2,CNOT9
GO:0042254	Ribosome biogenesis	16	297	0.0464	RRS1,NOP56,RPL14,DDX10,RPS25,RPS21,RRP9,RPL23A,NUP88,RPL10,RPS19,RPL24,RPL6,A0A5G2QD71_PIG,RPL35,RPL5
GO:0046700	Heterocycle catabolic process	15	238	0.0192	DERA,MTPAP,EXOG,PDE12,PABPN1L,CNOT1,CNOT2,FHIT,NT5C2,ENTPD5,CSDE1,LSM4,HMOX1,ZFP36L2,CNOT9
GO:0044270	Cellular nitrogen compound catabolic process	15	242	0.0215	DERA,MTPAP,EXOG,PDE12,PABPN1L,CNOT1,CNOT2,FHIT,NT5C2,ENTPD5,CSDE1,LSM4,HMOX1,ZFP36L2,CNOT9
GO:0048193	Golgi vesicle transport	15	256	0.0339	SEC24D,SEC24C,PGAP1,RABIF,TRAPPC4,SCYL1,TRIP11,TBC1D20,GOLPH3L,EXOC8,TFG,BICD2,RER1,YKT6,ARL3
GO:0019439	Aromatic compound catabolic process	15	257	0.0344	DERA,MTPAP,EXOG,PDE12,PABPN1L,CNOT1,CNOT2,FHIT,NT5C2,ENTPD5,CSDE1,LSM4,HMOX1,ZFP36L2,CNOT9
GO:0022618	Ribonucleoprotein complex assembly	14	181	0.0054	EIF3H,RRS1,PRPF8,MCTS1,RPL23A,RPL10,RPS19,RPL24,RPL38,RPL6,PSIP1,LSM4,RPL5,EIF3J
GO:0034655	Nucleobase-containing compound catabolic process	14	215	0.0218	DERA,MTPAP,EXOG,PDE12,PABPN1L,CNOT1,CNOT2,FHIT,NT5C2,ENTPD5,CSDE1,LSM4,ZFP36L2,CNOT9
GO:0031330	Negative regulation of cellular catabolic process	13	186	0.0206	PSEN1,SYNCRIP,EIF3H,ELAVL1,TIGAR,PABPN1L,HNRNPU,TIMP3,FHIT,CSDE1,RPL11,SIRT2,HMOX1
GO:0016197	Endosomal transport	13	197	0.0309	SNX5,CHMP5,ZFYVE16,RAB18,CHMP2A,CHMP1A,MX1,VPS25,EPS15L1,UBE2O,VPS50,ARL1,YKT6
GO:0002181	Cytoplasmic translation	12	93	0.00028	RPLP1,EIF3H,DRG1,RPL18,RPS21,MCTS1,RPL24,RPL29,RPL6,A0A287BBK4_PIG,RPL8,EIF3J
GO:1902115	Regulation of organelle assembly	12	175	0.0359	ARHGAP35,CHMP5,CNOT1,CHMP2A,CHMP1A,HNRNPU,UBQLN2,MSN,CNOT2,PRKAA2,NUMA1,PIP4K2C
GO:0032434	Regulation of proteasomal ubiquitin-dependent protein catabolic process	10	117	0.0250	PSEN1,EIF3H,RNF14,PABPN1L,UBQLN2,FHIT,FBXO22,RPL11,SIRT2,USP5
GO:0043488	Regulation of mRNA stability	10	125	0.0366	SYNCRIP,PDE12,ELAVL1,PABPN1L,CNOT1,YTHDF1,HNRNPU,CNOT2,CSDE1,ZFP36L2
GO:1903313	Positive regulation of mRNA metabolic process	9	93	0.0226	PDE12,NUP98,TRA2B,PABPN1L,CNOT1,YTHDF1,CNOT2,ZFP36L2,TRA2A
GO:0006402	mRNA catabolic process	9	102	0.0373	MTPAP,PDE12,PABPN1L,CNOT1,CNOT2,CSDE1,LSM4,ZFP36L2,CNOT9
GO:0000956	Nuclear-transcribed mRNA catabolic process	8	84	0.0476	MTPAP,PDE12,PABPN1L,CNOT1,CNOT2,CSDE1,LSM4,ZFP36L2
GO:0042273	Ribosomal large subunit biogenesis	8	84	0.0476	RRS1,RPL14,RPL23A,RPL10,RPL24,RPL6,RPL35,RPL5
GO:0042255	Ribosome assembly	7	58	0.0339	RRS1,RPL23A,RPL10,RPS19,RPL24,RPL6,RPL5
GO:0000027	Ribosomal large subunit assembly	6	24	0.0046	RRS1,RPL23A,RPL10,RPL24,RPL6,RPL5
GO:1900151	Regulation of nuclear-transcribed mRNA catabolic process, deadenylation-dependent decay	5	19	0.0142	SYNCRIP,CNOT1,HNRNPU,CSDE1,ZFP36L2
GO:0051984	Positive regulation of chromosome segregation	5	20	0.0169	SMC2,HNRNPU,RCC2,NUMA1,SIRT2
GO:0090169	Regulation of spindle assembly	5	25	0.0339	CHMP5,CHMP2A,CHMP1A,HNRNPU,NUMA1

## Sheet: BPSubcategory
term ID	term description	observed gene count	background gene count	false discovery rate	matching proteins
GO:0008152	Metabolic process	227	7817	1.69e-94	PPARA,ACO2,USP15,LDHB,DERA,COPS7A,GALNT8,ADAMTS20,F2Z581_PIG,PSMB9,STK38,PSEN1,PAFAH1B3,SYMPK,PPP5C,BAX,PSMA8,PPIH,PCMT1,RPS12,SMPD2,MICAL1,SEC11C,RPLP1,RPS6,RAD23B,POLE3,PTGES2,EIF3H,LACTB2,RRS1,FKBP1A,PPP1R3D,NME4,GNPTG,CIAO1,AUP1,QPCT,FAM98A,ACP1,B3GLCT,SPTLC1,AACS,TAOK3,DRG1,DNAJB12,COX15,CHMP5,MTPAP,EXOG,RPL14,PDE12,BRPF1,U2SURP,APP,LOC100739163,TKFC,FARSA,UQCRQ,RNF14,ME3,AASDHPPT,DDX10,RPS2…
Subcategories
	term ID	term description	observed gene count	background gene count	false discovery rate	matching proteins	Column1
	GO:0009987	Cellular process	212	15997	3.34e-10	PPARA,ACO2,USP15,LDHB,DERA,COPS7A,GALNT8,ADAMTS20,F2Z581_PIG,STK38,PSEN1,SYMPK,PPP5C,BAX,PSMA8,PPIH,PCMT1,RPS12,SMPD2,MICAL1,SEC11C,RPLP1,RPS6,RAD23B,POLE3,PTGES2,EIF3H,LACTB2,RRS1,FKBP1A,PPP1R3D,NME4,GNPTG,CIAO1,AUP1,FAM98A,ACP1,B3GLCT,SPTLC1,AACS,TAOK3,DRG1,DNAJB12,COX15,CHMP5,MTPAP,EXOG,RPL14,PDE12,U2SURP,APP,LOC100739163,TKFC,FARSA,UQCRQ,RNF14,ME3,AASDHPPT,DDX10,RPS25,G6PC2,AOX2,F1SMF9_PIG,ND…
	GO:0071704	Organic substance metabolic process	210	7348	4.80e-71	PPARA,USP15,LDHB,DERA,COPS7A,GALNT8,ADAMTS20,PSMB9,STK38,PSEN1,PAFAH1B3,SYMPK,PPP5C,BAX,PSMA8,PPIH,PCMT1,RPS12,SMPD2,SEC11C,RPLP1,RPS6,RAD23B,POLE3,PTGES2,EIF3H,LACTB2,RRS1,FKBP1A,PPP1R3D,NME4,GNPTG,CIAO1,AUP1,QPCT,FAM98A,ACP1,B3GLCT,SPTLC1,AACS,TAOK3,DRG1,DNAJB12,COX15,CHMP5,MTPAP,EXOG,RPL14,PDE12,BRPF1,U2SURP,APP,LOC100739163,TKFC,FARSA,RNF14,ME3,AASDHPPT,DDX10,RPS25,UFSP2,G6PC2,AOX2,F1SMF9_PIG…
	GO:0044238	Primary metabolic process	200	6988	4.94e-63	PPARA,ACO2,USP15,DERA,COPS7A,GALNT8,ADAMTS20,PSMB9,STK38,PSEN1,PAFAH1B3,SYMPK,PPP5C,BAX,PSMA8,PPIH,PCMT1,RPS12,SMPD2,SEC11C,RPLP1,RPS6,RAD23B,POLE3,PTGES2,EIF3H,LACTB2,RRS1,FKBP1A,PPP1R3D,NME4,GNPTG,CIAO1,AUP1,QPCT,FAM98A,ACP1,B3GLCT,SPTLC1,AACS,TAOK3,DRG1,DNAJB12,CHMP5,MTPAP,EXOG,RPL14,PDE12,BRPF1,U2SURP,APP,LOC100739163,TKFC,FARSA,RNF14,AASDHPPT,DDX10,RPS25,UFSP2,G6PC2,AOX2,F1SMF9_PIG,LOC100521…
	GO:0044237	Cellular metabolic process	194	6324	7.06e-64	PPARA,ACO2,USP15,LDHB,DERA,GALNT8,F2Z581_PIG,STK38,PSEN1,SYMPK,PPP5C,BAX,PSMA8,PCMT1,RPS12,SMPD2,MICAL1,SEC11C,RPLP1,RPS6,RAD23B,POLE3,PTGES2,EIF3H,LACTB2,RRS1,PPP1R3D,NME4,GNPTG,CIAO1,AUP1,FAM98A,ACP1,B3GLCT,SPTLC1,AACS,TAOK3,DRG1,DNAJB12,COX15,CHMP5,MTPAP,EXOG,RPL14,PDE12,U2SURP,APP,LOC100739163,TKFC,FARSA,UQCRQ,RNF14,ME3,AASDHPPT,DDX10,RPS25,G6PC2,AOX2,F1SMF9_PIG,NDUFS6,LOC100521680,PRPF8,ELP2…
	GO:0006807	Nitrogen compound metabolic process	178	6456	2.08e-46	USP15,DERA,COPS7A,GALNT8,ADAMTS20,PSMB9,STK38,PSEN1,SYMPK,PPP5C,BAX,PSMA8,PPIH,PCMT1,RPS12,SMPD2,SEC11C,RPLP1,RPS6,RAD23B,POLE3,PTGES2,EIF3H,LACTB2,RRS1,FKBP1A,NME4,CIAO1,AUP1,QPCT,FAM98A,ACP1,B3GLCT,SPTLC1,TAOK3,DRG1,DNAJB12,COX15,CHMP5,MTPAP,EXOG,RPL14,PDE12,BRPF1,U2SURP,APP,LOC100739163,FARSA,RNF14,AASDHPPT,DDX10,RPS25,UFSP2,F1SMF9_PIG,LOC100521680,SCRN2,PRPF8,ELP2,RPL18,STAT6,WDR33,MCM3,I3L7K…
	GO:0043170	Macromolecule metabolic process	160	5771	3.49e-38	USP15,COPS7A,GALNT8,ADAMTS20,PSMB9,STK38,PSEN1,SYMPK,PPP5C,BAX,PSMA8,PPIH,PCMT1,RPS12,SEC11C,RPLP1,RPS6,RAD23B,POLE3,EIF3H,LACTB2,RRS1,FKBP1A,PPP1R3D,CIAO1,AUP1,QPCT,FAM98A,ACP1,B3GLCT,TAOK3,DRG1,DNAJB12,CHMP5,MTPAP,EXOG,RPL14,PDE12,BRPF1,U2SURP,APP,FARSA,RNF14,AASDHPPT,DDX10,RPS25,UFSP2,LOC100521680,SCRN2,PRPF8,ELP2,RPL18,STAT6,WDR33,MCM3,I3L7K4_PIG,EIF5B,ELAC2,RPS21,IARS1,TRA2B,PABPN1L,PRPF4,PP…
	GO:1901564	Organonitrogen compound metabolic process	137	4593	9.35e-33	USP15,DERA,COPS7A,GALNT8,ADAMTS20,PSMB9,STK38,PSEN1,PPP5C,BAX,PSMA8,PPIH,PCMT1,RPS12,SMPD2,SEC11C,RPLP1,RPS6,RAD23B,POLE3,PTGES2,EIF3H,FKBP1A,NME4,CIAO1,AUP1,QPCT,FAM98A,ACP1,B3GLCT,SPTLC1,TAOK3,DRG1,DNAJB12,COX15,CHMP5,RPL14,BRPF1,APP,LOC100739163,FARSA,RNF14,AASDHPPT,UFSP2,F1SMF9_PIG,LOC100521680,SCRN2,RPL18,I3L7K4_PIG,EIF5B,RPS21,TIGAR,IARS1,METTL9,RCN3,SSH3,GLG1,ECE2,RPL13,CHMP2A,UBE2I,MRPS9,…
	GO:0019538	Protein metabolic process	116	3744	6.65e-27	USP15,COPS7A,GALNT8,ADAMTS20,PSMB9,STK38,PSEN1,PPP5C,BAX,PSMA8,PPIH,PCMT1,RPS12,SEC11C,RPLP1,RPS6,RAD23B,POLE3,EIF3H,FKBP1A,CIAO1,AUP1,QPCT,FAM98A,ACP1,B3GLCT,TAOK3,DRG1,DNAJB12,CHMP5,RPL14,BRPF1,APP,FARSA,RNF14,AASDHPPT,UFSP2,LOC100521680,SCRN2,RPL18,I3L7K4_PIG,EIF5B,RPS21,IARS1,METTL9,RCN3,SSH3,GLG1,ECE2,RPL13,CHMP2A,UBE2I,MRPS9,CHMP1A,MAGT1,MCTS1,MAP2K2,FADD,EIF2B1,RPL23A,CLPP,ICMT,RPL10,UBQLN…
	GO:0034641	Cellular nitrogen compound metabolic process	104	3374	7.43e-23	DERA,PSEN1,SYMPK,RPS12,SMPD2,SEC11C,RPLP1,RPS6,RAD23B,POLE3,PTGES2,EIF3H,LACTB2,RRS1,NME4,SPTLC1,DRG1,COX15,MTPAP,EXOG,RPL14,PDE12,U2SURP,APP,LOC100739163,FARSA,DDX10,RPS25,F1SMF9_PIG,PRPF8,ELP2,RPL18,STAT6,WDR33,MCM3,EIF5B,ELAC2,RPS21,TIGAR,IARS1,TRA2B,PABPN1L,PRPF4,PPP1R8,CNOT1,RRP9,RPL13,MRPS9,MCTS1,PDXK,EIF2B1,RPL23A,RPL10,HNRNPU,EEF1E1,SRSF5,RPS19,GTF2F2,RPL24,PRKRA,RPL38,POLR2D,MRPS23,IK,PR…
	GO:0044260	Cellular macromolecule metabolic process	85	2684	4.07e-18	USP15,GALNT8,PSEN1,PSMA8,PCMT1,RPS12,RPLP1,RPS6,RAD23B,POLE3,EIF3H,PPP1R3D,AUP1,FAM98A,B3GLCT,DRG1,DNAJB12,CHMP5,MTPAP,EXOG,RPL14,PDE12,FARSA,RNF14,RPL18,STAT6,MCM3,EIF5B,RPS21,IARS1,PABPN1L,CNOT1,METTL9,ECE2,RPL13,CHMP2A,MRPS9,CHMP1A,MAGT1,MCTS1,EIF2B1,RPL23A,ICMT,RPL10,UBQLN2,EEF1E1,RPS19,TRIP11,RPL24,GNPTAB,VPS25,RPL38,MRPS23,MTIF3,RPL29,RPL18A,PSME4,ECPAS,RPS2,CNOT2,UBE2R2,PSMD8,INHBA,RPL3,RP…
	GO:0019222	Regulation of metabolic process	85	5823	0.0442	PPARA,PSMB9,PSEN1,SYMPK,BAX,MICAL1,RPLP1,POLE3,PTGES2,EIF3H,PPP1R3D,FAM98A,SPTLC1,TAOK3,CHMP5,MTPAP,PDE12,BRPF1,APP,RNF14,LOC100521680,STAT6,EIF5B,TIGAR,TRA2B,PABPN1L,PPP1R8,CYP27B1,CNOT1,RCN3,GLG1,ECE2,CHMP1A,CDV3,MCTS1,ABCB7,MAP2K2,FADD,EIF2B1,DDAH2,RPL10,HNRNPU,UBQLN2,EEF1E1,PRKRA,VPS25,ERC1,MTIF3,PSME4,THOC5,CNOT2,MOB1A,FHIT,PPP4R2,CAMK1,CASP3,INHBA,QKI,UBE2O,KDM5A,PSIP1,PRKAA2,CSDE1,FBXO22,U…
	GO:0010467	Gene expression	77	1872	1.45e-22	PSEN1,SYMPK,RPS12,SEC11C,RPLP1,RPS6,EIF3H,RRS1,CIAO1,DRG1,MTPAP,RPL14,PDE12,U2SURP,APP,FARSA,DDX10,RPS25,PRPF8,ELP2,RPL18,STAT6,WDR33,EIF5B,ELAC2,RPS21,IARS1,TRA2B,PRPF4,PPP1R8,GLG1,RRP9,RPL13,MRPS9,MCTS1,FADD,EIF2B1,RPL23A,NUP88,RPL10,EEF1E1,SRSF5,RPS19,GTF2F2,RPL24,PRKRA,RPL38,POLR2D,MRPS23,IK,MTIF3,RPL29,RPL18A,THOC5,RPS2,INHBA,QKI,RPL3,SREK1,RPL6,A0A287BBK4_PIG,PSIP1,CSTF3,UBTF,RPL11,RPL37,PT…
	GO:0009058	Biosynthetic process	73	2343	1.10e-14	PPARA,GALNT8,PSEN1,RPS12,SMPD2,RPLP1,RPS6,PTGES2,EIF3H,NME4,B3GLCT,SPTLC1,DRG1,COX15,RPL14,LOC100739163,FARSA,AASDHPPT,G6PC2,F1SMF9_PIG,RPL18,EIF5B,RPS21,IARS1,FASN,CYP27B1,RCN3,RPL13,IMPA1,MRPS9,MAGT1,MCTS1,PCYT1B,PDXK,EIF2B1,RPL23A,ACOX1,RPL10,EEF1E1,RPS19,GTF2F2,CDS1,TRIP11,RPL24,CYP51A1,RPL38,POLR2D,MRPS23,PRTFDC1,MTIF3,RPL29,RPL18A,RPS2,INHBA,QKI,RPL3,RPL6,A0A287BBK4_PIG,PRKAA2,ENTPD5,UBTF,R…
	GO:1901576	Organic substance biosynthetic process	71	2284	3.72e-14	PPARA,GALNT8,PSEN1,RPS12,SMPD2,RPLP1,RPS6,PTGES2,EIF3H,NME4,B3GLCT,SPTLC1,DRG1,COX15,RPL14,LOC100739163,FARSA,AASDHPPT,G6PC2,F1SMF9_PIG,RPL18,EIF5B,RPS21,IARS1,FASN,CYP27B1,RPL13,IMPA1,MRPS9,MAGT1,MCTS1,PCYT1B,PDXK,EIF2B1,RPL23A,RPL10,EEF1E1,RPS19,GTF2F2,CDS1,TRIP11,RPL24,CYP51A1,RPL38,POLR2D,MRPS23,PRTFDC1,MTIF3,RPL29,RPL18A,RPS2,INHBA,QKI,RPL3,RPL6,A0A287BBK4_PIG,PRKAA2,ENTPD5,UBTF,RPL11,RPL37,…
	GO:1901360	Organic cyclic compound metabolic process	69	2953	5.17e-08	DERA,SYMPK,RAD23B,POLE3,LACTB2,RRS1,NME4,COX15,MTPAP,EXOG,PDE12,U2SURP,APP,FARSA,DDX10,RPS25,F1SMF9_PIG,PRPF8,ELP2,STAT6,WDR33,MCM3,ELAC2,RPS21,TIGAR,IARS1,TRA2B,PABPN1L,PRPF4,PPP1R8,CYP27B1,CNOT1,RRP9,PDXK,HNRNPU,SRSF5,GTF2F2,PRKRA,CYP51A1,POLR2D,IK,PRTFDC1,PSME4,THOC5,CNOT2,FHIT,FAR2,INHBA,QKI,SREK1,NT5C2,PSIP1,PRKAA2,ENTPD5,CSDE1,CSTF3,UBTF,PTBP1,ADPGK,RPL35,UBE2V2,LSM4,TFCP2,HMOX1,ZFP36L2,OLA…
	GO:0044249	Cellular biosynthetic process	68	2211	3.51e-13	GALNT8,PSEN1,RPS12,SMPD2,RPLP1,RPS6,PTGES2,EIF3H,NME4,B3GLCT,SPTLC1,DRG1,COX15,RPL14,LOC100739163,FARSA,AASDHPPT,F1SMF9_PIG,RPL18,EIF5B,RPS21,IARS1,FASN,CYP27B1,RPL13,IMPA1,MRPS9,MAGT1,MCTS1,PCYT1B,PDXK,EIF2B1,RPL23A,ACOX1,RPL10,EEF1E1,RPS19,GTF2F2,CDS1,TRIP11,RPL24,RPL38,POLR2D,MRPS23,PRTFDC1,MTIF3,RPL29,RPL18A,RPS2,INHBA,QKI,RPL3,RPL6,A0A287BBK4_PIG,PRKAA2,ENTPD5,UBTF,RPL11,RPL37,RPL35,EIF1AD,T…
	GO:0046483	Heterocycle metabolic process	66	2740	4.46e-08	DERA,SYMPK,RAD23B,POLE3,LACTB2,RRS1,NME4,COX15,MTPAP,EXOG,PDE12,U2SURP,APP,FARSA,DDX10,RPS25,F1SMF9_PIG,PRPF8,ELP2,STAT6,WDR33,MCM3,ELAC2,RPS21,TIGAR,IARS1,TRA2B,PABPN1L,PRPF4,PPP1R8,CNOT1,RRP9,PDXK,HNRNPU,SRSF5,GTF2F2,PRKRA,POLR2D,IK,PRTFDC1,PSME4,THOC5,CNOT2,FHIT,FAR2,INHBA,QKI,SREK1,NT5C2,PSIP1,ENTPD5,CSDE1,CSTF3,UBTF,PTBP1,ADPGK,RPL35,UBE2V2,LSM4,TFCP2,HMOX1,ZFP36L2,OLA1,TRA2A,CNOT9,GON7
	GO:0006725	Cellular aromatic compound metabolic process	66	2775	7.17e-08	DERA,SYMPK,RAD23B,POLE3,LACTB2,RRS1,NME4,COX15,MTPAP,EXOG,PDE12,U2SURP,APP,FARSA,DDX10,RPS25,F1SMF9_PIG,PRPF8,ELP2,STAT6,WDR33,MCM3,ELAC2,RPS21,TIGAR,IARS1,TRA2B,PABPN1L,PRPF4,PPP1R8,CNOT1,RRP9,PDXK,HNRNPU,SRSF5,GTF2F2,PRKRA,POLR2D,IK,PRTFDC1,PSME4,THOC5,CNOT2,FHIT,FAR2,INHBA,QKI,SREK1,NT5C2,PSIP1,ENTPD5,CSDE1,CSTF3,UBTF,PTBP1,ADPGK,RPL35,UBE2V2,LSM4,TFCP2,HMOX1,ZFP36L2,OLA1,TRA2A,CNOT9,GON7
	GO:0006139	Nucleobase-containing compound metabolic process	63	2629	1.57e-07	DERA,SYMPK,RAD23B,POLE3,LACTB2,RRS1,NME4,MTPAP,EXOG,PDE12,U2SURP,APP,FARSA,DDX10,RPS25,F1SMF9_PIG,PRPF8,ELP2,STAT6,WDR33,MCM3,ELAC2,RPS21,TIGAR,IARS1,TRA2B,PABPN1L,PRPF4,PPP1R8,CNOT1,RRP9,HNRNPU,SRSF5,GTF2F2,PRKRA,POLR2D,IK,PRTFDC1,PSME4,THOC5,CNOT2,FHIT,FAR2,INHBA,QKI,SREK1,NT5C2,PSIP1,ENTPD5,CSDE1,CSTF3,UBTF,PTBP1,ADPGK,RPL35,UBE2V2,LSM4,TFCP2,ZFP36L2,OLA1,TRA2A,CNOT9,GON7
	GO:0009056	Catabolic process	60	1616	9.23e-15	USP15,DERA,PSMB9,PSEN1,PAFAH1B3,BAX,PSMA8,SMPD2,RAD23B,AUP1,DNAJB12,CHMP5,MTPAP,EXOG,PDE12,TKFC,RNF14,TIGAR,PABPN1L,CYP27B1,STX12,CNOT1,RCN3,ECE2,CHMP2A,IMPA1,CHMP1A,TRAPPC4,DDAH2,CLPP,ACOX1,UBQLN2,RBKS,VPS25,ECHS1,ALDH16A1,PSME4,LOC102164418,ECPAS,CNOT2,FHIT,UBE2R2,ESD,PSMD8,NT5C2,PRKAA2,ENTPD5,CSDE1,FBXO22,UBXN4,ADPGK,SIRT2,LSM4,FBXL20,HMOX1,PSMD13,USP5,ZFP36L2,SNX14,CNOT9
	GO:1901575	Organic substance catabolic process	55	1401	2.57e-14	USP15,DERA,PSMB9,PAFAH1B3,BAX,PSMA8,SMPD2,RAD23B,AUP1,DNAJB12,CHMP5,MTPAP,EXOG,PDE12,TKFC,RNF14,TIGAR,PABPN1L,CYP27B1,CNOT1,RCN3,ECE2,CHMP2A,IMPA1,CHMP1A,DDAH2,CLPP,ACOX1,UBQLN2,RBKS,VPS25,ECHS1,ALDH16A1,PSME4,LOC102164418,ECPAS,CNOT2,FHIT,UBE2R2,ESD,PSMD8,NT5C2,ENTPD5,CSDE1,FBXO22,UBXN4,ADPGK,SIRT2,LSM4,FBXL20,HMOX1,PSMD13,USP5,ZFP36L2,CNOT9
	GO:1901566	Organonitrogen compound biosynthetic process	54	1221	4.42e-16	GALNT8,PSEN1,RPS12,SMPD2,RPLP1,RPS6,EIF3H,NME4,B3GLCT,SPTLC1,DRG1,COX15,RPL14,LOC100739163,FARSA,AASDHPPT,F1SMF9_PIG,RPL18,EIF5B,RPS21,IARS1,RPL13,MRPS9,MAGT1,MCTS1,PCYT1B,PDXK,EIF2B1,RPL23A,RPL10,EEF1E1,RPS19,TRIP11,RPL24,RPL38,MRPS23,PRTFDC1,MTIF3,RPL29,RPL18A,RPS2,INHBA,RPL3,RPL6,A0A287BBK4_PIG,ENTPD5,RPL11,RPL37,RPL35,EIF1AD,RPL5,RPL8,EIF3J,CKB
	GO:0009893	Positive regulation of metabolic process	53	3130	0.0320	PPARA,PSEN1,SYMPK,BAX,RPLP1,PTGES2,FAM98A,SPTLC1,TAOK3,PDE12,BRPF1,APP,RNF14,STAT6,TIGAR,TRA2B,PABPN1L,CNOT1,RCN3,CDV3,ABCB7,MAP2K2,FADD,DDAH2,HNRNPU,UBQLN2,EEF1E1,PSME4,THOC5,CNOT2,MOB1A,CAMK1,CASP3,INHBA,QKI,KDM5A,PSIP1,PRKAA2,CSDE1,FBXO22,UBTF,UBE2V2,SIRT2,TFCP2,HMOX1,USP5,ZFP36L2,POLDIP3,TRA2A,CBFB,PIP4K2C,CNOT9,ALDH1A2
	GO:0090304	Nucleic acid metabolic process	52	2234	1.43e-05	SYMPK,RAD23B,POLE3,LACTB2,RRS1,MTPAP,EXOG,PDE12,U2SURP,APP,FARSA,DDX10,RPS25,PRPF8,ELP2,STAT6,WDR33,MCM3,ELAC2,RPS21,IARS1,TRA2B,PABPN1L,PRPF4,PPP1R8,CNOT1,RRP9,HNRNPU,SRSF5,GTF2F2,PRKRA,POLR2D,IK,PSME4,THOC5,CNOT2,INHBA,QKI,SREK1,PSIP1,CSDE1,CSTF3,UBTF,PTBP1,RPL35,UBE2V2,LSM4,TFCP2,ZFP36L2,TRA2A,CNOT9,GON7
	GO:0043412	Macromolecule modification	52	2640	0.0012	USP15,COPS7A,GALNT8,STK38,PSEN1,PPP5C,BAX,PPIH,PCMT1,POLE3,FKBP1A,QPCT,FAM98A,ACP1,B3GLCT,TAOK3,BRPF1,APP,RNF14,AASDHPPT,LOC100521680,ELP2,METTL9,SSH3,UBE2I,MAGT1,MAP2K2,ICMT,SCYL1,TRIP11,PRKRA,STAMBP,ERC1,PPP4R2,CAMK1,UBE2R2,SDHAF2,UBE2O,KDM5A,PRKAA2,MAP4K5,ENTPD5,UBE2D3,FBXO22,GAN,UBE2V2,SIRT2,USP5,RANGAP1,CBFB,UFM1,GON7
	GO:0051246	Regulation of protein metabolic process	51	2118	7.44e-06	PSMB9,PSEN1,SYMPK,BAX,MICAL1,RPLP1,EIF3H,TAOK3,PDE12,APP,RNF14,EIF5B,PABPN1L,PPP1R8,CNOT1,RCN3,GLG1,ECE2,MCTS1,MAP2K2,FADD,EIF2B1,RPL10,HNRNPU,UBQLN2,EEF1E1,VPS25,MTIF3,PSME4,CNOT2,MOB1A,FHIT,PPP4R2,CAMK1,CASP3,INHBA,QKI,UBE2O,PRKAA2,CSDE1,FBXO22,RPL11,EIF1AD,UBE2V2,SIRT2,FBXL20,USP5,ZFP36L2,POLDIP3,EIF3J,CNOT9
	GO:0044248	Cellular catabolic process	50	1329	4.13e-12	USP15,DERA,PSEN1,PSMA8,SMPD2,RAD23B,AUP1,DNAJB12,CHMP5,MTPAP,EXOG,PDE12,TKFC,RNF14,TIGAR,PABPN1L,CYP27B1,STX12,CNOT1,ECE2,CHMP2A,CHMP1A,TRAPPC4,DDAH2,ACOX1,UBQLN2,VPS25,ECHS1,LOC102164418,ECPAS,CNOT2,FHIT,UBE2R2,ESD,PSMD8,NT5C2,PRKAA2,ENTPD5,CSDE1,FBXO22,UBXN4,SIRT2,LSM4,FBXL20,HMOX1,PSMD13,USP5,ZFP36L2,SNX14,CNOT9
	GO:0036211	Protein modification process	50	2454	0.00082	USP15,COPS7A,GALNT8,STK38,PSEN1,PPP5C,BAX,PPIH,PCMT1,POLE3,FKBP1A,QPCT,FAM98A,ACP1,B3GLCT,TAOK3,BRPF1,APP,RNF14,AASDHPPT,LOC100521680,METTL9,SSH3,UBE2I,MAGT1,MAP2K2,ICMT,SCYL1,TRIP11,PRKRA,STAMBP,ERC1,PPP4R2,CAMK1,UBE2R2,SDHAF2,UBE2O,KDM5A,PRKAA2,MAP4K5,ENTPD5,UBE2D3,FBXO22,GAN,UBE2V2,SIRT2,USP5,RANGAP1,CBFB,UFM1
	GO:0044271	Cellular nitrogen compound biosynthetic process	48	1474	2.29e-09	RPS12,SMPD2,RPLP1,RPS6,EIF3H,NME4,SPTLC1,DRG1,COX15,RPL14,FARSA,F1SMF9_PIG,RPL18,EIF5B,RPS21,IARS1,RPL13,MRPS9,MCTS1,PDXK,EIF2B1,RPL23A,RPL10,EEF1E1,RPS19,GTF2F2,RPL24,RPL38,POLR2D,MRPS23,PRTFDC1,MTIF3,RPL29,RPL18A,RPS2,INHBA,RPL3,RPL6,A0A287BBK4_PIG,UBTF,RPL11,RPL37,RPL35,EIF1AD,TFCP2,RPL5,RPL8,EIF3J
	GO:0031325	Positive regulation of cellular metabolic process	48	2536	0.0065	PPARA,PSEN1,SYMPK,BAX,RPLP1,PTGES2,SPTLC1,TAOK3,PDE12,BRPF1,APP,RNF14,STAT6,TIGAR,TRA2B,PABPN1L,CNOT1,CDV3,ABCB7,MAP2K2,FADD,DDAH2,HNRNPU,UBQLN2,EEF1E1,THOC5,CNOT2,MOB1A,CAMK1,CASP3,INHBA,KDM5A,PSIP1,PRKAA2,CSDE1,FBXO22,UBTF,UBE2V2,SIRT2,TFCP2,HMOX1,USP5,ZFP36L2,POLDIP3,TRA2A,CBFB,PIP4K2C,CNOT9
	GO:0009059	Macromolecule biosynthetic process	47	1478	7.97e-09	GALNT8,PSEN1,RPS12,RPLP1,RPS6,EIF3H,B3GLCT,DRG1,RPL14,FARSA,RPL18,EIF5B,RPS21,IARS1,RPL13,MRPS9,MAGT1,MCTS1,EIF2B1,RPL23A,RPL10,EEF1E1,RPS19,GTF2F2,TRIP11,RPL24,RPL38,POLR2D,MRPS23,MTIF3,RPL29,RPL18A,RPS2,INHBA,RPL3,RPL6,A0A287BBK4_PIG,ENTPD5,UBTF,RPL11,RPL37,RPL35,EIF1AD,TFCP2,RPL5,RPL8,EIF3J
	GO:0044085	Cellular component biogenesis	47	2175	0.00040	COPS7A,F2Z581_PIG,PSEN1,POLE3,EIF3H,RRS1,CIAO1,AUP1,DNAJB12,COX15,CHMP5,RPL14,APP,FARSA,DDX10,RPS25,LOC100521680,PRPF8,RPS21,STX12,RRP9,CHMP2A,CHMP1A,MCTS1,ABCB7,FADD,RPL23A,NUP88,RPL10,UBQLN2,RPS19,CDS1,RPL24,RPL38,ECPAS,SDHAF2,RPL6,PSIP1,CSDE1,UBTF,COX7A2L,RPL35,SIRT2,LSM4,RPL5,EIF3J,ALDH1A2
	GO:0016070	RNA metabolic process	46	1301	4.66e-10	SYMPK,LACTB2,RRS1,MTPAP,EXOG,PDE12,U2SURP,APP,FARSA,DDX10,RPS25,PRPF8,ELP2,WDR33,ELAC2,RPS21,IARS1,TRA2B,PABPN1L,PRPF4,PPP1R8,CNOT1,RRP9,HNRNPU,SRSF5,GTF2F2,PRKRA,POLR2D,IK,THOC5,CNOT2,INHBA,QKI,SREK1,PSIP1,CSDE1,CSTF3,UBTF,PTBP1,RPL35,LSM4,TFCP2,ZFP36L2,TRA2A,CNOT9,GON7
	GO:0051173	Positive regulation of nitrogen compound metabolic process	46	2564	0.0256	PPARA,PSEN1,SYMPK,BAX,RPLP1,PTGES2,TAOK3,PDE12,BRPF1,APP,RNF14,STAT6,TIGAR,TRA2B,PABPN1L,CNOT1,RCN3,CDV3,ABCB7,MAP2K2,FADD,DDAH2,HNRNPU,UBQLN2,PSME4,THOC5,CNOT2,MOB1A,CAMK1,CASP3,INHBA,KDM5A,PSIP1,PRKAA2,CSDE1,FBXO22,UBTF,UBE2V2,SIRT2,TFCP2,USP5,ZFP36L2,POLDIP3,TRA2A,CBFB,CNOT9
	GO:0006796	Phosphate-containing compound metabolic process	45	1612	9.82e-07	USP15,DERA,STK38,PPP5C,BAX,SMPD2,NME4,GNPTG,ACP1,TAOK3,APP,TKFC,G6PC2,F1SMF9_PIG,LOC100521680,TIGAR,PGAP1,SSH3,IMPA1,PCYT1B,MAP2K2,PDXK,RPE,SERINC3,SCYL1,CDS1,PRKRA,RBKS,GNPTAB,PRTFDC1,ERC1,MOB1A,FHIT,PPP4R2,CAMK1,FAR2,SDHAF2,NT5C2,PRKAA2,MAP4K5,ENTPD5,ADPGK,OLA1,PIP4K2C,CKB
	GO:0043603	Cellular amide metabolic process	44	785	3.53e-16	PSEN1,RPS12,SMPD2,SEC11C,RPLP1,RPS6,PTGES2,EIF3H,SPTLC1,DRG1,RPL14,LOC100739163,FARSA,RPL18,EIF5B,RPS21,IARS1,RPL13,MRPS9,MCTS1,EIF2B1,RPL23A,RPL10,EEF1E1,RPS19,RPL24,RPL38,MRPS23,MTIF3,RPL29,RPL18A,RPS2,FAR2,RPL3,NT5C2,RPL6,A0A287BBK4_PIG,RPL11,RPL37,RPL35,EIF1AD,RPL5,RPL8,EIF3J
	GO:0044281	Small molecule metabolic process	44	1328	1.06e-08	PPARA,LDHB,DERA,BAX,PTGES2,NME4,B3GLCT,SPTLC1,AACS,APP,LOC100739163,TKFC,FARSA,ME3,AASDHPPT,G6PC2,F1SMF9_PIG,TIGAR,IARS1,FASN,CYP27B1,IMPA1,CDV3,PDXK,DDAH2,ACOX1,RBKS,ECHS1,CYP51A1,ALDH16A1,PTGR2,PRTFDC1,LOC102164418,FHIT,FAR2,ESD,QKI,NT5C2,PRKAA2,ENTPD5,ADPGK,MAT2B,OLA1,ALDH1A2
	GO:0034645	Cellular macromolecule biosynthetic process	43	814	6.66e-15	GALNT8,PSEN1,RPS12,RPLP1,RPS6,EIF3H,B3GLCT,DRG1,RPL14,FARSA,RPL18,EIF5B,RPS21,IARS1,RPL13,MRPS9,MAGT1,MCTS1,EIF2B1,RPL23A,RPL10,EEF1E1,RPS19,TRIP11,RPL24,RPL38,MRPS23,MTIF3,RPL29,RPL18A,RPS2,INHBA,RPL3,RPL6,A0A287BBK4_PIG,ENTPD5,RPL11,RPL37,RPL35,EIF1AD,RPL5,RPL8,EIF3J
	GO:0006518	Peptide metabolic process	40	581	2.59e-17	PSEN1,RPS12,SEC11C,RPLP1,RPS6,PTGES2,EIF3H,DRG1,RPL14,LOC100739163,FARSA,RPL18,EIF5B,RPS21,IARS1,RPL13,MRPS9,MCTS1,EIF2B1,RPL23A,RPL10,EEF1E1,RPS19,RPL24,RPL38,MRPS23,MTIF3,RPL29,RPL18A,RPS2,RPL3,RPL6,A0A287BBK4_PIG,RPL11,RPL37,RPL35,EIF1AD,RPL5,RPL8,EIF3J
	GO:0022607	Cellular component assembly	40	1943	0.0053	COPS7A,F2Z581_PIG,PSEN1,POLE3,EIF3H,RRS1,CIAO1,AUP1,DNAJB12,COX15,CHMP5,APP,FARSA,LOC100521680,PRPF8,STX12,CHMP2A,CHMP1A,MCTS1,ABCB7,FADD,RPL23A,RPL10,UBQLN2,RPS19,CDS1,RPL24,RPL38,ECPAS,SDHAF2,RPL6,PSIP1,CSDE1,UBTF,COX7A2L,SIRT2,LSM4,RPL5,EIF3J,ALDH1A2
	GO:0043604	Amide biosynthetic process	38	558	2.90e-16	RPS12,SMPD2,RPLP1,RPS6,EIF3H,SPTLC1,DRG1,RPL14,FARSA,RPL18,EIF5B,RPS21,IARS1,RPL13,MRPS9,MCTS1,EIF2B1,RPL23A,RPL10,EEF1E1,RPS19,RPL24,RPL38,MRPS23,MTIF3,RPL29,RPL18A,RPS2,RPL3,RPL6,A0A287BBK4_PIG,RPL11,RPL37,RPL35,EIF1AD,RPL5,RPL8,EIF3J
	GO:0006412	Translation	36	450	2.59e-17	RPS12,RPLP1,RPS6,EIF3H,DRG1,RPL14,FARSA,RPL18,EIF5B,RPS21,IARS1,RPL13,MRPS9,MCTS1,EIF2B1,RPL23A,RPL10,EEF1E1,RPS19,RPL24,RPL38,MRPS23,MTIF3,RPL29,RPL18A,RPS2,RPL3,RPL6,A0A287BBK4_PIG,RPL11,RPL37,RPL35,EIF1AD,RPL5,RPL8,EIF3J
	GO:0006508	Proteolysis	36	1176	4.36e-06	USP15,COPS7A,ADAMTS20,PSMB9,PSEN1,PSMA8,SEC11C,RAD23B,AUP1,DNAJB12,CHMP5,RNF14,UFSP2,SCRN2,I3L7K4_PIG,RCN3,GLG1,ECE2,CHMP2A,CHMP1A,FADD,CLPP,UBQLN2,STAMBP,VPS25,PSME4,ECPAS,CASP3,UBE2R2,PSMD8,FBXO22,UBXN4,SIRT2,FBXL20,PSMD13,USP5
	GO:0009057	Macromolecule catabolic process	35	841	4.68e-09	USP15,PSMB9,PSMA8,RAD23B,AUP1,DNAJB12,CHMP5,MTPAP,EXOG,PDE12,RNF14,PABPN1L,CNOT1,RCN3,ECE2,CHMP2A,CHMP1A,CLPP,UBQLN2,VPS25,PSME4,ECPAS,CNOT2,UBE2R2,PSMD8,CSDE1,FBXO22,UBXN4,SIRT2,LSM4,FBXL20,PSMD13,USP5,ZFP36L2,CNOT9
	GO:0043933	Protein-containing complex organization	34	1121	1.28e-05	COPS7A,F2Z581_PIG,MICAL1,POLE3,EIF3H,RRS1,DNAJB12,COX15,CHMP5,FARSA,LOC100521680,PRPF8,CHMP2A,CHMP1A,MCTS1,FADD,RPL23A,RPL10,RPS19,RPL24,RPL38,PSME4,ECPAS,SDHAF2,RPL6,PSIP1,UBTF,COX7A2L,SIRT2,LSM4,RPL5,SNX14,EIF3J,ALDH1A2
	GO:0044265	Cellular macromolecule catabolic process	31	677	7.89e-09	USP15,PSMA8,RAD23B,AUP1,DNAJB12,CHMP5,MTPAP,EXOG,PDE12,RNF14,PABPN1L,CNOT1,ECE2,CHMP2A,CHMP1A,UBQLN2,VPS25,ECPAS,CNOT2,UBE2R2,PSMD8,CSDE1,FBXO22,UBXN4,SIRT2,LSM4,FBXL20,PSMD13,USP5,ZFP36L2,CNOT9
	GO:1901565	Organonitrogen compound catabolic process	31	940	8.91e-06	USP15,DERA,PSMB9,PSMA8,SMPD2,RAD23B,AUP1,DNAJB12,CHMP5,RNF14,RCN3,ECE2,CHMP2A,CHMP1A,DDAH2,CLPP,UBQLN2,VPS25,PSME4,ECPAS,UBE2R2,PSMD8,NT5C2,ENTPD5,FBXO22,UBXN4,SIRT2,FBXL20,HMOX1,PSMD13,USP5
	GO:0006396	RNA processing	30	759	3.72e-07	SYMPK,RRS1,MTPAP,PDE12,U2SURP,APP,DDX10,RPS25,PRPF8,ELP2,WDR33,ELAC2,RPS21,TRA2B,PRPF4,PPP1R8,RRP9,SRSF5,PRKRA,IK,THOC5,QKI,SREK1,PSIP1,CSTF3,PTBP1,RPL35,LSM4,TRA2A,GON7
	GO:0065003	Protein-containing complex assembly	29	985	0.00018	COPS7A,F2Z581_PIG,POLE3,EIF3H,RRS1,DNAJB12,COX15,FARSA,LOC100521680,PRPF8,CHMP2A,MCTS1,FADD,RPL23A,RPL10,RPS19,RPL24,RPL38,ECPAS,SDHAF2,RPL6,PSIP1,UBTF,COX7A2L,SIRT2,LSM4,RPL5,EIF3J,ALDH1A2
	GO:0006629	Lipid metabolic process	28	1029	0.00095	PPARA,PAFAH1B3,BAX,SMPD2,PTGES2,SPTLC1,AACS,APP,LOC100739163,AOX2,FASN,CYP27B1,PGAP1,IMPA1,PCYT1B,ACOX1,SERINC3,CDS1,ECHS1,CYP51A1,PTGR2,LOC102164418,FAR2,QKI,PRKAA2,SIRT2,PIP4K2C,ALDH1A2
	GO:0016071	mRNA metabolic process	26	502	2.75e-08	SYMPK,MTPAP,PDE12,APP,PRPF8,WDR33,TRA2B,PABPN1L,PRPF4,PPP1R8,CNOT1,HNRNPU,SRSF5,IK,THOC5,CNOT2,QKI,PSIP1,CSDE1,CSTF3,PTBP1,LSM4,TFCP2,ZFP36L2,TRA2A,CNOT9
	GO:0009894	Regulation of catabolic process	26	761	5.06e-05	PPARA,PSEN1,BAX,EIF3H,SPTLC1,PDE12,APP,RNF14,TIGAR,PABPN1L,CNOT1,ECE2,HNRNPU,UBQLN2,CNOT2,FHIT,PRKAA2,CSDE1,FBXO22,RPL11,SIRT2,FBXL20,HMOX1,USP5,ZFP36L2,PIP4K2C
	GO:0051603	Proteolysis involved in protein catabolic process	25	589	2.34e-06	USP15,PSMB9,PSMA8,RAD23B,AUP1,DNAJB12,CHMP5,RNF14,RCN3,ECE2,CHMP2A,CHMP1A,CLPP,UBQLN2,VPS25,PSME4,ECPAS,UBE2R2,PSMD8,FBXO22,UBXN4,SIRT2,FBXL20,PSMD13,USP5
	GO:0016310	Phosphorylation	25	863	0.0011	USP15,STK38,BAX,NME4,GNPTG,TAOK3,APP,TKFC,LOC100521680,TIGAR,MAP2K2,PDXK,SCYL1,PRKRA,RBKS,GNPTAB,ERC1,MOB1A,CAMK1,NT5C2,PRKAA2,MAP4K5,ADPGK,PIP4K2C,CKB
	GO:0019637	Organophosphate metabolic process	24	730	0.00026	DERA,SMPD2,NME4,TKFC,G6PC2,F1SMF9_PIG,TIGAR,PGAP1,IMPA1,PCYT1B,PDXK,RPE,SERINC3,CDS1,RBKS,PRTFDC1,FHIT,FAR2,NT5C2,ENTPD5,ADPGK,OLA1,PIP4K2C,CKB
	GO:0031329	Regulation of cellular catabolic process	23	594	3.29e-05	PSEN1,BAX,EIF3H,SPTLC1,PDE12,APP,RNF14,TIGAR,PABPN1L,CNOT1,HNRNPU,UBQLN2,CNOT2,FHIT,PRKAA2,CSDE1,FBXO22,RPL11,SIRT2,HMOX1,USP5,ZFP36L2,PIP4K2C
	GO:0034248	Regulation of cellular amide metabolic process	22	397	2.25e-07	EIF3H,PDE12,APP,EIF5B,TIGAR,PABPN1L,CNOT1,MCTS1,EIF2B1,RPL10,HNRNPU,EEF1E1,MTIF3,CNOT2,CASP3,QKI,CSDE1,EIF1AD,ZFP36L2,POLDIP3,EIF3J,CNOT9
	GO:0044255	Cellular lipid metabolic process	22	789	0.0056	PPARA,BAX,SMPD2,PTGES2,SPTLC1,AACS,LOC100739163,FASN,PGAP1,IMPA1,PCYT1B,ACOX1,SERINC3,CDS1,ECHS1,PTGR2,LOC102164418,QKI,PRKAA2,SIRT2,PIP4K2C,ALDH1A2
	GO:1901135	Carbohydrate derivative metabolic process	22	817	0.0086	DERA,GALNT8,PSEN1,BAX,NME4,B3GLCT,TKFC,G6PC2,F1SMF9_PIG,TIGAR,PGAP1,MAGT1,RPE,TRIP11,RBKS,GNPTAB,PRTFDC1,FAR2,NT5C2,ENTPD5,ADPGK,OLA1
	GO:2000112	Regulation of cellular macromolecule biosynthetic process	21	420	2.63e-06	EIF3H,PPP1R3D,PDE12,APP,EIF5B,PABPN1L,CNOT1,MCTS1,EIF2B1,RPL10,HNRNPU,EEF1E1,MTIF3,CNOT2,QKI,CSDE1,EIF1AD,ZFP36L2,POLDIP3,EIF3J,CNOT9
	GO:0022613	Ribonucleoprotein complex biogenesis	21	421	2.67e-06	EIF3H,RRS1,RPL14,DDX10,RPS25,PRPF8,RPS21,RRP9,MCTS1,RPL23A,NUP88,RPL10,RPS19,RPL24,RPL38,RPL6,PSIP1,RPL35,LSM4,RPL5,EIF3J
	GO:0006511	Ubiquitin-dependent protein catabolic process	21	516	5.06e-05	USP15,PSMA8,RAD23B,AUP1,DNAJB12,CHMP5,RNF14,ECE2,CHMP2A,CHMP1A,UBQLN2,VPS25,ECPAS,UBE2R2,PSMD8,FBXO22,UBXN4,SIRT2,FBXL20,PSMD13,USP5
	GO:0006417	Regulation of translation	20	355	9.82e-07	EIF3H,PDE12,APP,EIF5B,PABPN1L,CNOT1,MCTS1,EIF2B1,RPL10,HNRNPU,EEF1E1,MTIF3,CNOT2,QKI,CSDE1,EIF1AD,ZFP36L2,POLDIP3,EIF3J,CNOT9
	GO:0019752	Carboxylic acid metabolic process	20	661	0.0045	PPARA,LDHB,PTGES2,AACS,LOC100739163,FARSA,ME3,AASDHPPT,TIGAR,IARS1,FASN,DDAH2,ACOX1,ECHS1,PTGR2,LOC102164418,QKI,PRKAA2,ADPGK,ALDH1A2
	GO:0010629	Negative regulation of gene expression	20	679	0.0059	PPARA,PSEN1,POLE3,MTPAP,PDE12,APP,LOC100521680,PABPN1L,CNOT1,GLG1,CHMP1A,PRKRA,CNOT2,PRKAA2,CSDE1,PTBP1,CHID1,LSM4,ZFP36L2,CNOT9
	GO:0051248	Negative regulation of protein metabolic process	20	822	0.0442	PSEN1,BAX,MICAL1,EIF3H,PDE12,APP,PABPN1L,PPP1R8,CNOT1,GLG1,VPS25,CNOT2,FHIT,PPP4R2,UBE2O,PRKAA2,RPL11,SIRT2,ZFP36L2,CNOT9
	GO:0030162	Regulation of proteolysis	19	606	0.0045	PSMB9,PSEN1,BAX,MICAL1,EIF3H,APP,RNF14,PABPN1L,RCN3,GLG1,FADD,UBQLN2,PSME4,FHIT,UBE2O,FBXO22,RPL11,SIRT2,USP5
	GO:0006397	mRNA processing	18	361	2.45e-05	SYMPK,MTPAP,PDE12,APP,PRPF8,WDR33,TRA2B,PRPF4,PPP1R8,SRSF5,IK,THOC5,QKI,PSIP1,CSTF3,PTBP1,LSM4,TRA2A
	GO:0031331	Positive regulation of cellular catabolic process	17	324	2.74e-05	PSEN1,BAX,SPTLC1,PDE12,APP,RNF14,PABPN1L,CNOT1,UBQLN2,CNOT2,PRKAA2,FBXO22,SIRT2,HMOX1,USP5,ZFP36L2,PIP4K2C
	GO:0005975	Carbohydrate metabolic process	17	388	0.00025	PPARA,DERA,BAX,PPP1R3D,GNPTG,B3GLCT,TKFC,G6PC2,TIGAR,GLB1,IMPA1,CDV3,RPE,RBKS,GNPTAB,ADPGK,CHID1
	GO:1901361	Organic cyclic compound catabolic process	16	272	1.62e-05	DERA,MTPAP,EXOG,PDE12,PABPN1L,CYP27B1,CNOT1,CNOT2,FHIT,NT5C2,ENTPD5,CSDE1,LSM4,HMOX1,ZFP36L2,CNOT9
	GO:0046700	Heterocycle catabolic process	15	238	1.76e-05	DERA,MTPAP,EXOG,PDE12,PABPN1L,CNOT1,CNOT2,FHIT,NT5C2,ENTPD5,CSDE1,LSM4,HMOX1,ZFP36L2,CNOT9
	GO:0044270	Cellular nitrogen compound catabolic process	15	242	2.08e-05	DERA,MTPAP,EXOG,PDE12,PABPN1L,CNOT1,CNOT2,FHIT,NT5C2,ENTPD5,CSDE1,LSM4,HMOX1,ZFP36L2,CNOT9
	GO:0019439	Aromatic compound catabolic process	15	257	3.99e-05	DERA,MTPAP,EXOG,PDE12,PABPN1L,CNOT1,CNOT2,FHIT,NT5C2,ENTPD5,CSDE1,LSM4,HMOX1,ZFP36L2,CNOT9
	GO:0010498	Proteasomal protein catabolic process	15	341	0.00083	PSMB9,PSMA8,RAD23B,AUP1,DNAJB12,RCN3,ECE2,UBQLN2,PSME4,ECPAS,PSMD8,FBXO22,UBXN4,SIRT2,FBXL20
	GO:0044283	Small molecule biosynthetic process	15	347	0.00098	PPARA,PTGES2,SPTLC1,LOC100739163,AASDHPPT,G6PC2,FASN,CYP27B1,IMPA1,PDXK,CYP51A1,PRTFDC1,QKI,PRKAA2,ALDH1A2
	GO:0032787	Monocarboxylic acid metabolic process	15	398	0.0042	PPARA,PTGES2,AACS,LOC100739163,ME3,TIGAR,FASN,ACOX1,ECHS1,PTGR2,LOC102164418,QKI,PRKAA2,ADPGK,ALDH1A2
	GO:0022618	Ribonucleoprotein complex assembly	14	181	5.17e-06	EIF3H,RRS1,PRPF8,MCTS1,RPL23A,RPL10,RPS19,RPL24,RPL38,RPL6,PSIP1,LSM4,RPL5,EIF3J
	GO:0034655	Nucleobase-containing compound catabolic process	14	215	3.01e-05	DERA,MTPAP,EXOG,PDE12,PABPN1L,CNOT1,CNOT2,FHIT,NT5C2,ENTPD5,CSDE1,LSM4,ZFP36L2,CNOT9
	GO:0006091	Generation of precursor metabolites and energy	14	293	0.00075	ACO2,PPP1R3D,UQCRQ,F1SMF9_PIG,NDUFS6,TIGAR,RPE,ACOX1,RBKS,C1orf198,SDHAF2,COX7A2L,ADPGK,CHCHD5
	GO:0042254	Ribosome biogenesis	14	297	0.00082	RRS1,RPL14,DDX10,RPS25,RPS21,RRP9,RPL23A,NUP88,RPL10,RPS19,RPL24,RPL6,RPL35,RPL5
	GO:0043065	Positive regulation of apoptotic process	14	356	0.0047	PSEN1,BAX,I3L7K4_PIG,TIGAR,CDV3,FADD,EEF1E1,SERINC3,PRKRA,CASP3,INHBA,SIRT2,HMOX1,ALDH1A2
	GO:0008610	Lipid biosynthetic process	14	447	0.0327	SMPD2,PTGES2,SPTLC1,LOC100739163,FASN,CYP27B1,IMPA1,PCYT1B,CDS1,CYP51A1,QKI,PRKAA2,PIP4K2C,ALDH1A2
	GO:0044282	Small molecule catabolic process	13	291	0.0027	DERA,BAX,TKFC,TIGAR,CYP27B1,IMPA1,DDAH2,ACOX1,RBKS,ECHS1,ALDH16A1,LOC102164418,ESD
	GO:0008380	RNA splicing	13	298	0.0034	PRPF8,TRA2B,PRPF4,PPP1R8,SRSF5,IK,THOC5,QKI,SREK1,PSIP1,PTBP1,LSM4,TRA2A
	GO:0002181	Cytoplasmic translation	12	93	3.48e-07	RPLP1,EIF3H,DRG1,RPL18,RPS21,MCTS1,RPL24,RPL29,RPL6,A0A287BBK4_PIG,RPL8,EIF3J
	GO:0006914	Autophagy	12	205	0.00054	PSEN1,AUP1,CHMP5,TIGAR,STX12,CHMP2A,CHMP1A,TRAPPC4,UBQLN2,PRKAA2,HMOX1,SNX14
	GO:0042176	Regulation of protein catabolic process	12	295	0.0105	PSEN1,EIF3H,RNF14,PABPN1L,ECE2,UBQLN2,FHIT,FBXO22,RPL11,SIRT2,FBXL20,USP5
	GO:1903311	Regulation of mRNA metabolic process	11	241	0.0081	PDE12,TRA2B,PABPN1L,CNOT1,HNRNPU,CNOT2,QKI,CSDE1,PTBP1,ZFP36L2,TRA2A
	GO:0006631	Fatty acid metabolic process	11	258	0.0134	PPARA,PTGES2,AACS,LOC100739163,FASN,ACOX1,ECHS1,PTGR2,LOC102164418,QKI,PRKAA2
	GO:0009895	Negative regulation of catabolic process	11	259	0.0137	PPARA,PSEN1,EIF3H,TIGAR,PABPN1L,HNRNPU,FHIT,CSDE1,RPL11,SIRT2,HMOX1
	GO:0140694	Non-membrane-bounded organelle assembly	11	277	0.0218	RRS1,AUP1,RPL23A,RPL10,RPS19,CDS1,RPL24,RPL6,CSDE1,LSM4,RPL5
	GO:0043161	Proteasome-mediated ubiquitin-dependent protein catabolic process	11	301	0.0378	RAD23B,AUP1,DNAJB12,ECE2,UBQLN2,ECPAS,PSMD8,FBXO22,UBXN4,SIRT2,FBXL20
	GO:0032434	Regulation of proteasomal ubiquitin-dependent protein catabolic process	10	117	0.00017	PSEN1,EIF3H,RNF14,PABPN1L,UBQLN2,FHIT,FBXO22,RPL11,SIRT2,USP5
	GO:0016236	Macroautophagy	10	142	0.00074	PSEN1,AUP1,CHMP5,TIGAR,STX12,CHMP2A,CHMP1A,UBQLN2,HMOX1,SNX14
	GO:0031330	Negative regulation of cellular catabolic process	10	186	0.0052	PSEN1,EIF3H,TIGAR,PABPN1L,HNRNPU,FHIT,CSDE1,RPL11,SIRT2,HMOX1
	GO:0015980	Energy derivation by oxidation of organic compounds	10	204	0.0094	ACO2,PPP1R3D,UQCRQ,F1SMF9_PIG,NDUFS6,TIGAR,C1orf198,SDHAF2,COX7A2L,CHCHD5
	GO:0022411	Cellular component disassembly	10	231	0.0217	MICAL1,CHMP5,EXOG,TIGAR,CHMP2A,CHMP1A,MCTS1,MTIF3,PRKAA2,SNX14
	GO:0006402	mRNA catabolic process	9	102	0.00042	MTPAP,PDE12,PABPN1L,CNOT1,CNOT2,CSDE1,LSM4,ZFP36L2,CNOT9
	GO:0005996	Monosaccharide metabolic process	9	133	0.0025	PPARA,BAX,B3GLCT,TKFC,G6PC2,TIGAR,CDV3,RBKS,ADPGK
	GO:1902115	Regulation of organelle assembly	9	175	0.0142	CHMP5,CNOT1,CHMP2A,CHMP1A,HNRNPU,UBQLN2,CNOT2,PRKAA2,PIP4K2C
	GO:0000956	Nuclear-transcribed mRNA catabolic process	8	84	0.00082	MTPAP,PDE12,PABPN1L,CNOT1,CNOT2,CSDE1,LSM4,ZFP36L2
	GO:0042273	Ribosomal large subunit biogenesis	8	84	0.00082	RRS1,RPL14,RPL23A,RPL10,RPL24,RPL6,RPL35,RPL5
	GO:0044262	Cellular carbohydrate metabolic process	8	138	0.0151	PPP1R3D,GNPTG,TKFC,GLB1,IMPA1,RPE,RBKS,GNPTAB
	GO:0090501	RNA phosphodiester bond hydrolysis	8	144	0.0189	LACTB2,RRS1,EXOG,PDE12,ELAC2,RPS21,CNOT1,CNOT2
	GO:0045333	Cellular respiration	8	156	0.0295	ACO2,UQCRQ,F1SMF9_PIG,NDUFS6,C1orf198,SDHAF2,COX7A2L,CHCHD5
	GO:0042255	Ribosome assembly	7	58	0.00077	RRS1,RPL23A,RPL10,RPS19,RPL24,RPL6,RPL5
	GO:0031123	RNA 3-end processing	7	92	0.0087	SYMPK,MTPAP,APP,WDR33,ELAC2,RPS21,CSTF3
	GO:1903313	Positive regulation of mRNA metabolic process	7	93	0.0091	PDE12,TRA2B,PABPN1L,CNOT1,CNOT2,ZFP36L2,TRA2A
	GO:0043467	Regulation of generation of precursor metabolites and energy	7	98	0.0119	PPARA,PSEN1,PPP1R3D,PDE12,APP,TIGAR,COX7A2L
	GO:0019318	Hexose metabolic process	7	117	0.0289	PPARA,B3GLCT,TKFC,G6PC2,TIGAR,CDV3,ADPGK
	GO:0009060	Aerobic respiration	7	125	0.0380	ACO2,UQCRQ,F1SMF9_PIG,NDUFS6,C1orf198,SDHAF2,COX7A2L
	GO:0043488	Regulation of mRNA stability	7	125	0.0380	PDE12,PABPN1L,CNOT1,HNRNPU,CNOT2,CSDE1,ZFP36L2
	GO:0000027	Ribosomal large subunit assembly	6	24	0.00010	RRS1,RPL23A,RPL10,RPL24,RPL6,RPL5
	GO:0032436	Positive regulation of proteasomal ubiquitin-dependent protein catabolic process	6	72	0.0160	PSEN1,RNF14,UBQLN2,FBXO22,SIRT2,USP5
	GO:0016052	Carbohydrate catabolic process	6	91	0.0417	DERA,BAX,TKFC,TIGAR,RBKS,ADPGK
	GO:0036503	ERAD pathway	6	91	0.0417	AUP1,DNAJB12,RCN3,UBQLN2,ECPAS,UBXN4
	GO:0006119	Oxidative phosphorylation	6	93	0.0442	UQCRQ,F1SMF9_PIG,NDUFS6,C1orf198,SDHAF2,COX7A2L
	GO:0000288	Nuclear-transcribed mRNA catabolic process, deadenylation-dependent decay	5	33	0.0052	PDE12,PABPN1L,CNOT1,CNOT2,ZFP36L2
	GO:2000059	Negative regulation of ubiquitin-dependent protein catabolic process	5	46	0.0178	PSEN1,EIF3H,PABPN1L,FHIT,RPL11
	GO:0031124	mRNA 3-end processing	5	47	0.0189	SYMPK,MTPAP,APP,WDR33,CSTF3
	GO:0033143	Regulation of intracellular steroid hormone receptor signaling pathway	5	56	0.0358	RNF14,UFSP2,CNOT1,CNOT2,CNOT9
	GO:0019646	Aerobic electron transport chain	5	60	0.0432	UQCRQ,NDUFS6,C1orf198,SDHAF2,COX7A2L
	GO:0006633	Fatty acid biosynthetic process	5	98	1.36e-06	PTGES2,LOC100739163,FASN,QKI,PRKAA2
	GO:0042775	Mitochondrial ATP synthesis coupled electron transport	5	62	0.0470	UQCRQ,NDUFS6,C1orf198,SDHAF2,COX7A2L
	GO:1901673	Regulation of mitotic spindle assembly	4	18	0.0079	CHMP5,CHMP2A,CHMP1A,HNRNPU
	GO:1900151	Regulation of nuclear-transcribed mRNA catabolic process, deadenylation-dependent decay	4	19	0.0090	CNOT1,HNRNPU,CSDE1,ZFP36L2
	GO:0033146	Regulation of intracellular estrogen receptor signaling pathway	4	24	0.0181	UFSP2,CNOT1,CNOT2,CNOT9
	GO:0045324	Late endosome to vacuole transport	4	24	0.0181	CHMP5,CHMP2A,CHMP1A,VPS25
	GO:0046365	Monosaccharide catabolic process	4	24	0.0181	BAX,TKFC,TIGAR,RBKS
	GO:0046835	Carbohydrate phosphorylation	4	26	0.0224	GNPTG,TKFC,RBKS,GNPTAB
	GO:0006378	mRNA polyadenylation	4	29	0.0312	SYMPK,MTPAP,APP,WDR33
	GO:0032509	Endosome transport via multivesicular body sorting pathway	4	30	0.0344	CHMP5,CHMP2A,CHMP1A,VPS25
	GO:0043162	Ubiquitin-dependent protein catabolic process via the multivesicular body sorting pathway	4	30	0.0344	CHMP5,CHMP2A,CHMP1A,VPS25
	GO:0006693	Prostaglandin metabolic process	4	33	0.0432	PTGES2,LOC100739163,ACOX1,PTGR2
	GO:0006110	Regulation of glycolytic process	4	34	0.0448	PPARA,PSEN1,APP,TIGAR
	GO:0033147	Negative regulation of intracellular estrogen receptor signaling pathway	3	10	0.0256	CNOT1,CNOT2,CNOT9
	GO:0039702	Viral budding via host ESCRT complex	3	12	0.0368	CHMP5,CHMP2A,CHMP1A
	GO:0046761	Viral budding from plasma membrane	3	12	0.0368	CHMP5,CHMP2A,CHMP1A
	GO:1902774	Late endosome to lysosome transport	3	13	0.0420	CHMP5,CHMP2A,CHMP1A
	GO:0006094	Gluconeogenesis	3	30	0.0245	PPARA,G6PC2,ADPGK
	GO:0002265	Astrocyte activation involved in immune response	2	2	0.0444	PSEN1,APP
	GO:0051563	Smooth endoplasmic reticulum calcium ion homeostasis	2	2	0.0444	PSEN1,APP
	GO:1905908	Positive regulation of amyloid fibril formation	2	2	0.0444	PSEN1,APP
term ID	term description	observed gene count	background gene count	false discovery rate	matching proteins
GO:0051246	Regulation of protein metabolic process	69	2118	2.25e-65	ITGA5,SLC2A13,SERPINB1,PSMB9,PSEN1,SYMPK,BAX,SYNCRIP,MICAL1,RPLP1,EIF3H,TAOK3,PDE12,APP,ELAVL1,RNF14,EIF5B,PITHD1,PABPN1L,CSTB,PPP1R8,CNOT1,RCN3,DVL3,GLG1,ECE2,MCTS1,FLOT1,MAP2K2,FADD,YTHDF1,EIF2B1,RPL10,HNRNPU,UBQLN2,EEF1E1,TIMP3,VPS25,PRKAR2A,MSN,MTIF3,PSME4,CNOT2,MOB1A,BID,FHIT,PPP4R2,CAMK1,CASP3,INHBA,QKI,UACA,UBE2O,PLAUR,PRKAA2,CSDE1,FBXO22,RPL11,EIF1AD,UBE2V2,MOB2,SIRT2,FBXL20,USP5,ZFP36L2,…
Subcategories
	term ID	term description	observed gene count	background gene count	false discovery rate	matching proteins
	GO:0009987	Cellular process	66	15997	0.00046	ITGA5,SLC2A13,SERPINB1,PSEN1,SYMPK,BAX,SYNCRIP,MICAL1,RPLP1,EIF3H,TAOK3,PDE12,APP,ELAVL1,RNF14,EIF5B,PITHD1,PABPN1L,PPP1R8,CNOT1,RCN3,DVL3,GLG1,ECE2,MCTS1,FLOT1,MAP2K2,FADD,YTHDF1,EIF2B1,RPL10,HNRNPU,UBQLN2,EEF1E1,TIMP3,VPS25,MSN,MTIF3,PSME4,CNOT2,MOB1A,BID,FHIT,PPP4R2,CAMK1,CASP3,INHBA,QKI,UACA,UBE2O,PLAUR,PRKAA2,CSDE1,FBXO22,RPL11,EIF1AD,UBE2V2,MOB2,SIRT2,FBXL20,USP5,ZFP36L2,POLDIP3,EIF3J,SDCBP…
	GO:0050794	Regulation of cellular process	64	10711	1.50e-11	ITGA5,SLC2A13,PSEN1,SYMPK,BAX,SYNCRIP,MICAL1,RPLP1,EIF3H,TAOK3,PDE12,APP,ELAVL1,RNF14,EIF5B,PITHD1,PABPN1L,PPP1R8,CNOT1,RCN3,DVL3,GLG1,MCTS1,FLOT1,MAP2K2,FADD,YTHDF1,EIF2B1,RPL10,HNRNPU,UBQLN2,EEF1E1,TIMP3,VPS25,PRKAR2A,MSN,MTIF3,CNOT2,MOB1A,BID,FHIT,PPP4R2,CAMK1,CASP3,INHBA,QKI,UACA,UBE2O,PLAUR,PRKAA2,CSDE1,FBXO22,RPL11,EIF1AD,UBE2V2,MOB2,SIRT2,FBXL20,USP5,ZFP36L2,POLDIP3,EIF3J,SDCBP,CNOT9
	GO:0031323	Regulation of cellular metabolic process	57	4856	2.26e-22	ITGA5,SLC2A13,PSEN1,SYMPK,BAX,SYNCRIP,MICAL1,RPLP1,EIF3H,TAOK3,PDE12,APP,ELAVL1,RNF14,EIF5B,PITHD1,PABPN1L,PPP1R8,CNOT1,DVL3,MCTS1,FLOT1,MAP2K2,FADD,YTHDF1,EIF2B1,RPL10,HNRNPU,UBQLN2,EEF1E1,TIMP3,VPS25,PRKAR2A,MTIF3,CNOT2,MOB1A,FHIT,PPP4R2,CAMK1,CASP3,INHBA,QKI,PLAUR,PRKAA2,CSDE1,FBXO22,RPL11,EIF1AD,UBE2V2,MOB2,SIRT2,USP5,ZFP36L2,POLDIP3,EIF3J,SDCBP,CNOT9
	GO:0048518	Positive regulation of biological process	51	5065	1.47e-15	ITGA5,SLC2A13,PSEN1,SYMPK,BAX,SYNCRIP,RPLP1,TAOK3,PDE12,APP,ELAVL1,RNF14,PITHD1,PABPN1L,CNOT1,RCN3,DVL3,FLOT1,MAP2K2,FADD,YTHDF1,EIF2B1,HNRNPU,UBQLN2,EEF1E1,TIMP3,PRKAR2A,MSN,PSME4,CNOT2,MOB1A,BID,CAMK1,CASP3,INHBA,QKI,UACA,UBE2O,PLAUR,PRKAA2,CSDE1,FBXO22,RPL11,UBE2V2,MOB2,SIRT2,USP5,ZFP36L2,POLDIP3,SDCBP,CNOT9
	GO:0008152	Metabolic process	51	7817	8.04e-08	PSMB9,PSEN1,SYMPK,BAX,MICAL1,RPLP1,EIF3H,TAOK3,PDE12,APP,RNF14,EIF5B,PABPN1L,PPP1R8,CNOT1,RCN3,GLG1,ECE2,MCTS1,MAP2K2,FADD,EIF2B1,RPL10,HNRNPU,UBQLN2,EEF1E1,VPS25,MTIF3,PSME4,CNOT2,MOB1A,FHIT,PPP4R2,CAMK1,CASP3,INHBA,QKI,UBE2O,PRKAA2,CSDE1,FBXO22,RPL11,EIF1AD,UBE2V2,SIRT2,FBXL20,USP5,ZFP36L2,POLDIP3,EIF3J,CNOT9
	GO:0071704	Organic substance metabolic process	49	7348	1.42e-07	PSMB9,PSEN1,SYMPK,BAX,RPLP1,EIF3H,TAOK3,PDE12,APP,RNF14,EIF5B,PABPN1L,PPP1R8,CNOT1,RCN3,GLG1,ECE2,MCTS1,MAP2K2,FADD,EIF2B1,RPL10,HNRNPU,UBQLN2,EEF1E1,VPS25,MTIF3,PSME4,CNOT2,FHIT,PPP4R2,CAMK1,CASP3,INHBA,QKI,UBE2O,PRKAA2,CSDE1,FBXO22,RPL11,EIF1AD,UBE2V2,SIRT2,FBXL20,USP5,ZFP36L2,POLDIP3,EIF3J,CNOT9
	GO:0043170	Macromolecule metabolic process	48	5771	9.64e-11	PSMB9,PSEN1,SYMPK,BAX,RPLP1,EIF3H,TAOK3,PDE12,APP,RNF14,EIF5B,PABPN1L,PPP1R8,CNOT1,RCN3,GLG1,ECE2,MCTS1,MAP2K2,FADD,EIF2B1,RPL10,HNRNPU,UBQLN2,EEF1E1,VPS25,MTIF3,PSME4,CNOT2,PPP4R2,CAMK1,CASP3,INHBA,QKI,UBE2O,PRKAA2,CSDE1,FBXO22,RPL11,EIF1AD,UBE2V2,SIRT2,FBXL20,USP5,ZFP36L2,POLDIP3,EIF3J,CNOT9
	GO:0006807	Nitrogen compound metabolic process	48	6456	6.36e-09	PSMB9,PSEN1,SYMPK,BAX,RPLP1,EIF3H,TAOK3,PDE12,APP,RNF14,EIF5B,PABPN1L,PPP1R8,CNOT1,RCN3,GLG1,ECE2,MCTS1,MAP2K2,FADD,EIF2B1,RPL10,HNRNPU,UBQLN2,EEF1E1,VPS25,MTIF3,PSME4,CNOT2,FHIT,PPP4R2,CAMK1,CASP3,INHBA,QKI,UBE2O,PRKAA2,CSDE1,FBXO22,RPL11,EIF1AD,UBE2V2,SIRT2,FBXL20,USP5,ZFP36L2,EIF3J,CNOT9
	GO:0044238	Primary metabolic process	48	6988	9.98e-08	PSMB9,PSEN1,SYMPK,BAX,RPLP1,EIF3H,TAOK3,PDE12,APP,RNF14,EIF5B,PABPN1L,PPP1R8,CNOT1,RCN3,GLG1,ECE2,MCTS1,MAP2K2,FADD,EIF2B1,RPL10,HNRNPU,UBQLN2,EEF1E1,VPS25,MTIF3,PSME4,CNOT2,FHIT,PPP4R2,CAMK1,CASP3,INHBA,QKI,UBE2O,PRKAA2,CSDE1,FBXO22,RPL11,EIF1AD,UBE2V2,SIRT2,FBXL20,USP5,ZFP36L2,EIF3J,CNOT9
	GO:0009893	Positive regulation of metabolic process	46	3130	2.08e-19	ITGA5,SLC2A13,PSEN1,SYMPK,BAX,SYNCRIP,RPLP1,TAOK3,PDE12,APP,ELAVL1,RNF14,PITHD1,PABPN1L,CNOT1,RCN3,DVL3,FLOT1,MAP2K2,FADD,YTHDF1,HNRNPU,UBQLN2,EEF1E1,MSN,PSME4,CNOT2,MOB1A,BID,CAMK1,CASP3,INHBA,QKI,UACA,PLAUR,PRKAA2,CSDE1,FBXO22,UBE2V2,MOB2,SIRT2,USP5,ZFP36L2,POLDIP3,SDCBP,CNOT9
	GO:0048522	Positive regulation of cellular process	46	4522	3.68e-13	ITGA5,SLC2A13,PSEN1,SYMPK,BAX,SYNCRIP,RPLP1,TAOK3,PDE12,APP,ELAVL1,RNF14,PITHD1,PABPN1L,CNOT1,DVL3,FLOT1,MAP2K2,FADD,YTHDF1,HNRNPU,UBQLN2,EEF1E1,TIMP3,PRKAR2A,MSN,CNOT2,MOB1A,BID,CAMK1,CASP3,INHBA,UBE2O,PLAUR,PRKAA2,CSDE1,FBXO22,RPL11,UBE2V2,MOB2,SIRT2,USP5,ZFP36L2,POLDIP3,SDCBP,CNOT9
	GO:0010604	Positive regulation of macromolecule metabolic process	45	2877	8.01e-20	ITGA5,SLC2A13,PSEN1,SYMPK,BAX,SYNCRIP,RPLP1,TAOK3,PDE12,APP,ELAVL1,RNF14,PITHD1,PABPN1L,CNOT1,RCN3,DVL3,FLOT1,MAP2K2,FADD,YTHDF1,HNRNPU,UBQLN2,MSN,PSME4,CNOT2,MOB1A,BID,CAMK1,CASP3,INHBA,QKI,UACA,PLAUR,PRKAA2,CSDE1,FBXO22,UBE2V2,MOB2,SIRT2,USP5,ZFP36L2,POLDIP3,SDCBP,CNOT9
	GO:0051173	Positive regulation of nitrogen compound metabolic process	44	2564	1.10e-20	ITGA5,SLC2A13,PSEN1,SYMPK,BAX,SYNCRIP,RPLP1,TAOK3,PDE12,APP,ELAVL1,RNF14,PITHD1,PABPN1L,CNOT1,RCN3,DVL3,FLOT1,MAP2K2,FADD,YTHDF1,HNRNPU,UBQLN2,MSN,PSME4,CNOT2,MOB1A,BID,CAMK1,CASP3,INHBA,UACA,PLAUR,PRKAA2,CSDE1,FBXO22,UBE2V2,MOB2,SIRT2,USP5,ZFP36L2,POLDIP3,SDCBP,CNOT9
	GO:0044237	Cellular metabolic process	44	6324	8.02e-07	PSEN1,SYMPK,BAX,MICAL1,RPLP1,EIF3H,TAOK3,PDE12,APP,RNF14,EIF5B,PABPN1L,PPP1R8,CNOT1,ECE2,MCTS1,MAP2K2,EIF2B1,RPL10,HNRNPU,UBQLN2,EEF1E1,VPS25,MTIF3,PSME4,CNOT2,MOB1A,FHIT,PPP4R2,CAMK1,INHBA,QKI,PRKAA2,CSDE1,FBXO22,RPL11,EIF1AD,UBE2V2,SIRT2,FBXL20,USP5,ZFP36L2,EIF3J,CNOT9
	GO:0031325	Positive regulation of cellular metabolic process	40	2536	5.82e-17	ITGA5,SLC2A13,PSEN1,SYMPK,BAX,SYNCRIP,RPLP1,TAOK3,PDE12,APP,ELAVL1,RNF14,PITHD1,PABPN1L,CNOT1,DVL3,FLOT1,MAP2K2,FADD,YTHDF1,HNRNPU,UBQLN2,EEF1E1,CNOT2,MOB1A,CAMK1,CASP3,INHBA,PLAUR,PRKAA2,CSDE1,FBXO22,UBE2V2,MOB2,SIRT2,USP5,ZFP36L2,POLDIP3,SDCBP,CNOT9
	GO:0051247	Positive regulation of protein metabolic process	38	1168	2.94e-26	ITGA5,SLC2A13,PSEN1,SYMPK,BAX,SYNCRIP,RPLP1,TAOK3,APP,ELAVL1,RNF14,RCN3,DVL3,FLOT1,MAP2K2,FADD,YTHDF1,HNRNPU,UBQLN2,MSN,PSME4,MOB1A,BID,CAMK1,CASP3,INHBA,UACA,PLAUR,PRKAA2,CSDE1,FBXO22,UBE2V2,MOB2,SIRT2,USP5,POLDIP3,SDCBP,CNOT9
	GO:0010468	Regulation of gene expression	37	4204	9.73e-08	SERPINB1,PSEN1,SYNCRIP,EIF3H,PDE12,APP,ELAVL1,RNF14,EIF5B,PITHD1,PABPN1L,CNOT1,DVL3,GLG1,MCTS1,FLOT1,MAP2K2,FADD,YTHDF1,EIF2B1,RPL10,HNRNPU,EEF1E1,MSN,MTIF3,CNOT2,CAMK1,INHBA,QKI,PRKAA2,CSDE1,EIF1AD,SIRT2,ZFP36L2,POLDIP3,EIF3J,CNOT9
	GO:0048519	Negative regulation of biological process	37	4224	1.06e-07	ITGA5,SERPINB1,PSEN1,BAX,SYNCRIP,MICAL1,EIF3H,TAOK3,PDE12,APP,ELAVL1,PABPN1L,CSTB,PPP1R8,CNOT1,GLG1,FADD,YTHDF1,HNRNPU,UBQLN2,EEF1E1,TIMP3,VPS25,PRKAR2A,CNOT2,FHIT,PPP4R2,INHBA,UACA,UBE2O,PLAUR,PRKAA2,CSDE1,RPL11,SIRT2,ZFP36L2,CNOT9
	GO:1901564	Organonitrogen compound metabolic process	37	4593	8.91e-07	PSMB9,PSEN1,BAX,RPLP1,EIF3H,TAOK3,APP,RNF14,EIF5B,RCN3,GLG1,ECE2,MCTS1,MAP2K2,FADD,EIF2B1,RPL10,UBQLN2,EEF1E1,VPS25,MTIF3,PSME4,FHIT,PPP4R2,CAMK1,CASP3,INHBA,UBE2O,PRKAA2,FBXO22,RPL11,EIF1AD,UBE2V2,SIRT2,FBXL20,USP5,EIF3J
	GO:0019538	Protein metabolic process	36	3744	1.82e-08	PSMB9,PSEN1,BAX,RPLP1,EIF3H,TAOK3,APP,RNF14,EIF5B,RCN3,GLG1,ECE2,MCTS1,MAP2K2,FADD,EIF2B1,RPL10,UBQLN2,EEF1E1,VPS25,MTIF3,PSME4,PPP4R2,CAMK1,CASP3,INHBA,UBE2O,PRKAA2,FBXO22,RPL11,EIF1AD,UBE2V2,SIRT2,FBXL20,USP5,EIF3J
	GO:0051716	Cellular response to stimulus	36	6373	0.0054	ITGA5,PSEN1,BAX,SYNCRIP,TAOK3,PDE12,APP,RCN3,DVL3,GLG1,MCTS1,FLOT1,MAP2K2,FADD,EIF2B1,HNRNPU,UBQLN2,EEF1E1,TIMP3,MSN,PSME4,MOB1A,FHIT,CAMK1,CASP3,INHBA,UACA,PLAUR,PRKAA2,FBXO22,UBE2V2,MOB2,SIRT2,ZFP36L2,SDCBP,CNOT9
	GO:0048523	Negative regulation of cellular process	35	3695	5.83e-08	ITGA5,PSEN1,BAX,SYNCRIP,MICAL1,EIF3H,TAOK3,PDE12,APP,ELAVL1,PABPN1L,PPP1R8,CNOT1,GLG1,FADD,YTHDF1,HNRNPU,UBQLN2,EEF1E1,TIMP3,VPS25,PRKAR2A,CNOT2,FHIT,PPP4R2,INHBA,UACA,UBE2O,PLAUR,PRKAA2,CSDE1,RPL11,SIRT2,ZFP36L2,CNOT9
	GO:0065009	Regulation of molecular function	33	2468	4.21e-11	SERPINB1,PSMB9,PSEN1,SYMPK,BAX,MICAL1,RPLP1,TAOK3,APP,PABPN1L,CSTB,PPP1R8,RCN3,DVL3,ECE2,FLOT1,MAP2K2,FADD,EIF2B1,HNRNPU,TIMP3,VPS25,PRKAR2A,PSME4,MOB1A,BID,PPP4R2,CAMK1,UACA,UBE2O,PLAUR,MOB2,SIRT2
	GO:0010556	Regulation of macromolecule biosynthetic process	33	3422	1.51e-07	PSEN1,SYNCRIP,EIF3H,PDE12,APP,ELAVL1,RNF14,EIF5B,PITHD1,PABPN1L,CNOT1,DVL3,MCTS1,FLOT1,MAP2K2,FADD,YTHDF1,EIF2B1,RPL10,HNRNPU,EEF1E1,MTIF3,CNOT2,CAMK1,INHBA,QKI,CSDE1,EIF1AD,SIRT2,ZFP36L2,POLDIP3,EIF3J,CNOT9
	GO:0031326	Regulation of cellular biosynthetic process	33	3538	3.34e-07	PSEN1,SYNCRIP,EIF3H,PDE12,APP,ELAVL1,RNF14,EIF5B,PITHD1,PABPN1L,CNOT1,DVL3,MCTS1,FLOT1,MAP2K2,FADD,YTHDF1,EIF2B1,RPL10,HNRNPU,EEF1E1,MTIF3,CNOT2,CAMK1,INHBA,QKI,CSDE1,EIF1AD,SIRT2,ZFP36L2,POLDIP3,EIF3J,CNOT9
	GO:0051172	Negative regulation of nitrogen compound metabolic process	30	1912	1.76e-11	SERPINB1,PSEN1,BAX,SYNCRIP,MICAL1,EIF3H,PDE12,APP,ELAVL1,PABPN1L,CSTB,PPP1R8,CNOT1,GLG1,YTHDF1,HNRNPU,TIMP3,VPS25,PRKAR2A,CNOT2,FHIT,PPP4R2,UBE2O,PLAUR,PRKAA2,CSDE1,RPL11,SIRT2,ZFP36L2,CNOT9
	GO:0010605	Negative regulation of macromolecule metabolic process	30	2197	4.80e-10	SERPINB1,PSEN1,BAX,SYNCRIP,MICAL1,EIF3H,PDE12,APP,ELAVL1,PABPN1L,CSTB,PPP1R8,CNOT1,GLG1,YTHDF1,HNRNPU,TIMP3,VPS25,PRKAR2A,CNOT2,FHIT,PPP4R2,UBE2O,PLAUR,PRKAA2,CSDE1,RPL11,SIRT2,ZFP36L2,CNOT9
	GO:0044260	Cellular macromolecule metabolic process	30	2684	4.90e-08	PSEN1,RPLP1,EIF3H,PDE12,RNF14,EIF5B,PABPN1L,CNOT1,ECE2,MCTS1,EIF2B1,RPL10,UBQLN2,EEF1E1,VPS25,MTIF3,PSME4,CNOT2,INHBA,CSDE1,FBXO22,RPL11,EIF1AD,UBE2V2,SIRT2,FBXL20,USP5,ZFP36L2,EIF3J,CNOT9
	GO:0048583	Regulation of response to stimulus	30	3068	8.33e-07	PSEN1,BAX,TAOK3,APP,RNF14,CNOT1,RCN3,DVL3,GLG1,FLOT1,MAP2K2,FADD,EIF2B1,UBQLN2,EEF1E1,TIMP3,VPS25,CNOT2,BID,PPP4R2,INHBA,UACA,UBE2O,PLAUR,PRKAA2,RPL11,UBE2V2,SIRT2,SDCBP,CNOT9
	GO:0050790	Regulation of catalytic activity	29	1879	7.54e-11	SERPINB1,PSMB9,PSEN1,BAX,MICAL1,RPLP1,TAOK3,APP,CSTB,PPP1R8,RCN3,DVL3,ECE2,MAP2K2,FADD,EIF2B1,HNRNPU,TIMP3,VPS25,PRKAR2A,PSME4,MOB1A,BID,PPP4R2,CAMK1,UACA,UBE2O,PLAUR,MOB2
	GO:0034641	Cellular nitrogen compound metabolic process	28	3374	7.52e-05	PSEN1,SYMPK,RPLP1,EIF3H,PDE12,APP,EIF5B,PABPN1L,PPP1R8,CNOT1,MCTS1,EIF2B1,RPL10,HNRNPU,EEF1E1,MTIF3,PSME4,CNOT2,FHIT,INHBA,QKI,CSDE1,RPL11,EIF1AD,UBE2V2,ZFP36L2,EIF3J,CNOT9
	GO:0009894	Regulation of catabolic process	27	761	2.41e-18	PSEN1,BAX,SYNCRIP,EIF3H,PDE12,APP,ELAVL1,RNF14,PITHD1,PABPN1L,CNOT1,ECE2,YTHDF1,HNRNPU,UBQLN2,TIMP3,MSN,CNOT2,FHIT,PRKAA2,CSDE1,FBXO22,RPL11,SIRT2,FBXL20,USP5,ZFP36L2
	GO:0051248	Negative regulation of protein metabolic process	27	822	1.56e-17	SERPINB1,PSEN1,BAX,SYNCRIP,MICAL1,EIF3H,PDE12,APP,PABPN1L,CSTB,PPP1R8,CNOT1,GLG1,YTHDF1,TIMP3,VPS25,PRKAR2A,CNOT2,FHIT,PPP4R2,UBE2O,PLAUR,PRKAA2,RPL11,SIRT2,ZFP36L2,CNOT9
	GO:0010646	Regulation of cell communication	27	2602	1.93e-06	PSEN1,BAX,TAOK3,APP,RNF14,CNOT1,RCN3,DVL3,GLG1,FLOT1,MAP2K2,FADD,UBQLN2,EEF1E1,TIMP3,VPS25,CNOT2,BID,INHBA,UACA,UBE2O,PLAUR,PRKAA2,RPL11,FBXL20,SDCBP,CNOT9
	GO:0023051	Regulation of signaling	27	2618	2.17e-06	PSEN1,BAX,TAOK3,APP,RNF14,CNOT1,RCN3,DVL3,GLG1,FLOT1,MAP2K2,FADD,UBQLN2,EEF1E1,TIMP3,VPS25,CNOT2,BID,INHBA,UACA,UBE2O,PLAUR,PRKAA2,RPL11,FBXL20,SDCBP,CNOT9
	GO:0030162	Regulation of proteolysis	26	606	2.08e-19	SERPINB1,PSMB9,PSEN1,BAX,MICAL1,EIF3H,APP,RNF14,PITHD1,PABPN1L,CSTB,RCN3,GLG1,FADD,UBQLN2,TIMP3,PSME4,BID,FHIT,UACA,UBE2O,PLAUR,FBXO22,RPL11,SIRT2,USP5
	GO:0031399	Regulation of protein modification process	26	1231	2.31e-12	ITGA5,PSEN1,SYMPK,BAX,MICAL1,RPLP1,TAOK3,APP,PABPN1L,PPP1R8,DVL3,FLOT1,MAP2K2,VPS25,PRKAR2A,MOB1A,PPP4R2,CAMK1,INHBA,PLAUR,PRKAA2,UBE2V2,MOB2,SIRT2,SDCBP,CNOT9
	GO:0009966	Regulation of signal transduction	26	2304	7.93e-07	PSEN1,BAX,TAOK3,APP,RNF14,CNOT1,RCN3,DVL3,GLG1,FLOT1,MAP2K2,FADD,UBQLN2,EEF1E1,TIMP3,VPS25,CNOT2,BID,INHBA,UACA,UBE2O,PLAUR,PRKAA2,RPL11,SDCBP,CNOT9
	GO:0019219	Regulation of nucleobase-containing compound metabolic process	26	3498	0.0012	PSEN1,BAX,SYNCRIP,PDE12,APP,ELAVL1,RNF14,PITHD1,PABPN1L,CNOT1,DVL3,FLOT1,MAP2K2,FADD,YTHDF1,HNRNPU,CNOT2,PPP4R2,CAMK1,INHBA,QKI,CSDE1,UBE2V2,SIRT2,ZFP36L2,CNOT9
	GO:0034248	Regulation of cellular amide metabolic process	25	397	3.24e-22	SLC2A13,SYNCRIP,EIF3H,PDE12,APP,ELAVL1,EIF5B,PABPN1L,CNOT1,MCTS1,YTHDF1,EIF2B1,RPL10,HNRNPU,EEF1E1,MTIF3,CNOT2,CASP3,QKI,CSDE1,EIF1AD,ZFP36L2,POLDIP3,EIF3J,CNOT9
	GO:0019220	Regulation of phosphate metabolic process	24	1103	1.76e-11	ITGA5,PSEN1,SYMPK,BAX,MICAL1,RPLP1,TAOK3,APP,PPP1R8,DVL3,FLOT1,MAP2K2,HNRNPU,VPS25,PRKAR2A,MOB1A,PPP4R2,CAMK1,INHBA,PLAUR,MOB2,SIRT2,SDCBP,CNOT9
	GO:0006417	Regulation of translation	23	355	1.68e-20	SYNCRIP,EIF3H,PDE12,APP,ELAVL1,EIF5B,PABPN1L,CNOT1,MCTS1,YTHDF1,EIF2B1,RPL10,HNRNPU,EEF1E1,MTIF3,CNOT2,QKI,CSDE1,EIF1AD,ZFP36L2,POLDIP3,EIF3J,CNOT9
	GO:0031329	Regulation of cellular catabolic process	23	594	5.20e-16	PSEN1,BAX,SYNCRIP,EIF3H,PDE12,APP,ELAVL1,RNF14,PABPN1L,CNOT1,YTHDF1,HNRNPU,UBQLN2,TIMP3,CNOT2,FHIT,PRKAA2,CSDE1,FBXO22,RPL11,SIRT2,USP5,ZFP36L2
	GO:0031324	Negative regulation of cellular metabolic process	23	1773	6.88e-07	PSEN1,BAX,SYNCRIP,MICAL1,EIF3H,PDE12,ELAVL1,PABPN1L,PPP1R8,CNOT1,YTHDF1,HNRNPU,TIMP3,VPS25,PRKAR2A,CNOT2,FHIT,PPP4R2,CSDE1,RPL11,SIRT2,ZFP36L2,CNOT9
	GO:0065008	Regulation of biological quality	23	2874	0.0014	PSEN1,BAX,SYNCRIP,PDE12,APP,ELAVL1,PABPN1L,CNOT1,RCN3,DVL3,FLOT1,FADD,YTHDF1,HNRNPU,MSN,CNOT2,CAMK1,CASP3,INHBA,PRKAA2,CSDE1,FBXL20,ZFP36L2
	GO:0051252	Regulation of RNA metabolic process	23	3242	0.0079	PSEN1,SYNCRIP,PDE12,APP,ELAVL1,RNF14,PITHD1,PABPN1L,CNOT1,DVL3,FLOT1,MAP2K2,FADD,YTHDF1,HNRNPU,CNOT2,CAMK1,INHBA,QKI,CSDE1,SIRT2,ZFP36L2,CNOT9
	GO:0042325	Regulation of phosphorylation	22	1001	1.61e-10	ITGA5,PSEN1,BAX,MICAL1,RPLP1,TAOK3,APP,DVL3,FLOT1,MAP2K2,HNRNPU,VPS25,PRKAR2A,MOB1A,PPP4R2,CAMK1,INHBA,PLAUR,MOB2,SIRT2,SDCBP,CNOT9
	GO:0009056	Catabolic process	22	1616	6.88e-07	PSMB9,PSEN1,BAX,PDE12,RNF14,PABPN1L,CNOT1,RCN3,ECE2,UBQLN2,VPS25,PSME4,CNOT2,FHIT,PRKAA2,CSDE1,FBXO22,SIRT2,FBXL20,USP5,ZFP36L2,CNOT9
	GO:0001932	Regulation of protein phosphorylation	21	879	1.34e-10	ITGA5,PSEN1,BAX,MICAL1,RPLP1,TAOK3,APP,DVL3,FLOT1,MAP2K2,VPS25,PRKAR2A,MOB1A,PPP4R2,CAMK1,INHBA,PLAUR,MOB2,SIRT2,SDCBP,CNOT9
	GO:0010467	Gene expression	21	1872	3.19e-05	PSEN1,SYMPK,RPLP1,EIF3H,PDE12,APP,EIF5B,PPP1R8,GLG1,MCTS1,FADD,EIF2B1,RPL10,EEF1E1,MTIF3,INHBA,QKI,RPL11,EIF1AD,POLDIP3,EIF3J
	GO:1901575	Organic substance catabolic process	20	1401	1.70e-06	PSMB9,BAX,PDE12,RNF14,PABPN1L,CNOT1,RCN3,ECE2,UBQLN2,VPS25,PSME4,CNOT2,FHIT,CSDE1,FBXO22,SIRT2,FBXL20,USP5,ZFP36L2,CNOT9
	GO:0048584	Positive regulation of response to stimulus	20	1666	2.38e-05	PSEN1,BAX,TAOK3,APP,DVL3,FLOT1,MAP2K2,FADD,EIF2B1,UBQLN2,EEF1E1,TIMP3,BID,INHBA,UBE2O,PLAUR,RPL11,UBE2V2,SDCBP,CNOT9
	GO:0045935	Positive regulation of nucleobase-containing compound metabolic process	20	1682	2.74e-05	PSEN1,BAX,PDE12,APP,RNF14,PITHD1,PABPN1L,CNOT1,DVL3,MAP2K2,FADD,YTHDF1,HNRNPU,CNOT2,CAMK1,INHBA,UBE2V2,SIRT2,ZFP36L2,CNOT9
	GO:0050793	Regulation of developmental process	19	1850	0.00036	ITGA5,PSEN1,BAX,APP,ELAVL1,PITHD1,CNOT1,DVL3,GLG1,FLOT1,FADD,HNRNPU,MSN,CNOT2,CAMK1,INHBA,FBXO22,SIRT2,ZFP36L2
	GO:0006950	Response to stress	19	2589	0.0218	ITGA5,PSEN1,BAX,SYNCRIP,TAOK3,PDE12,APP,RCN3,MCTS1,FLOT1,FADD,UBQLN2,PSME4,PRKAA2,FBXO22,UBE2V2,SIRT2,FBXL20,ZFP36L2
	GO:0030154	Cell differentiation	19	2708	0.0356	ITGA5,PSEN1,BAX,TAOK3,APP,PITHD1,CNOT1,FLOT1,FADD,EIF2B1,HNRNPU,MSN,PSME4,CNOT2,CASP3,INHBA,QKI,SIRT2,ZFP36L2
	GO:0031401	Positive regulation of protein modification process	18	800	1.63e-08	ITGA5,PSEN1,SYMPK,RPLP1,TAOK3,APP,DVL3,FLOT1,MAP2K2,MOB1A,CAMK1,INHBA,PLAUR,PRKAA2,UBE2V2,MOB2,SDCBP,CNOT9
	GO:0009057	Macromolecule catabolic process	18	841	3.46e-08	PSMB9,PDE12,RNF14,PABPN1L,CNOT1,RCN3,ECE2,UBQLN2,VPS25,PSME4,CNOT2,CSDE1,FBXO22,SIRT2,FBXL20,USP5,ZFP36L2,CNOT9
	GO:0044093	Positive regulation of molecular function	18	1235	7.37e-06	PSEN1,BAX,RPLP1,TAOK3,APP,RCN3,DVL3,FLOT1,MAP2K2,FADD,PSME4,MOB1A,BID,CAMK1,UACA,PLAUR,MOB2,SIRT2
	GO:0044248	Cellular catabolic process	18	1329	2.03e-05	PSEN1,PDE12,RNF14,PABPN1L,CNOT1,ECE2,UBQLN2,VPS25,CNOT2,FHIT,PRKAA2,CSDE1,FBXO22,SIRT2,FBXL20,USP5,ZFP36L2,CNOT9
	GO:0051254	Positive regulation of RNA metabolic process	18	1501	9.22e-05	PSEN1,PDE12,APP,RNF14,PITHD1,PABPN1L,CNOT1,DVL3,MAP2K2,FADD,YTHDF1,HNRNPU,CNOT2,CAMK1,INHBA,SIRT2,ZFP36L2,CNOT9
	GO:0009967	Positive regulation of signal transduction	17	1176	1.97e-05	PSEN1,BAX,TAOK3,APP,DVL3,FLOT1,MAP2K2,FADD,EEF1E1,TIMP3,BID,INHBA,UBE2O,PLAUR,RPL11,SDCBP,CNOT9
	GO:0010557	Positive regulation of macromolecule biosynthetic process	17	1550	0.00052	PSEN1,SYNCRIP,APP,ELAVL1,RNF14,PITHD1,DVL3,MAP2K2,FADD,YTHDF1,HNRNPU,CAMK1,INHBA,CSDE1,SIRT2,POLDIP3,CNOT9
	GO:0031328	Positive regulation of cellular biosynthetic process	17	1622	0.00088	PSEN1,SYNCRIP,APP,ELAVL1,RNF14,PITHD1,DVL3,MAP2K2,FADD,YTHDF1,HNRNPU,CAMK1,INHBA,CSDE1,SIRT2,POLDIP3,CNOT9
	GO:0010033	Response to organic substance	17	1875	0.0047	PSEN1,BAX,SYNCRIP,PDE12,APP,RCN3,GLG1,FLOT1,HNRNPU,UBQLN2,EEF1E1,TIMP3,MSN,PRKAA2,SIRT2,ZFP36L2,CNOT9
	GO:0009896	Positive regulation of catabolic process	16	402	8.87e-11	PSEN1,BAX,PDE12,APP,RNF14,PABPN1L,CNOT1,YTHDF1,UBQLN2,MSN,CNOT2,PRKAA2,FBXO22,SIRT2,USP5,ZFP36L2
	GO:0045937	Positive regulation of phosphate metabolic process	16	722	2.09e-07	ITGA5,PSEN1,SYMPK,RPLP1,TAOK3,APP,DVL3,FLOT1,MAP2K2,MOB1A,CAMK1,INHBA,PLAUR,MOB2,SDCBP,CNOT9
	GO:0044092	Negative regulation of molecular function	16	852	1.69e-06	SERPINB1,PSEN1,SYMPK,BAX,MICAL1,APP,PABPN1L,CSTB,PPP1R8,HNRNPU,TIMP3,VPS25,PRKAR2A,CAMK1,UBE2O,PLAUR
	GO:1902531	Regulation of intracellular signal transduction	16	1306	0.00028	PSEN1,BAX,TAOK3,APP,RCN3,DVL3,FLOT1,MAP2K2,FADD,EEF1E1,TIMP3,BID,UACA,PLAUR,PRKAA2,RPL11
	GO:0042176	Regulation of protein catabolic process	15	295	2.08e-11	PSEN1,EIF3H,RNF14,PITHD1,PABPN1L,ECE2,UBQLN2,TIMP3,MSN,FHIT,FBXO22,RPL11,SIRT2,FBXL20,USP5
	GO:0031331	Positive regulation of cellular catabolic process	15	324	7.17e-11	PSEN1,BAX,PDE12,APP,RNF14,PABPN1L,CNOT1,YTHDF1,UBQLN2,CNOT2,PRKAA2,FBXO22,SIRT2,USP5,ZFP36L2
	GO:0001934	Positive regulation of protein phosphorylation	15	597	1.51e-07	ITGA5,PSEN1,RPLP1,TAOK3,APP,DVL3,FLOT1,MAP2K2,MOB1A,CAMK1,INHBA,PLAUR,MOB2,SDCBP,CNOT9
	GO:0010629	Negative regulation of gene expression	15	679	6.88e-07	SERPINB1,PSEN1,SYNCRIP,PDE12,APP,ELAVL1,PABPN1L,CNOT1,GLG1,YTHDF1,CNOT2,PRKAA2,CSDE1,ZFP36L2,CNOT9
	GO:0044265	Cellular macromolecule catabolic process	15	677	6.88e-07	PDE12,RNF14,PABPN1L,CNOT1,ECE2,UBQLN2,VPS25,CNOT2,CSDE1,FBXO22,SIRT2,FBXL20,USP5,ZFP36L2,CNOT9
	GO:0051336	Regulation of hydrolase activity	15	809	5.67e-06	SERPINB1,PSMB9,BAX,MICAL1,APP,CSTB,RCN3,DVL3,FADD,TIMP3,PSME4,BID,UACA,UBE2O,PLAUR
	GO:0010941	Regulation of cell death	15	1155	0.00030	ITGA5,PSEN1,BAX,MICAL1,PDE12,FADD,EEF1E1,TIMP3,BID,CASP3,INHBA,UBE2O,PLAUR,PRKAA2,SIRT2
	GO:0006508	Proteolysis	15	1176	0.00036	PSMB9,PSEN1,RNF14,RCN3,GLG1,ECE2,FADD,UBQLN2,VPS25,PSME4,CASP3,FBXO22,SIRT2,FBXL20,USP5
	GO:0071310	Cellular response to organic substance	15	1497	0.0045	PSEN1,BAX,SYNCRIP,PDE12,APP,GLG1,FLOT1,HNRNPU,EEF1E1,TIMP3,MSN,PRKAA2,SIRT2,ZFP36L2,CNOT9
	GO:0051128	Regulation of cellular component organization	15	1806	0.0278	PSEN1,BAX,APP,CNOT1,FLOT1,HNRNPU,UBQLN2,MSN,CNOT2,BID,CAMK1,INHBA,PLAUR,PRKAA2,SIRT2
	GO:0052547	Regulation of peptidase activity	14	358	3.24e-09	SERPINB1,PSMB9,BAX,MICAL1,APP,CSTB,RCN3,FADD,TIMP3,PSME4,BID,UACA,UBE2O,PLAUR
	GO:0010628	Positive regulation of gene expression	14	873	7.22e-05	PSEN1,SYNCRIP,APP,ELAVL1,FLOT1,MAP2K2,FADD,YTHDF1,HNRNPU,MSN,INHBA,QKI,CSDE1,POLDIP3
	GO:0043085	Positive regulation of catalytic activity	14	912	0.00011	PSEN1,BAX,RPLP1,TAOK3,RCN3,DVL3,MAP2K2,FADD,PSME4,MOB1A,BID,CAMK1,UACA,MOB2
	GO:0042981	Regulation of apoptotic process	14	1043	0.00043	ITGA5,PSEN1,BAX,MICAL1,FADD,EEF1E1,TIMP3,BID,CASP3,INHBA,UBE2O,PLAUR,PRKAA2,SIRT2
	GO:0045861	Negative regulation of proteolysis	13	282	2.82e-09	SERPINB1,PSEN1,MICAL1,EIF3H,APP,PABPN1L,CSTB,GLG1,TIMP3,FHIT,UBE2O,PLAUR,RPL11
	GO:0034645	Cellular macromolecule biosynthetic process	13	814	0.00017	PSEN1,RPLP1,EIF3H,EIF5B,MCTS1,EIF2B1,RPL10,EEF1E1,MTIF3,INHBA,RPL11,EIF1AD,EIF3J
	GO:1901566	Organonitrogen compound biosynthetic process	13	1221	0.0076	PSEN1,RPLP1,EIF3H,EIF5B,MCTS1,EIF2B1,RPL10,EEF1E1,MTIF3,INHBA,RPL11,EIF1AD,EIF3J
	GO:0048585	Negative regulation of response to stimulus	13	1252	0.0095	PSEN1,BAX,TAOK3,CNOT1,GLG1,TIMP3,VPS25,CNOT2,UACA,PLAUR,PRKAA2,SIRT2,CNOT9
	GO:0016070	RNA metabolic process	13	1301	0.0133	SYMPK,PDE12,APP,PABPN1L,PPP1R8,CNOT1,HNRNPU,CNOT2,INHBA,QKI,CSDE1,ZFP36L2,CNOT9
	GO:0045862	Positive regulation of proteolysis	12	286	4.04e-08	PSEN1,BAX,RNF14,RCN3,FADD,UBQLN2,PSME4,BID,UACA,FBXO22,SIRT2,USP5
	GO:0052548	Regulation of endopeptidase activity	12	332	1.72e-07	SERPINB1,PSMB9,BAX,MICAL1,APP,CSTB,FADD,TIMP3,BID,UACA,UBE2O,PLAUR
	GO:0016071	mRNA metabolic process	12	502	1.01e-05	SYMPK,PDE12,APP,PABPN1L,PPP1R8,CNOT1,HNRNPU,CNOT2,QKI,CSDE1,ZFP36L2,CNOT9
	GO:0006518	Peptide metabolic process	12	581	4.13e-05	PSEN1,RPLP1,EIF3H,EIF5B,MCTS1,EIF2B1,RPL10,EEF1E1,MTIF3,RPL11,EIF1AD,EIF3J
	GO:0043086	Negative regulation of catalytic activity	12	587	4.51e-05	SERPINB1,PSEN1,MICAL1,APP,CSTB,PPP1R8,HNRNPU,TIMP3,VPS25,PRKAR2A,UBE2O,PLAUR
	GO:0043549	Regulation of kinase activity	12	619	7.22e-05	PSEN1,RPLP1,TAOK3,APP,DVL3,MAP2K2,HNRNPU,VPS25,PRKAR2A,MOB1A,CAMK1,MOB2
	GO:0009968	Negative regulation of signal transduction	12	987	0.0045	PSEN1,BAX,TAOK3,CNOT1,GLG1,TIMP3,VPS25,CNOT2,UACA,PLAUR,PRKAA2,CNOT9
	GO:0035556	Intracellular signal transduction	12	1207	0.0230	PSEN1,BAX,TAOK3,DVL3,FLOT1,MAP2K2,MOB1A,FHIT,PRKAA2,SIRT2,ZFP36L2,SDCBP
	GO:0061136	Regulation of proteasomal protein catabolic process	11	160	2.28e-09	PSEN1,EIF3H,RNF14,PITHD1,PABPN1L,UBQLN2,FHIT,FBXO22,RPL11,SIRT2,USP5
	GO:0031330	Negative regulation of cellular catabolic process	11	186	8.73e-09	PSEN1,SYNCRIP,EIF3H,ELAVL1,PABPN1L,HNRNPU,TIMP3,FHIT,CSDE1,RPL11,SIRT2
	GO:1903311	Regulation of mRNA metabolic process	11	241	9.73e-08	SYNCRIP,PDE12,ELAVL1,PABPN1L,CNOT1,YTHDF1,HNRNPU,CNOT2,QKI,CSDE1,ZFP36L2
	GO:0006412	Translation	11	450	2.74e-05	RPLP1,EIF3H,EIF5B,MCTS1,EIF2B1,RPL10,EEF1E1,MTIF3,RPL11,EIF1AD,EIF3J
	GO:0045859	Regulation of protein kinase activity	11	519	8.96e-05	PSEN1,RPLP1,TAOK3,APP,DVL3,MAP2K2,VPS25,PRKAR2A,MOB1A,CAMK1,MOB2
	GO:0051603	Proteolysis involved in protein catabolic process	11	589	0.00026	PSMB9,RNF14,RCN3,ECE2,UBQLN2,VPS25,PSME4,FBXO22,SIRT2,FBXL20,USP5
	GO:0051130	Positive regulation of cellular component organization	11	813	0.0037	PSEN1,BAX,APP,CNOT1,FLOT1,MSN,CNOT2,BID,CAMK1,PLAUR,SIRT2
	GO:0045595	Regulation of cell differentiation	11	1142	0.0469	PSEN1,APP,PITHD1,GLG1,FADD,HNRNPU,CAMK1,INHBA,FBXO22,SIRT2,ZFP36L2
	GO:0032434	Regulation of proteasomal ubiquitin-dependent protein catabolic process	10	117	2.82e-09	PSEN1,EIF3H,RNF14,PABPN1L,UBQLN2,FHIT,FBXO22,RPL11,SIRT2,USP5
	GO:0043488	Regulation of mRNA stability	10	125	4.73e-09	SYNCRIP,PDE12,ELAVL1,PABPN1L,CNOT1,YTHDF1,HNRNPU,CNOT2,CSDE1,ZFP36L2
	GO:0031400	Negative regulation of protein modification process	10	391	6.22e-05	PSEN1,BAX,MICAL1,PABPN1L,PPP1R8,VPS25,PRKAR2A,PPP4R2,PRKAA2,SIRT2
	GO:1902533	Positive regulation of intracellular signal transduction	10	765	0.0096	PSEN1,BAX,TAOK3,APP,DVL3,MAP2K2,FADD,EEF1E1,BID,RPL11
	GO:0044087	Regulation of cellular component biogenesis	10	787	0.0118	BAX,APP,CNOT1,FLOT1,HNRNPU,UBQLN2,MSN,CNOT2,PRKAA2,SIRT2
	GO:0051094	Positive regulation of developmental process	10	957	0.0445	ITGA5,PSEN1,BAX,PITHD1,FLOT1,FADD,HNRNPU,CAMK1,INHBA,SIRT2
	GO:0033043	Regulation of organelle organization	10	961	0.0456	BAX,CNOT1,HNRNPU,UBQLN2,MSN,CNOT2,BID,PLAUR,PRKAA2,SIRT2
	GO:0051098	Regulation of binding	9	270	3.02e-05	PSEN1,SYMPK,BAX,APP,PABPN1L,FLOT1,CAMK1,PLAUR,SIRT2
	GO:0045936	Negative regulation of phosphate metabolic process	9	329	0.00012	PSEN1,BAX,MICAL1,PPP1R8,HNRNPU,VPS25,PRKAR2A,PPP4R2,SIRT2
	GO:0043065	Positive regulation of apoptotic process	9	356	0.00021	PSEN1,BAX,FADD,EEF1E1,TIMP3,BID,CASP3,INHBA,SIRT2
	GO:0006915	Apoptotic process	9	636	0.0115	PSEN1,BAX,APP,FADD,BID,FHIT,CASP3,INHBA,UACA
	GO:0060548	Negative regulation of cell death	9	727	0.0274	ITGA5,PSEN1,BAX,MICAL1,PDE12,FADD,UBE2O,PLAUR,PRKAA2
	GO:0034250	Positive regulation of cellular amide metabolic process	8	112	7.32e-07	SLC2A13,SYNCRIP,ELAVL1,YTHDF1,HNRNPU,CASP3,CSDE1,POLDIP3
	GO:0017148	Negative regulation of translation	8	125	1.55e-06	SYNCRIP,PDE12,PABPN1L,CNOT1,YTHDF1,CNOT2,ZFP36L2,CNOT9
	GO:0034655	Nucleobase-containing compound catabolic process	8	215	6.13e-05	PDE12,PABPN1L,CNOT1,CNOT2,FHIT,CSDE1,ZFP36L2,CNOT9
	GO:0042326	Negative regulation of phosphorylation	8	278	0.00030	PSEN1,BAX,MICAL1,HNRNPU,VPS25,PRKAR2A,PPP4R2,SIRT2
	GO:2001233	Regulation of apoptotic signaling pathway	8	300	0.00048	PSEN1,BAX,FADD,EEF1E1,TIMP3,BID,INHBA,PLAUR
	GO:0045860	Positive regulation of protein kinase activity	8	325	0.00080	PSEN1,RPLP1,TAOK3,DVL3,MAP2K2,MOB1A,CAMK1,MOB2
	GO:0010498	Proteasomal protein catabolic process	8	341	0.0011	PSMB9,RCN3,ECE2,UBQLN2,PSME4,FBXO22,SIRT2,FBXL20
	GO:0006511	Ubiquitin-dependent protein catabolic process	8	516	0.0142	RNF14,ECE2,UBQLN2,VPS25,FBXO22,SIRT2,FBXL20,USP5
	GO:0043066	Negative regulation of apoptotic process	8	645	0.0496	ITGA5,PSEN1,BAX,MICAL1,FADD,UBE2O,PLAUR,PRKAA2
	GO:0006402	mRNA catabolic process	7	102	7.57e-06	PDE12,PABPN1L,CNOT1,CNOT2,CSDE1,ZFP36L2,CNOT9
	GO:0043393	Regulation of protein binding	7	147	6.49e-05	PSEN1,SYMPK,BAX,APP,PABPN1L,FLOT1,CAMK1
	GO:2000116	Regulation of cysteine-type endopeptidase activity	7	157	9.04e-05	PSMB9,BAX,MICAL1,FADD,BID,UACA,PLAUR
	GO:0045732	Positive regulation of protein catabolic process	7	169	0.00014	PSEN1,RNF14,UBQLN2,MSN,FBXO22,SIRT2,USP5
	GO:0010951	Negative regulation of endopeptidase activity	7	203	0.00039	SERPINB1,MICAL1,APP,CSTB,TIMP3,UBE2O,PLAUR
	GO:0097190	Apoptotic signaling pathway	7	228	0.00074	PSEN1,BAX,FADD,FHIT,CASP3,INHBA,UACA
	GO:0001933	Negative regulation of protein phosphorylation	7	246	0.0011	PSEN1,BAX,MICAL1,VPS25,PRKAR2A,PPP4R2,SIRT2
	GO:0010638	Positive regulation of organelle organization	7	426	0.0231	BAX,CNOT1,MSN,CNOT2,BID,PLAUR,SIRT2
	GO:0051345	Positive regulation of hydrolase activity	7	446	0.0297	BAX,RCN3,DVL3,FADD,PSME4,BID,UACA
	GO:0061157	mRNA destabilization	6	56	6.08e-06	PDE12,PABPN1L,CNOT1,YTHDF1,CNOT2,ZFP36L2
	GO:0032436	Positive regulation of proteasomal ubiquitin-dependent protein catabolic process	6	72	2.22e-05	PSEN1,RNF14,UBQLN2,FBXO22,SIRT2,USP5
	GO:0000956	Nuclear-transcribed mRNA catabolic process	6	84	4.69e-05	PDE12,PABPN1L,CNOT1,CNOT2,CSDE1,ZFP36L2
	GO:0042177	Negative regulation of protein catabolic process	6	90	6.59e-05	EIF3H,PABPN1L,TIMP3,FHIT,RPL11,SIRT2
	GO:0045727	Positive regulation of translation	6	94	7.84e-05	SYNCRIP,ELAVL1,YTHDF1,HNRNPU,CSDE1,POLDIP3
	GO:2001235	Positive regulation of apoptotic signaling pathway	6	109	0.00016	BAX,FADD,EEF1E1,TIMP3,BID,INHBA
	GO:0010952	Positive regulation of peptidase activity	6	133	0.00043	BAX,RCN3,FADD,PSME4,BID,UACA
	GO:1902115	Regulation of organelle assembly	6	175	0.0017	CNOT1,HNRNPU,UBQLN2,MSN,CNOT2,PRKAA2
	GO:0071900	Regulation of protein serine/threonine kinase activity	6	293	0.0198	PSEN1,TAOK3,DVL3,MAP2K2,PRKAR2A,CAMK1
	GO:0071407	Cellular response to organic cyclic compound	6	323	0.0308	PDE12,FLOT1,HNRNPU,MSN,SIRT2,ZFP36L2
	GO:1900151	Regulation of nuclear-transcribed mRNA catabolic process, deadenylation-dependent decay	5	19	1.69e-06	SYNCRIP,CNOT1,HNRNPU,CSDE1,ZFP36L2
	GO:0000288	Nuclear-transcribed mRNA catabolic process, deadenylation-dependent decay	5	33	1.66e-05	PDE12,PABPN1L,CNOT1,CNOT2,ZFP36L2
	GO:2000059	Negative regulation of ubiquitin-dependent protein catabolic process	5	46	6.34e-05	PSEN1,EIF3H,PABPN1L,FHIT,RPL11
	GO:0051100	Negative regulation of binding	5	113	0.0025	PSEN1,SYMPK,BAX,PABPN1L,CAMK1
	GO:0051099	Positive regulation of binding	5	133	0.0048	PSEN1,APP,FLOT1,PLAUR,SIRT2
	GO:0043281	Regulation of cysteine-type endopeptidase activity involved in apoptotic process	5	139	0.0058	BAX,MICAL1,BID,UACA,PLAUR
	GO:0071902	Positive regulation of protein serine/threonine kinase activity	5	174	0.0143	PSEN1,TAOK3,DVL3,MAP2K2,CAMK1
	GO:0022411	Cellular component disassembly	5	231	0.0429	MICAL1,MCTS1,FLOT1,MTIF3,PRKAA2
	GO:0042110	T cell activation	5	239	0.0487	PSEN1,BAX,FADD,MSN,ZFP36L2
	GO:0032435	Negative regulation of proteasomal ubiquitin-dependent protein catabolic process	4	37	0.00064	EIF3H,PABPN1L,FHIT,RPL11
	GO:2001238	Positive regulation of extrinsic apoptotic signaling pathway	4	40	0.00083	FADD,TIMP3,BID,INHBA
	GO:0048255	mRNA stabilization	4	46	0.0013	SYNCRIP,ELAVL1,HNRNPU,CSDE1
	GO:0033143	Regulation of intracellular steroid hormone receptor signaling pathway	4	56	0.0027	RNF14,CNOT1,CNOT2,CNOT9
	GO:0042058	Regulation of epidermal growth factor receptor signaling pathway	4	57	0.0028	PSEN1,VPS25,PLAUR,CNOT9
	GO:0032091	Negative regulation of protein binding	4	64	0.0041	SYMPK,BAX,PABPN1L,CAMK1
	GO:0051402	Neuron apoptotic process	4	72	0.0060	PSEN1,BAX,APP,FADD
	GO:2000243	Positive regulation of reproductive process	4	75	0.0069	BAX,PRKAR2A,INHBA,SIRT2
	GO:0021782	Glial cell development	4	77	0.0074	PSEN1,APP,EIF2B1,SIRT2
	GO:0002181	Cytoplasmic translation	4	93	0.0140	RPLP1,EIF3H,MCTS1,EIF3J
	GO:2001056	Positive regulation of cysteine-type endopeptidase activity	4	97	0.0160	BAX,FADD,BID,UACA
	GO:0033135	Regulation of peptidyl-serine phosphorylation	4	117	0.0297	BAX,APP,CAMK1,CNOT9
	GO:0006403	RNA localization	4	139	0.0496	FLOT1,HNRNPU,QKI,POLDIP3
	GO:1900152	Negative regulation of nuclear-transcribed mRNA catabolic process, deadenylation-dependent decay	3	7	0.00030	SYNCRIP,HNRNPU,CSDE1
	GO:0033147	Negative regulation of intracellular estrogen receptor signaling pathway	3	10	0.00063	CNOT1,CNOT2,CNOT9
	GO:2000767	Positive regulation of cytoplasmic translation	3	10	0.00063	SYNCRIP,HNRNPU,CSDE1
	GO:0070934	CRD-mediated mRNA stabilization	3	11	0.00078	SYNCRIP,HNRNPU,CSDE1
	GO:0090200	Positive regulation of release of cytochrome c from mitochondria	3	19	0.0029	BAX,BID,PLAUR
	GO:0032469	Endoplasmic reticulum calcium ion homeostasis	3	21	0.0037	PSEN1,BAX,APP
	GO:0007176	Regulation of epidermal growth factor-activated receptor activity	3	24	0.0051	PSEN1,APP,VPS25
	GO:2000036	Regulation of stem cell population maintenance	3	28	0.0074	ELAVL1,CNOT1,CNOT2
	GO:0002183	Cytoplasmic translational initiation	3	29	0.0079	EIF3H,MCTS1,EIF3J
	GO:2000401	Regulation of lymphocyte migration	3	55	0.0389	APP,FADD,MSN
	GO:0002265	Astrocyte activation involved in immune response	2	2	0.0037	PSEN1,APP
	GO:0051563	Smooth endoplasmic reticulum calcium ion homeostasis	2	2	0.0037	PSEN1,APP
	GO:1905908	Positive regulation of amyloid fibril formation	2	2	0.0037	PSEN1,APP
	GO:0051987	Positive regulation of attachment of spindle microtubules to kinetochore	2	6	0.0143	HNRNPU,SIRT2
	GO:0010606	Positive regulation of cytoplasmic mRNA processing body assembly	2	7	0.0179	CNOT1,CNOT2
	GO:0032790	Ribosome disassembly	2	8	0.0218	MCTS1,MTIF3
	GO:1990535	Neuron projection maintenance	2	8	0.0218	PSEN1,APP
	GO:0045821	Positive regulation of glycolytic process	2	10	0.0307	PSEN1,APP
	GO:0075522	IRES-dependent viral translational initiation	2	10	0.0307	MCTS1,CSDE1
	GO:0097049	Motor neuron apoptotic process	2	10	0.0307	BAX,FADD
	GO:0007175	Negative regulation of epidermal growth factor-activated receptor activity	2	12	0.0403	PSEN1,VPS25
	GO:1900153	Positive regulation of nuclear-transcribed mRNA catabolic process, deadenylation-dependent decay	2	12	0.0403	CNOT1,ZFP36L2
	GO:1902004	Positive regulation of amyloid-beta formation	2	12	0.0403	SLC2A13,CASP3
	GO:2001267	Regulation of cysteine-type endopeptidase activity involved in apoptotic signaling pathway	2	12	0.0403	BAX,PLAUR
	#term ID	subcategory term description	observed gene count	background gene count	false discovery rate	matching proteins
	GO:0050793	Regulation of developmental process	19	1850	8.65e-17	ITGA5,PSEN1,BAX,APP,ELAVL1,PITHD1,CNOT1,DVL3,GLG1,FLOT1,FADD,HNRNPU,MSN,CNOT2,CAMK1,INHBA,FBXO22,SIRT2,ZFP36L2
	Subcategories
		#term ID	subcategory term description	observed gene count	background gene count	false discovery rate	matching proteins
		GO:0051246	Regulation of protein metabolic process	19	2118	5.58e-16	ITGA5,PSEN1,BAX,APP,ELAVL1,PITHD1,CNOT1,DVL3,GLG1,FLOT1,FADD,HNRNPU,MSN,CNOT2,CAMK1,INHBA,FBXO22,SIRT2,ZFP36L2
		GO:0050794	Regulation of cellular process	19	10711	0.00029	ITGA5,PSEN1,BAX,APP,ELAVL1,PITHD1,CNOT1,DVL3,GLG1,FLOT1,FADD,HNRNPU,MSN,CNOT2,CAMK1,INHBA,FBXO22,SIRT2,ZFP36L2
		GO:0051173	Positive regulation of nitrogen compound metabolic process	18	2564	1.92e-12	ITGA5,PSEN1,BAX,APP,ELAVL1,PITHD1,CNOT1,DVL3,FLOT1,FADD,HNRNPU,MSN,CNOT2,CAMK1,INHBA,FBXO22,SIRT2,ZFP36L2
		GO:0010604	Positive regulation of macromolecule metabolic process	18	2877	1.12e-11	ITGA5,PSEN1,BAX,APP,ELAVL1,PITHD1,CNOT1,DVL3,FLOT1,FADD,HNRNPU,MSN,CNOT2,CAMK1,INHBA,FBXO22,SIRT2,ZFP36L2
		GO:0048522	Positive regulation of cellular process	18	4522	1.14e-08	ITGA5,PSEN1,BAX,APP,ELAVL1,PITHD1,CNOT1,DVL3,FLOT1,FADD,HNRNPU,MSN,CNOT2,CAMK1,INHBA,FBXO22,SIRT2,ZFP36L2
		GO:0031325	Positive regulation of cellular metabolic process	17	2536	4.50e-11	ITGA5,PSEN1,BAX,APP,ELAVL1,PITHD1,CNOT1,DVL3,FLOT1,FADD,HNRNPU,CNOT2,CAMK1,INHBA,FBXO22,SIRT2,ZFP36L2
		GO:0048856	Anatomical structure development	16	3900	4.67e-07	ITGA5,PSEN1,BAX,APP,PITHD1,CNOT1,DVL3,GLG1,FLOT1,FADD,HNRNPU,MSN,CNOT2,INHBA,SIRT2,ZFP36L2
		GO:0010468	Regulation of gene expression	16	4204	1.20e-06	PSEN1,APP,ELAVL1,PITHD1,CNOT1,DVL3,GLG1,FLOT1,FADD,HNRNPU,MSN,CNOT2,CAMK1,INHBA,SIRT2,ZFP36L2
		GO:0019219	Regulation of nucleobase-containing compound metabolic process	15	3498	1.39e-06	PSEN1,BAX,APP,ELAVL1,PITHD1,CNOT1,DVL3,FLOT1,FADD,HNRNPU,CNOT2,CAMK1,INHBA,SIRT2,ZFP36L2
		GO:0032501	Multicellular organismal process	15	5975	0.00068	ITGA5,PSEN1,BAX,APP,PITHD1,CNOT1,DVL3,GLG1,FLOT1,FADD,HNRNPU,CNOT2,INHBA,SIRT2,ZFP36L2
		GO:0051716	Cellular response to stimulus	15	6373	0.0014	ITGA5,PSEN1,BAX,APP,DVL3,GLG1,FLOT1,FADD,HNRNPU,MSN,CAMK1,INHBA,FBXO22,SIRT2,ZFP36L2
		GO:0051247	Positive regulation of protein metabolic process	14	1168	4.10e-11	ITGA5,PSEN1,BAX,APP,ELAVL1,DVL3,FLOT1,FADD,HNRNPU,MSN,CAMK1,INHBA,FBXO22,SIRT2
		GO:0030154	Cell differentiation	14	2708	8.73e-07	ITGA5,PSEN1,BAX,APP,PITHD1,CNOT1,FLOT1,FADD,HNRNPU,MSN,CNOT2,INHBA,SIRT2,ZFP36L2
		GO:0065008	Regulation of biological quality	14	2874	1.49e-06	PSEN1,BAX,APP,ELAVL1,CNOT1,DVL3,FLOT1,FADD,HNRNPU,MSN,CNOT2,CAMK1,INHBA,ZFP36L2
		GO:0007275	Multicellular organism development	14	3204	5.54e-06	ITGA5,PSEN1,BAX,APP,CNOT1,DVL3,GLG1,FLOT1,FADD,HNRNPU,CNOT2,INHBA,SIRT2,ZFP36L2
		GO:0051252	Regulation of RNA metabolic process	14	3242	6.29e-06	PSEN1,APP,ELAVL1,PITHD1,CNOT1,DVL3,FLOT1,FADD,HNRNPU,CNOT2,CAMK1,INHBA,SIRT2,ZFP36L2
		GO:0010556	Regulation of macromolecule biosynthetic process	14	3422	1.18e-05	PSEN1,APP,ELAVL1,PITHD1,CNOT1,DVL3,FLOT1,FADD,HNRNPU,CNOT2,CAMK1,INHBA,SIRT2,ZFP36L2
		GO:0031326	Regulation of cellular biosynthetic process	14	3538	1.74e-05	PSEN1,APP,ELAVL1,PITHD1,CNOT1,DVL3,FLOT1,FADD,HNRNPU,CNOT2,CAMK1,INHBA,SIRT2,ZFP36L2
		GO:0045935	Positive regulation of nucleobase-containing compound metabolic process	13	1682	5.95e-08	PSEN1,BAX,APP,PITHD1,CNOT1,DVL3,FADD,HNRNPU,CNOT2,CAMK1,INHBA,SIRT2,ZFP36L2
		GO:0051239	Regulation of multicellular organismal process	13	2026	4.58e-07	ITGA5,PSEN1,APP,ELAVL1,PITHD1,CNOT1,GLG1,FLOT1,FADD,CNOT2,INHBA,SIRT2,ZFP36L2
		GO:0048523	Negative regulation of cellular process	13	3695	0.00020	ITGA5,PSEN1,BAX,APP,ELAVL1,CNOT1,GLG1,FADD,HNRNPU,CNOT2,INHBA,SIRT2,ZFP36L2
		GO:0007154	Cell communication	13	5283	0.0050	ITGA5,PSEN1,BAX,APP,DVL3,GLG1,FLOT1,FADD,CAMK1,INHBA,FBXO22,SIRT2,ZFP36L2
		GO:0043170	Macromolecule metabolic process	13	5771	0.0106	PSEN1,BAX,APP,CNOT1,GLG1,FADD,HNRNPU,CNOT2,CAMK1,INHBA,FBXO22,SIRT2,ZFP36L2
		GO:0006807	Nitrogen compound metabolic process	13	6456	0.0259	PSEN1,BAX,APP,CNOT1,GLG1,FADD,HNRNPU,CNOT2,CAMK1,INHBA,FBXO22,SIRT2,ZFP36L2
		GO:0044238	Primary metabolic process	13	6988	0.0495	PSEN1,BAX,APP,CNOT1,GLG1,FADD,HNRNPU,CNOT2,CAMK1,INHBA,FBXO22,SIRT2,ZFP36L2
		GO:0009894	Regulation of catabolic process	12	761	2.69e-10	PSEN1,BAX,APP,ELAVL1,PITHD1,CNOT1,HNRNPU,MSN,CNOT2,FBXO22,SIRT2,ZFP36L2
		GO:0051254	Positive regulation of RNA metabolic process	12	1501	2.96e-07	PSEN1,APP,PITHD1,CNOT1,DVL3,FADD,HNRNPU,CNOT2,CAMK1,INHBA,SIRT2,ZFP36L2
		GO:0048731	System development	12	2889	0.00015	ITGA5,PSEN1,BAX,APP,DVL3,GLG1,FLOT1,FADD,HNRNPU,INHBA,SIRT2,ZFP36L2
		GO:0006355	Regulation of transcription, DNA-templated	12	2976	0.00019	PSEN1,APP,PITHD1,CNOT1,DVL3,FLOT1,FADD,HNRNPU,CNOT2,CAMK1,INHBA,SIRT2
		GO:0007165	Signal transduction	12	4848	0.0101	ITGA5,PSEN1,BAX,APP,DVL3,GLG1,FLOT1,FADD,CAMK1,INHBA,SIRT2,ZFP36L2
		GO:0045595	Regulation of cell differentiation	11	1142	3.18e-07	PSEN1,APP,PITHD1,GLG1,FADD,HNRNPU,CAMK1,INHBA,FBXO22,SIRT2,ZFP36L2
		GO:0009653	Anatomical structure morphogenesis	11	1792	1.74e-05	ITGA5,PSEN1,BAX,APP,CNOT1,DVL3,GLG1,FLOT1,MSN,CNOT2,INHBA
		GO:0051128	Regulation of cellular component organization	11	1806	1.80e-05	PSEN1,BAX,APP,CNOT1,FLOT1,HNRNPU,MSN,CNOT2,CAMK1,INHBA,SIRT2
		GO:0048583	Regulation of response to stimulus	11	3068	0.0013	PSEN1,BAX,APP,CNOT1,DVL3,GLG1,FLOT1,FADD,CNOT2,INHBA,SIRT2
		GO:0031329	Regulation of cellular catabolic process	10	594	1.84e-08	PSEN1,BAX,APP,ELAVL1,CNOT1,HNRNPU,CNOT2,FBXO22,SIRT2,ZFP36L2
		GO:0051094	Positive regulation of developmental process	10	957	9.78e-07	ITGA5,PSEN1,BAX,PITHD1,FLOT1,FADD,HNRNPU,CAMK1,INHBA,SIRT2
		GO:0042325	Regulation of phosphorylation	10	1001	1.39e-06	ITGA5,PSEN1,BAX,APP,DVL3,FLOT1,HNRNPU,CAMK1,INHBA,SIRT2
		GO:0010557	Positive regulation of macromolecule biosynthetic process	10	1550	4.77e-05	PSEN1,APP,ELAVL1,PITHD1,DVL3,FADD,HNRNPU,CAMK1,INHBA,SIRT2
		GO:0031328	Positive regulation of cellular biosynthetic process	10	1622	7.00e-05	PSEN1,APP,ELAVL1,PITHD1,DVL3,FADD,HNRNPU,CAMK1,INHBA,SIRT2
		GO:0051172	Negative regulation of nitrogen compound metabolic process	10	1912	0.00022	PSEN1,BAX,APP,ELAVL1,CNOT1,GLG1,HNRNPU,CNOT2,SIRT2,ZFP36L2
		GO:0006357	Regulation of transcription by RNA polymerase II	10	2184	0.00060	PSEN1,APP,CNOT1,DVL3,FADD,HNRNPU,CNOT2,CAMK1,INHBA,SIRT2
		GO:0010605	Negative regulation of macromolecule metabolic process	10	2197	0.00062	PSEN1,BAX,APP,ELAVL1,CNOT1,GLG1,HNRNPU,CNOT2,SIRT2,ZFP36L2
		GO:0009966	Regulation of signal transduction	10	2304	0.00087	PSEN1,BAX,APP,CNOT1,DVL3,GLG1,FLOT1,FADD,CNOT2,INHBA
		GO:0042221	Response to chemical	10	3920	0.0286	PSEN1,BAX,APP,GLG1,FLOT1,HNRNPU,MSN,INHBA,SIRT2,ZFP36L2
		GO:0009896	Positive regulation of catabolic process	9	402	1.99e-08	PSEN1,BAX,APP,CNOT1,MSN,CNOT2,FBXO22,SIRT2,ZFP36L2
		GO:0051130	Positive regulation of cellular component organization	9	813	3.93e-06	PSEN1,BAX,APP,CNOT1,FLOT1,MSN,CNOT2,CAMK1,SIRT2
		GO:0001932	Regulation of protein phosphorylation	9	879	7.05e-06	ITGA5,PSEN1,BAX,APP,DVL3,FLOT1,CAMK1,INHBA,SIRT2
		GO:0002682	Regulation of immune system process	9	1090	3.47e-05	PSEN1,BAX,APP,PITHD1,FLOT1,FADD,MSN,INHBA,ZFP36L2
		GO:0045893	Positive regulation of transcription, DNA-templated	9	1395	0.00019	PSEN1,APP,PITHD1,DVL3,FADD,HNRNPU,CAMK1,INHBA,SIRT2
		GO:0071310	Cellular response to organic substance	9	1497	0.00028	PSEN1,BAX,APP,GLG1,FLOT1,HNRNPU,MSN,SIRT2,ZFP36L2
		GO:0007166	Cell surface receptor signaling pathway	9	1655	0.00057	ITGA5,PSEN1,BAX,APP,DVL3,GLG1,FADD,INHBA,SIRT2
		GO:0048513	Animal organ development	9	2399	0.0059	PSEN1,BAX,APP,GLG1,FADD,HNRNPU,MSN,INHBA,ZFP36L2
		GO:0065009	Regulation of molecular function	9	2468	0.0070	PSEN1,BAX,APP,DVL3,FLOT1,FADD,HNRNPU,CAMK1,SIRT2
		GO:0006950	Response to stress	9	2589	0.0095	ITGA5,PSEN1,BAX,APP,FLOT1,FADD,FBXO22,SIRT2,ZFP36L2
		GO:0006810	Transport	9	3282	0.0345	PSEN1,BAX,APP,ELAVL1,FLOT1,HNRNPU,CAMK1,INHBA,FBXO22
		GO:0031331	Positive regulation of cellular catabolic process	8	324	1.30e-07	PSEN1,BAX,APP,CNOT1,CNOT2,FBXO22,SIRT2,ZFP36L2
		GO:0030162	Regulation of proteolysis	8	606	7.70e-06	PSEN1,BAX,APP,PITHD1,GLG1,FADD,FBXO22,SIRT2
		GO:0044087	Regulation of cellular component biogenesis	8	787	4.29e-05	BAX,APP,CNOT1,FLOT1,HNRNPU,MSN,CNOT2,SIRT2
		GO:0051248	Negative regulation of protein metabolic process	8	822	5.74e-05	PSEN1,BAX,APP,CNOT1,GLG1,CNOT2,SIRT2,ZFP36L2
		GO:0010628	Positive regulation of gene expression	8	873	8.40e-05	PSEN1,APP,ELAVL1,FLOT1,FADD,HNRNPU,MSN,INHBA
		GO:2000026	Regulation of multicellular organismal development	8	1013	0.00020	ITGA5,PSEN1,PITHD1,GLG1,FADD,INHBA,SIRT2,ZFP36L2
		GO:0044093	Positive regulation of molecular function	8	1235	0.00064	PSEN1,BAX,APP,DVL3,FLOT1,FADD,CAMK1,SIRT2
		GO:0048468	Cell development	8	1358	0.0011	PSEN1,BAX,APP,PITHD1,FLOT1,HNRNPU,MSN,SIRT2
		GO:0032879	Regulation of localization	8	1587	0.0027	PSEN1,BAX,DVL3,FLOT1,HNRNPU,MSN,CAMK1,INHBA
		GO:0031324	Negative regulation of cellular metabolic process	8	1773	0.0050	PSEN1,BAX,ELAVL1,CNOT1,HNRNPU,CNOT2,SIRT2,ZFP36L2
		GO:0051641	Cellular localization	8	2241	0.0167	PSEN1,BAX,APP,ELAVL1,FLOT1,HNRNPU,CAMK1,FBXO22
		GO:0001934	Positive regulation of protein phosphorylation	7	597	0.00010	ITGA5,PSEN1,APP,DVL3,FLOT1,CAMK1,INHBA
		GO:0010629	Negative regulation of gene expression	7	679	0.00020	PSEN1,APP,ELAVL1,CNOT1,GLG1,CNOT2,ZFP36L2
		GO:0009790	Embryo development	7	858	0.00066	ITGA5,PSEN1,BAX,CNOT1,DVL3,CNOT2,INHBA
		GO:0045944	Positive regulation of transcription by RNA polymerase II	7	1035	0.0018	APP,DVL3,FADD,HNRNPU,CAMK1,INHBA,SIRT2
		GO:0046907	Intracellular transport	7	1150	0.0030	PSEN1,BAX,APP,ELAVL1,HNRNPU,CAMK1,FBXO22
		GO:0009967	Positive regulation of signal transduction	7	1176	0.0033	PSEN1,BAX,APP,DVL3,FLOT1,FADD,INHBA
		GO:0007399	Nervous system development	7	1516	0.0111	PSEN1,BAX,APP,DVL3,FLOT1,INHBA,SIRT2
		GO:0009056	Catabolic process	7	1616	0.0145	PSEN1,BAX,CNOT1,CNOT2,FBXO22,SIRT2,ZFP36L2
		GO:0002376	Immune system process	7	1644	0.0158	PSEN1,BAX,APP,FADD,MSN,INHBA,ZFP36L2
		GO:0050790	Regulation of catalytic activity	7	1879	0.0286	PSEN1,BAX,APP,DVL3,FADD,HNRNPU,CAMK1
		GO:0022607	Cellular component assembly	7	1943	0.0337	ITGA5,PSEN1,APP,ELAVL1,FLOT1,FADD,SIRT2
		GO:0051098	Regulation of binding	6	270	2.64e-05	PSEN1,BAX,APP,FLOT1,CAMK1,SIRT2
		GO:0006417	Regulation of translation	6	355	0.00010	APP,ELAVL1,CNOT1,HNRNPU,CNOT2,ZFP36L2
		GO:0045321	Leukocyte activation	6	424	0.00021	PSEN1,BAX,APP,FADD,MSN,ZFP36L2
		GO:0030097	Hemopoiesis	6	522	0.00057	PSEN1,BAX,APP,FADD,INHBA,ZFP36L2
		GO:0045597	Positive regulation of cell differentiation	6	619	0.0012	PITHD1,FADD,HNRNPU,CAMK1,INHBA,SIRT2
		GO:0051093	Negative regulation of developmental process	6	653	0.0015	PSEN1,APP,HNRNPU,INHBA,SIRT2,ZFP36L2
		GO:0048646	Anatomical structure formation involved in morphogenesis	6	722	0.0024	ITGA5,PSEN1,CNOT1,DVL3,CNOT2,INHBA
		GO:0071495	Cellular response to endogenous stimulus	6	778	0.0033	PSEN1,APP,GLG1,HNRNPU,SIRT2,ZFP36L2
		GO:0051726	Regulation of cell cycle	6	852	0.0048	BAX,APP,HNRNPU,INHBA,SIRT2,ZFP36L2
		GO:0033043	Regulation of organelle organization	6	961	0.0081	BAX,CNOT1,HNRNPU,MSN,CNOT2,SIRT2
		GO:0022008	Neurogenesis	6	1026	0.0104	PSEN1,BAX,APP,FLOT1,INHBA,SIRT2
		GO:0042981	Regulation of apoptotic process	6	1043	0.0111	ITGA5,PSEN1,BAX,FADD,INHBA,SIRT2
		GO:0051240	Positive regulation of multicellular organismal process	6	1058	0.0118	ITGA5,PSEN1,APP,FLOT1,FADD,INHBA
		GO:0051253	Negative regulation of RNA metabolic process	6	1118	0.0143	PSEN1,ELAVL1,CNOT1,HNRNPU,CNOT2,SIRT2
		GO:0010558	Negative regulation of macromolecule biosynthetic process	6	1181	0.0177	PSEN1,CNOT1,HNRNPU,CNOT2,SIRT2,ZFP36L2
		GO:0042127	Regulation of cell population proliferation	6	1180	0.0177	BAX,APP,FADD,HNRNPU,INHBA,SIRT2
		GO:0035556	Intracellular signal transduction	6	1207	0.0195	PSEN1,BAX,DVL3,FLOT1,SIRT2,ZFP36L2
		GO:0031327	Negative regulation of cellular biosynthetic process	6	1222	0.0205	PSEN1,CNOT1,HNRNPU,CNOT2,SIRT2,ZFP36L2
		GO:0048585	Negative regulation of response to stimulus	6	1252	0.0224	PSEN1,BAX,CNOT1,GLG1,CNOT2,SIRT2
		GO:0051049	Regulation of transport	6	1269	0.0236	PSEN1,BAX,FLOT1,MSN,CAMK1,INHBA
		GO:0016070	RNA metabolic process	6	1301	0.0263	APP,CNOT1,HNRNPU,CNOT2,INHBA,ZFP36L2
		GO:1902531	Regulation of intracellular signal transduction	6	1306	0.0268	PSEN1,BAX,APP,DVL3,FLOT1,FADD
		GO:0009888	Tissue development	6	1315	0.0275	ITGA5,PSEN1,DVL3,HNRNPU,MSN,INHBA
		GO:0044248	Cellular catabolic process	6	1329	0.0283	PSEN1,CNOT1,CNOT2,FBXO22,SIRT2,ZFP36L2
		GO:1901575	Organic substance catabolic process	6	1401	0.0346	BAX,CNOT1,CNOT2,FBXO22,SIRT2,ZFP36L2
		GO:0043488	Regulation of mRNA stability	5	125	2.18e-05	ELAVL1,CNOT1,HNRNPU,CNOT2,ZFP36L2
		GO:0043393	Regulation of protein binding	5	147	4.27e-05	PSEN1,BAX,APP,FLOT1,CAMK1
		GO:0042110	T cell activation	5	239	0.00027	PSEN1,BAX,FADD,MSN,ZFP36L2
		GO:0045862	Positive regulation of proteolysis	5	286	0.00057	PSEN1,BAX,FADD,FBXO22,SIRT2
		GO:0042176	Regulation of protein catabolic process	5	295	0.00062	PSEN1,PITHD1,MSN,FBXO22,SIRT2
		GO:0002521	Leukocyte differentiation	5	313	0.00076	PSEN1,BAX,APP,FADD,ZFP36L2
		GO:0071407	Cellular response to organic cyclic compound	5	323	0.00087	FLOT1,HNRNPU,MSN,SIRT2,ZFP36L2
		GO:0043065	Positive regulation of apoptotic process	5	356	0.0013	PSEN1,BAX,FADD,INHBA,SIRT2
		GO:0044089	Positive regulation of cellular component biogenesis	5	396	0.0019	BAX,CNOT1,FLOT1,MSN,CNOT2
		GO:0010638	Positive regulation of organelle organization	5	426	0.0025	BAX,CNOT1,MSN,CNOT2,SIRT2
		GO:0048729	Tissue morphogenesis	5	456	0.0032	ITGA5,PSEN1,DVL3,MSN,INHBA
		GO:0048598	Embryonic morphogenesis	5	476	0.0036	ITGA5,PSEN1,BAX,DVL3,INHBA
		GO:0045596	Negative regulation of cell differentiation	5	488	0.0040	PSEN1,APP,HNRNPU,SIRT2,ZFP36L2
		GO:0016071	mRNA metabolic process	5	502	0.0045	APP,CNOT1,HNRNPU,CNOT2,ZFP36L2
		GO:0010564	Regulation of cell cycle process	5	562	0.0067	APP,HNRNPU,INHBA,SIRT2,ZFP36L2
		GO:0051050	Positive regulation of transport	5	615	0.0094	PSEN1,BAX,FLOT1,MSN,CAMK1
		GO:0043549	Regulation of kinase activity	5	619	0.0095	PSEN1,APP,DVL3,HNRNPU,CAMK1
		GO:0006915	Apoptotic process	5	636	0.0104	PSEN1,BAX,APP,FADD,INHBA
		GO:0044265	Cellular macromolecule catabolic process	5	677	0.0126	CNOT1,CNOT2,FBXO22,SIRT2,ZFP36L2
		GO:0060341	Regulation of cellular localization	5	728	0.0160	PSEN1,BAX,DVL3,MSN,CAMK1
		GO:0000122	Negative regulation of transcription by RNA polymerase II	5	738	0.0167	PSEN1,CNOT1,HNRNPU,CNOT2,SIRT2
		GO:1902533	Positive regulation of intracellular signal transduction	5	765	0.0190	PSEN1,BAX,APP,DVL3,FADD
		GO:0009887	Animal organ morphogenesis	5	792	0.0214	PSEN1,BAX,GLG1,MSN,INHBA
		GO:0060429	Epithelium development	5	811	0.0232	ITGA5,PSEN1,DVL3,MSN,INHBA
		GO:0044092	Negative regulation of molecular function	5	852	0.0275	PSEN1,BAX,APP,HNRNPU,CAMK1
		GO:0048699	Generation of neurons	5	906	0.0337	PSEN1,BAX,APP,FLOT1,INHBA
		GO:0043085	Positive regulation of catalytic activity	5	912	0.0342	PSEN1,BAX,DVL3,FADD,CAMK1
		GO:0009968	Negative regulation of signal transduction	5	987	0.0452	PSEN1,BAX,CNOT1,GLG1,CNOT2
		GO:0051402	Neuron apoptotic process	4	72	0.00011	PSEN1,BAX,APP,FADD
		GO:0051099	Positive regulation of binding	4	133	0.00066	PSEN1,APP,FLOT1,SIRT2
		GO:0061136	Regulation of proteasomal protein catabolic process	4	160	0.0012	PSEN1,PITHD1,FBXO22,SIRT2
		GO:0045732	Positive regulation of protein catabolic process	4	169	0.0014	PSEN1,MSN,FBXO22,SIRT2
		GO:1902115	Regulation of organelle assembly	4	175	0.0016	CNOT1,HNRNPU,MSN,CNOT2
		GO:0031330	Negative regulation of cellular catabolic process	4	186	0.0019	PSEN1,ELAVL1,HNRNPU,SIRT2
		GO:0097190	Apoptotic signaling pathway	4	228	0.0034	PSEN1,BAX,FADD,INHBA
		GO:1903131	Mononuclear cell differentiation	4	252	0.0046	PSEN1,BAX,FADD,ZFP36L2
		GO:0030900	Forebrain development	4	273	0.0058	PSEN1,BAX,APP,INHBA
		GO:0042326	Negative regulation of phosphorylation	4	278	0.0061	PSEN1,BAX,HNRNPU,SIRT2
		GO:0048732	Gland development	4	277	0.0061	PSEN1,BAX,FADD,MSN
		GO:1903706	Regulation of hemopoiesis	4	278	0.0061	PITHD1,FADD,INHBA,ZFP36L2
		GO:2001233	Regulation of apoptotic signaling pathway	4	300	0.0077	PSEN1,BAX,FADD,INHBA
		GO:0001819	Positive regulation of cytokine production	4	358	0.0125	PSEN1,APP,FLOT1,FADD
		GO:0002009	Morphogenesis of an epithelium	4	372	0.0137	ITGA5,PSEN1,DVL3,MSN
		GO:0007346	Regulation of mitotic cell cycle	4	383	0.0147	APP,HNRNPU,INHBA,ZFP36L2
		GO:1901699	Cellular response to nitrogen compound	4	430	0.0205	PSEN1,APP,FLOT1,SIRT2
		GO:0008285	Negative regulation of cell population proliferation	4	496	0.0301	BAX,APP,INHBA,SIRT2
		GO:0035239	Tube morphogenesis	4	514	0.0337	ITGA5,PSEN1,BAX,DVL3
		GO:0045859	Regulation of protein kinase activity	4	519	0.0344	PSEN1,APP,DVL3,CAMK1
		GO:0043009	Chordate embryonic development	4	542	0.0390	PSEN1,CNOT1,DVL3,CNOT2
		GO:1900151	Regulation of nuclear-transcribed mRNA catabolic process, deadenylation-dependent decay	3	19	0.00017	CNOT1,HNRNPU,ZFP36L2
		GO:0032469	Endoplasmic reticulum calcium ion homeostasis	3	21	0.00019	PSEN1,BAX,APP
		GO:2000036	Regulation of stem cell population maintenance	3	28	0.00035	ELAVL1,CNOT1,CNOT2
		GO:0000288	Nuclear-transcribed mRNA catabolic process, deadenylation-dependent decay	3	33	0.00054	CNOT1,CNOT2,ZFP36L2
		GO:2000401	Regulation of lymphocyte migration	3	55	0.0016	APP,FADD,MSN
		GO:0032760	Positive regulation of tumor necrosis factor production	3	63	0.0022	PSEN1,APP,FADD
		GO:0032092	Positive regulation of protein binding	3	72	0.0030	PSEN1,APP,FLOT1
		GO:0032436	Positive regulation of proteasomal ubiquitin-dependent protein catabolic process	3	72	0.0030	PSEN1,FBXO22,SIRT2
		GO:1902117	Positive regulation of organelle assembly	3	75	0.0033	CNOT1,MSN,CNOT2
		GO:2000243	Positive regulation of reproductive process	3	75	0.0033	BAX,INHBA,SIRT2
		GO:0021782	Glial cell development	3	77	0.0035	PSEN1,APP,SIRT2
		GO:0045639	Positive regulation of myeloid cell differentiation	3	82	0.0040	PITHD1,FADD,INHBA
		GO:0097191	Extrinsic apoptotic signaling pathway	3	88	0.0046	BAX,FADD,INHBA
		GO:2001235	Positive regulation of apoptotic signaling pathway	3	109	0.0075	BAX,FADD,INHBA
		GO:0045598	Regulation of fat cell differentiation	3	113	0.0081	HNRNPU,SIRT2,ZFP36L2
		GO:0051100	Negative regulation of binding	3	113	0.0081	PSEN1,BAX,CAMK1
		GO:0033135	Regulation of peptidyl-serine phosphorylation	3	117	0.0088	BAX,APP,CAMK1
		GO:0032388	Positive regulation of intracellular transport	3	133	0.0114	PSEN1,MSN,CAMK1
		GO:0016485	Protein processing	3	146	0.0137	PSEN1,GLG1,FADD
		GO:0007611	Learning or memory	3	163	0.0172	ITGA5,PSEN1,APP
		GO:0071902	Positive regulation of protein serine/threonine kinase activity	3	174	0.0200	PSEN1,DVL3,CAMK1
		GO:0021537	Telencephalon development	3	182	0.0219	PSEN1,BAX,INHBA
		GO:0050730	Regulation of peptidyl-tyrosine phosphorylation	3	196	0.0259	ITGA5,PSEN1,APP
		GO:0060249	Anatomical structure homeostasis	3	200	0.0270	PSEN1,BAX,APP
		GO:0090068	Positive regulation of cell cycle process	3	205	0.0283	APP,HNRNPU,SIRT2
		GO:0006913	Nucleocytoplasmic transport	3	207	0.0286	ELAVL1,CAMK1,FBXO22
		GO:0030098	Lymphocyte differentiation	3	219	0.0324	BAX,FADD,ZFP36L2
		GO:0006979	Response to oxidative stress	3	225	0.0343	PSEN1,APP,SIRT2
		GO:0001933	Negative regulation of protein phosphorylation	3	246	0.0418	PSEN1,BAX,SIRT2
		GO:0009611	Response to wounding	3	246	0.0418	ITGA5,BAX,ZFP36L2
		GO:1901990	Regulation of mitotic cell cycle phase transition	3	251	0.0439	APP,INHBA,ZFP36L2
		GO:0002265	Astrocyte activation involved in immune response	2	2	0.00057	PSEN1,APP
		GO:0051563	Smooth endoplasmic reticulum calcium ion homeostasis	2	2	0.00057	PSEN1,APP
		GO:1905908	Positive regulation of amyloid fibril formation	2	2	0.00057	PSEN1,APP
		GO:0051987	Positive regulation of attachment of spindle microtubules to kinetochore	2	6	0.0018	HNRNPU,SIRT2
		GO:0010606	Positive regulation of cytoplasmic mRNA processing body assembly	2	7	0.0022	CNOT1,CNOT2
		GO:1990535	Neuron projection maintenance	2	8	0.0027	PSEN1,APP
		GO:0033147	Negative regulation of intracellular estrogen receptor signaling pathway	2	10	0.0036	CNOT1,CNOT2
		GO:0045821	Positive regulation of glycolytic process	2	10	0.0036	PSEN1,APP
		GO:0097049	Motor neuron apoptotic process	2	10	0.0036	BAX,FADD
		GO:1900153	Positive regulation of nuclear-transcribed mRNA catabolic process, deadenylation-dependent decay	2	12	0.0046	CNOT1,ZFP36L2
		GO:1904646	Cellular response to amyloid-beta	2	16	0.0068	PSEN1,APP
		GO:0001829	Trophectodermal cell differentiation	2	18	0.0081	CNOT1,CNOT2
		GO:0060143	Positive regulation of syncytium formation by plasma membrane fusion	2	21	0.0101	FLOT1,CAMK1
		GO:0097300	Programmed necrotic cell death	2	23	0.0112	BAX,FADD
		GO:0007176	Regulation of epidermal growth factor-activated receptor activity	2	24	0.0120	PSEN1,APP
		GO:0060999	Positive regulation of dendritic spine development	2	24	0.0120	PSEN1,CAMK1
		GO:0070050	Neuron cellular homeostasis	2	24	0.0120	PSEN1,APP
		GO:0043029	T cell homeostasis	2	26	0.0131	BAX,FADD
		GO:0071385	Cellular response to glucocorticoid stimulus	2	26	0.0131	HNRNPU,ZFP36L2
		GO:2000406	Positive regulation of T cell migration	2	26	0.0131	APP,FADD
		GO:2000737	Negative regulation of stem cell differentiation	2	26	0.0131	HNRNPU,ZFP36L2
		GO:0097192	Extrinsic apoptotic signaling pathway in absence of ligand	2	27	0.0137	BAX,FADD
		GO:0008625	Extrinsic apoptotic signaling pathway via death domain receptors	2	31	0.0167	BAX,FADD
		GO:0016441	Post-transcriptional gene silencing	2	33	0.0182	ELAVL1,CNOT1
		GO:1901861	Regulation of muscle tissue development	2	33	0.0182	FLOT1,SIRT2
		GO:0010799	Regulation of peptidyl-threonine phosphorylation	2	36	0.0205	APP,SIRT2
		GO:0035987	Endodermal cell differentiation	2	38	0.0223	ITGA5,INHBA
		GO:0048538	Thymus development	2	38	0.0223	PSEN1,FADD
		GO:0001541	Ovarian follicle development	2	39	0.0232	BAX,INHBA
		GO:2001238	Positive regulation of extrinsic apoptotic signaling pathway	2	40	0.0238	FADD,INHBA
		GO:0048255	mRNA stabilization	2	46	0.0288	ELAVL1,HNRNPU
		GO:0045599	Negative regulation of fat cell differentiation	2	47	0.0297	SIRT2,ZFP36L2
		GO:0007159	Leukocyte cell-cell adhesion	2	48	0.0308	ITGA5,MSN
		GO:0046824	Positive regulation of nucleocytoplasmic transport	2	49	0.0318	PSEN1,CAMK1
		GO:0008088	Axo-dendritic transport	2	51	0.0338	APP,HNRNPU
		GO:0070228	Regulation of lymphocyte apoptotic process	2	51	0.0338	BAX,FADD
		GO:0033077	T cell differentiation in thymus	2	52	0.0345	FADD,ZFP36L2
		GO:0042098	T cell proliferation	2	56	0.0390	BAX,MSN
		GO:0032091	Negative regulation of protein binding	2	64	0.0481	BAX,CAMK1

## Sheet: CC
term ID	term description	observed gene count	background gene count	false discovery rate	matching proteins
GO:0110165	Cellular anatomical entity	409	19755	2.68e-07	PPARA,ACO2,ITGA5,USP15,LDHB,DERA,COPS7A,GALNT8,TSPAN11,SLC2A13,ADAMTS20,TUBB,SERPINB1,LOC100152135,F2Z581_PIG,LOC100154071,GPX6,SLA-6,PSMB9,KIFC1,STK38,PSEN1,PAFAH1B3,SYMPK,PPP5C,ARHGAP35,SYNGR4,BAX,ATAD3A,CEP192,OSBPL1A,PSMA8,PDZK1IP1,PPIH,SMAP2,PCMT1,RPS12,SYNCRIP,SMPD2,MICAL1,TXNL1,SEC11C,RPLP1,RPS6,TOMM5,SEC61B,SMC2,RAD23B,FKBP15,POLE3,PTGES2,EIF3H,LACTB2,RRS1,GORAB,ANXA9,SNX5,NOP56,FKBP1A,SR…
GO:0005622	Intracellular anatomical structure	376	13757	3.21e-32	PPARA,ACO2,ITGA5,USP15,LDHB,DERA,COPS7A,GALNT8,TUBB,SERPINB1,LOC100152135,F2Z581_PIG,LOC100154071,PSMB9,KIFC1,STK38,PSEN1,PAFAH1B3,SYMPK,PPP5C,ARHGAP35,SYNGR4,BAX,ATAD3A,CEP192,OSBPL1A,PSMA8,PPIH,SMAP2,PCMT1,RPS12,SYNCRIP,SMPD2,MICAL1,TXNL1,SEC11C,RPLP1,RPS6,TOMM5,SEC61B,SMC2,RAD23B,FKBP15,POLE3,PTGES2,EIF3H,LACTB2,RRS1,GORAB,ANXA9,SNX5,NOP56,FKBP1A,SRSF6,PPP1R3D,SEPTIN14,NME4,GNPTG,CIAO1,STARD7,…
GO:0043226	Organelle	332	12189	2.31e-20	PPARA,ACO2,ITGA5,USP15,LDHB,DERA,COPS7A,GALNT8,SLC2A13,TUBB,SERPINB1,LOC100152135,F2Z581_PIG,LOC100154071,PSMB9,KIFC1,STK38,PSEN1,SYMPK,PPP5C,ARHGAP35,SYNGR4,BAX,ATAD3A,CEP192,OSBPL1A,PSMA8,PPIH,SMAP2,RPS12,SYNCRIP,SMPD2,MICAL1,SEC11C,RPLP1,RPS6,TOMM5,SEC61B,SMC2,RAD23B,FKBP15,POLE3,PTGES2,EIF3H,LACTB2,RRS1,GORAB,ANXA9,SNX5,NOP56,SRSF6,SEPTIN14,NME4,GNPTG,CIAO1,STARD7,AUP1,PFN4,SEC24D,MBNL2,TUBGC…
GO:0005737	Cytoplasm	330	10207	7.32e-37	ACO2,ITGA5,USP15,LDHB,DERA,COPS7A,GALNT8,TUBB,SERPINB1,F2Z581_PIG,PSMB9,STK38,PSEN1,PAFAH1B3,SYMPK,PPP5C,ARHGAP35,SYNGR4,BAX,ATAD3A,CEP192,OSBPL1A,PSMA8,PPIH,SMAP2,PCMT1,RPS12,SYNCRIP,SMPD2,MICAL1,TXNL1,SEC11C,RPLP1,TOMM5,SEC61B,SMC2,RAD23B,FKBP15,PTGES2,EIF3H,LACTB2,GORAB,ANXA9,SNX5,NOP56,FKBP1A,PPP1R3D,SEPTIN14,NME4,GNPTG,CIAO1,STARD7,AUP1,PFN4,ACP1,SEC24D,MBNL2,TUBGCP3,SPTLC1,DOCK5,AACS,ARPC3,…
GO:0043229	Intracellular organelle	329	11827	1.12e-21	PPARA,ACO2,ITGA5,USP15,LDHB,DERA,COPS7A,GALNT8,TUBB,SERPINB1,LOC100152135,F2Z581_PIG,LOC100154071,PSMB9,KIFC1,STK38,PSEN1,SYMPK,PPP5C,ARHGAP35,SYNGR4,BAX,ATAD3A,CEP192,OSBPL1A,PSMA8,PPIH,SMAP2,RPS12,SYNCRIP,SMPD2,MICAL1,SEC11C,RPLP1,RPS6,TOMM5,SEC61B,SMC2,RAD23B,FKBP15,POLE3,PTGES2,EIF3H,LACTB2,RRS1,GORAB,ANXA9,SNX5,NOP56,SRSF6,SEPTIN14,NME4,GNPTG,CIAO1,STARD7,AUP1,PFN4,SEC24D,MBNL2,TUBGCP3,SPTLC…
GO:0043227	Membrane-bounded organelle	294	11047	4.51e-13	PPARA,ACO2,ITGA5,USP15,LDHB,DERA,COPS7A,GALNT8,SLC2A13,SERPINB1,F2Z581_PIG,LOC100154071,PSMB9,STK38,PSEN1,SYMPK,PPP5C,ARHGAP35,SYNGR4,BAX,ATAD3A,OSBPL1A,PSMA8,PPIH,SMAP2,SYNCRIP,SMPD2,SEC11C,TOMM5,SEC61B,SMC2,RAD23B,FKBP15,POLE3,PTGES2,LACTB2,RRS1,GORAB,ANXA9,SNX5,NOP56,SRSF6,SEPTIN14,NME4,GNPTG,STARD7,AUP1,SEC24D,MBNL2,SPTLC1,ARPC3,DNAJB12,SEC24C,COX15,CTBP2,CHMP5,MTPAP,EXOG,RPL14,PDE12,BRPF1,EM…
GO:0043231	Intracellular membrane-bounded organelle	288	10565	5.18e-14	PPARA,ACO2,ITGA5,USP15,LDHB,DERA,COPS7A,GALNT8,SERPINB1,F2Z581_PIG,LOC100154071,PSMB9,STK38,PSEN1,SYMPK,PPP5C,SYNGR4,BAX,ATAD3A,OSBPL1A,PSMA8,PPIH,SMAP2,SYNCRIP,SMPD2,SEC11C,TOMM5,SEC61B,SMC2,RAD23B,FKBP15,POLE3,PTGES2,LACTB2,RRS1,GORAB,ANXA9,SNX5,NOP56,SRSF6,SEPTIN14,NME4,GNPTG,STARD7,AUP1,SEC24D,MBNL2,SPTLC1,ARPC3,DNAJB12,SEC24C,COX15,CTBP2,CHMP5,MTPAP,EXOG,RPL14,PDE12,BRPF1,EMC3,U2SURP,NDUFB5,…
GO:0005634	Nucleus	171	6770	0.0012	PPARA,USP15,DERA,COPS7A,LOC100154071,PSMB9,STK38,PSEN1,SYMPK,PPP5C,BAX,PSMA8,SMAP2,SYNCRIP,SMC2,RAD23B,POLE3,PTGES2,RRS1,GORAB,ANXA9,NOP56,SRSF6,MBNL2,ARPC3,DNAJB12,COX15,CTBP2,CHMP5,MTPAP,EXOG,BRPF1,U2SURP,NDUFB5,APP,LOC100739163,ELAVL1,RNF14,NUP98,DDX10,UFSP2,STRA8,ANLN,LOC100521680,TAF15,NUFIP2,PRPF8,CENPV,MACO1,ELP2,STAT6,WDR33,MCM3,PITHD1,ELAC2,TIGAR,IARS1,NOTCH3,TRA2B,CSTB,PRPF4,PPP1R8,STX1…
GO:0032991	Protein-containing complex	167	5280	5.46e-10	ITGA5,COPS7A,LOC100152135,F2Z581_PIG,LOC100154071,PSMB9,PSEN1,PAFAH1B3,SYMPK,PPP5C,BAX,CEP192,PSMA8,RPS12,SYNCRIP,SEC11C,RPLP1,TOMM5,SEC61B,SMC2,RAD23B,POLE3,EIF3H,RRS1,NOP56,PPP1R3D,SEPTIN14,CIAO1,AUP1,FAM98A,SEC24D,TUBGCP3,SPTLC1,ARPC3,DYNLL1,SEC24C,COX15,CTBP2,CHMP5,EXOG,RPL14,BRPF1,EMC3,NDUFB5,APP,GNA15,ELAVL1,GNG14,FARSA,NDUFB7,UQCRQ,CTNNA1,RNF14,NUP98,RPS25,ATP6V1F,F1SMF9_PIG,NDUFS6,LOC1005…
GO:0005829	Cytosol	140	3312	2.80e-17	ACO2,USP15,COPS7A,PSMB9,STK38,SYMPK,PPP5C,ARHGAP35,BAX,OSBPL1A,SMAP2,PCMT1,RPS12,SYNCRIP,TXNL1,RPLP1,RAD23B,PTGES2,GORAB,ANXA9,SNX5,CIAO1,ACP1,SEC24D,TUBGCP3,DOCK5,AACS,ARPC3,SEC24C,CTBP2,CHMP5,RPL14,BRPF1,LOC100739163,TKFC,ELAVL1,ZFYVE16,CTNNA1,RNF14,AASDHPPT,RPS25,NUFIP2,ELP2,RPL18,STAT6,BORCS6,RPS21,TIGAR,IARS1,NOTCH3,FASN,CSTB,STX12,CNOT1,RABIF,DVL3,RPL13,ELMO2,SH3GLB2,MCTS1,FADD,PDXK,RPL23A,…
GO:0043232	Intracellular non-membrane-bounded organelle	139	4043	4.04e-10	TUBB,SERPINB1,LOC100152135,F2Z581_PIG,LOC100154071,KIFC1,PSEN1,SYMPK,ARHGAP35,ATAD3A,CEP192,RPS12,MICAL1,RPLP1,RPS6,SMC2,FKBP15,POLE3,EIF3H,RRS1,GORAB,NOP56,SEPTIN14,CIAO1,AUP1,PFN4,TUBGCP3,ARPC3,DYNLL1,CHMP5,LOC100127131,RPL14,APP,ELAVL1,TBCA,CTNNA1,NUP98,RPS25,ANLN,LOC100521680,NUFIP2,CENPV,RPL18,STAT6,WDR33,MCM3,ELAC2,RPS21,NOTCH3,RAB18,CSTB,CNOT1,HMGN4,DVL3,GLG1,RRP9,ECE2,RPL13,CHMP2A,MRPS9,C…
GO:0012505	Endomembrane system	114	3314	5.42e-08	ITGA5,GALNT8,SERPINB1,PSEN1,SYNGR4,BAX,SMPD2,SEC11C,SEC61B,FKBP15,PTGES2,GORAB,SNX5,SEPTIN14,GNPTG,AUP1,SEC24D,SPTLC1,DNAJB12,SEC24C,CHMP5,RPL14,EMC3,GOLGB1,APP,ELAVL1,ZFYVE16,SIL1,NUP98,UFSP2,G6PC2,MACO1,RPL18,RPS21,TRA2B,RAB18,FASN,SSR3,GLB1,SELENOF,STX12,METTL9,PGAP1,RCN3,GLG1,CHMP2A,CHMP1A,MAGT1,MX1,PCYT1B,FLOT1,MAP2K2,TRAPPC4,NUP88,RPL10,TBL2,SERINC3,SCYL1,CDS1,VMA21,STX8,TRIP11,RPL24,DHRS1,…
GO:0070013	Intracellular organelle lumen	111	3833	0.00035	PPARA,USP15,DERA,COPS7A,PSEN1,SYMPK,ATAD3A,SMAP2,SMC2,RAD23B,POLE3,LACTB2,RRS1,GORAB,NOP56,NME4,MBNL2,COX15,MTPAP,PDE12,BRPF1,NDUFB5,APP,ELAVL1,NDUFB7,SIL1,RNF14,NUP98,ANLN,LOC100521680,NUFIP2,ELP2,STAT6,WDR33,MCM3,ELAC2,IARS1,NOTCH3,TRA2B,CSTB,PRPF4,PPP1R8,SELENOF,STX12,JUNB,RCN3,RRP9,MRPS9,CHMP1A,SH3GLB2,PDXK,MICU1,NUP88,CLPP,BRWD1,HNRNPU,EEF1E1,SH3BGRL3,SRSF5,GTF2F2,TRIP11,TXN2,PRKRA,STAMBP,HN…
GO:0031090	Organelle membrane	99	2560	2.99e-09	LDHB,GALNT8,SLC2A13,PSEN1,SYNGR4,BAX,ATAD3A,SEC11C,TOMM5,SEC61B,PTGES2,AUP1,SEC24D,SPTLC1,DNAJB12,SEC24C,COX15,CHMP5,EXOG,RPL14,EMC3,NDUFB5,NDUFB7,ZFYVE16,UQCRQ,NUP98,G6PC2,F1SMF9_PIG,NDUFS6,SLC25A11,MACO1,MCM3,BORCS6,VAT1,RPS21,TIGAR,TRA2B,RAB18,F1SSK4_PIG,SSR3,STX12,NDUFA4,PGAP1,GLG1,CHMP2A,MRPS9,CHMP1A,MAGT1,ABCB7,MX1,TRAPPC4,MICU1,ACOX1,RPL10,SERINC3,SCYL1,CDS1,VMA21,TMEM65,TRIP11,TMEM135,CCD…
GO:0031981	Nuclear lumen	96	3436	0.0046	PPARA,USP15,DERA,COPS7A,PSEN1,SYMPK,SMAP2,SMC2,RAD23B,POLE3,RRS1,GORAB,NOP56,MBNL2,COX15,MTPAP,BRPF1,NDUFB5,ELAVL1,RNF14,NUP98,ANLN,LOC100521680,NUFIP2,ELP2,STAT6,WDR33,MCM3,ELAC2,IARS1,NOTCH3,TRA2B,CSTB,PRPF4,PPP1R8,STX12,JUNB,RRP9,MRPS9,CHMP1A,SH3GLB2,PDXK,NUP88,BRWD1,HNRNPU,EEF1E1,SH3BGRL3,SRSF5,GTF2F2,TRIP11,TXN2,PRKRA,STAMBP,HNRNPH2,ZNF207,POLR2D,IK,SNAP23,GABPA,PSME4,THOC5,FLII,DNLZ,CNOT2,M…
GO:0005783	Endoplasmic reticulum	58	1342	1.49e-06	ITGA5,PSEN1,BAX,SMPD2,SEC11C,SEC61B,PTGES2,AUP1,SEC24D,SPTLC1,DNAJB12,SEC24C,RPL14,EMC3,APP,ELAVL1,SIL1,UFSP2,G6PC2,MACO1,RPL18,RPS21,SSR3,SELENOF,METTL9,PGAP1,RCN3,MAGT1,MX1,PCYT1B,MAP2K2,TRAPPC4,RPL10,TBL2,CDS1,VMA21,RPL24,DHRS1,CCDC115,TBC1D20,TFG,CYP51A1,RPL29,IKBIP,RER1,SURF4,MXRA7,RPL6,ENTPD5,RPL11,UBXN4,ADPGK,RPL35,HMOX1,TMX1,PIP4K2C,SSR1,YKT6
GO:0005856	Cytoskeleton	58	1961	0.0238	TUBB,KIFC1,PSEN1,ARHGAP35,CEP192,MICAL1,FKBP15,SEPTIN14,CIAO1,PFN4,TUBGCP3,ARPC3,DYNLL1,CHMP5,LOC100127131,APP,TBCA,CTNNA1,ANLN,CENPV,MCM3,NOTCH3,GLG1,CHMP2A,CHMP1A,MX1,FLOT1,MAP2K2,AFAP1,HNRNPU,ARPC4,SCYL1,TPM4,ZNF207,PRKAR2A,IK,SSNA1,MACF1,BICD2,MSN,CCT3,ERC1,RCC2,FLII,VASP,HOOK3,MYH11,UACA,NUDC,NUMA1,RAC1,NEFM,GRAMD2B,SIRT2,ACTR1B,UTRN,FARP1,ARL3
GO:0005739	Mitochondrion	56	1454	7.91e-05	ACO2,USP15,LDHB,PSEN1,BAX,ATAD3A,TOMM5,PTGES2,LACTB2,NME4,STARD7,COX15,MTPAP,EXOG,PDE12,NDUFB5,LOC100739163,NDUFB7,UQCRQ,ME3,F1SMF9_PIG,NDUFS6,SLC25A11,EIF5B,VAT1,ELAC2,TIGAR,F1SSK4_PIG,CYP27B1,METTL9,NDUFA4,MRPS9,ABCB7,MICU1,DDAH2,CLPP,TMEM65,TXN2,TMEM135,ECHS1,MRPS23,SNAP23,SMIM20,MTIF3,VDAC1,TIMM17A,DNLZ,BID,FHIT,TSTD3,SDHAF2,COX7A2L,SIRT2,CHCHD5,CKB,YKT6
GO:0098588	Bounding membrane of organelle	50	1270	0.00016	GALNT8,PSEN1,SYNGR4,BAX,TOMM5,SEC61B,PTGES2,SEC24D,SEC24C,CHMP5,RPL14,ZFYVE16,MACO1,BORCS6,VAT1,RPS21,TIGAR,RAB18,STX12,GLG1,CHMP2A,CHMP1A,TRAPPC4,ACOX1,RPL10,SERINC3,SCYL1,VMA21,TRIP11,TMEM135,TBC1D20,GOLPH3L,GNPTAB,VPS25,RCC2,RPL29,RER1,SURF4,VDAC1,BID,LAMTOR3,FAR2,RPL6,NUMA1,RPL11,RPL35,ARL1,WDR44,YKT6,ARL3
GO:0031967	Organelle envelope	48	975	7.35e-07	LDHB,PSEN1,BAX,ATAD3A,TOMM5,NME4,DNAJB12,COX15,CHMP5,EXOG,NDUFB5,APP,NDUFB7,UQCRQ,NUP98,F1SMF9_PIG,NDUFS6,SLC25A11,MACO1,VAT1,TIGAR,TRA2B,F1SSK4_PIG,NDUFA4,CHMP2A,MRPS9,CHMP1A,ABCB7,MICU1,NUP88,TMEM65,TMEM135,TBC1D20,MRPS23,BICD2,SMIM20,SURF4,VDAC1,TIMM17A,BID,RANBP3,SUN2,ANKRD17,COX7A2L,UBXN4,RANGAP1,A0A5G2R996_PIG,CHCHD5
GO:1990904	Ribonucleoprotein complex	46	982	5.18e-06	RPS12,SYNCRIP,RPLP1,EIF3H,RRS1,NOP56,RPL14,ELAVL1,NUP98,RPS25,NUFIP2,PRPF8,RPL18,RPS21,TRA2B,PRPF4,PPP1R8,RRP9,RPL13,MRPS9,MCTS1,RPL23A,RPL10,HNRNPU,RPS19,RPL24,PRKRA,HNRNPH2,RPL38,MRPS23,IK,RPL29,RPL18A,RPS2,RPL3,RPL6,A0A287BBK4_PIG,RBM12B,RPL11,RPL37,RPL35,LSM4,RPL5,RPL8,TRA2A,EIF3J
GO:0099080	Supramolecular complex	44	1058	0.00017	TUBB,SERPINB1,KIFC1,PSEN1,SYMPK,TUBGCP3,DYNLL1,CHMP5,LOC100127131,ELAVL1,TBCA,NUP98,LOC100521680,NUFIP2,CENPV,CNOT1,CHMP2A,CHMP1A,MX1,MAP2K2,YTHDF1,HNRNPU,LTBP1,TPM4,ZNF207,SSNA1,MACF1,CCT3,HOOK3,CNOT2,MYH11,NUDC,RPL6,PRKAA2,NUMA1,RAC1,NEFM,GRAMD2B,SIRT2,LSM4,POLDIP3,RANGAP1,ARL3,CNOT9
GO:0098796	Membrane protein complex	43	1069	0.00038	ITGA5,PSEN1,BAX,SEC11C,TOMM5,SEC61B,AUP1,SEC24D,SPTLC1,SEC24C,EMC3,NDUFB5,GNA15,GNG14,NDUFB7,UQCRQ,CTNNA1,ATP6V1F,F1SMF9_PIG,NDUFS6,STX12,NDUFA4,CHMP2A,CHMP1A,MAGT1,FLOT1,FADD,MICU1,CACNA2D2,SCYL1,STX8,VPS25,SNAP23,ITGB7,VDAC1,HOOK3,TIMM17A,GNB1,LAMTOR3,EPS15L1,SUN2,COX7A2L,UTRN
GO:0031984	Organelle subcompartment	39	989	0.0013	PSEN1,BAX,SEC11C,SEC61B,AUP1,SEC24D,SPTLC1,DNAJB12,SEC24C,RPL14,EMC3,G6PC2,MACO1,RPS21,SSR3,PGAP1,MAGT1,MX1,TRAPPC4,RPL10,CDS1,VMA21,STX8,CCDC115,TBC1D20,GOLPH3L,CYP51A1,RPL29,IKBIP,SURF4,RPL6,RPL11,UBXN4,RPL35,CHID1,ARL1,HMOX1,TMX1,SSR1
GO:0015630	Microtubule cytoskeleton	38	1184	0.0453	TUBB,KIFC1,PSEN1,ARHGAP35,CEP192,SEPTIN14,CIAO1,TUBGCP3,DYNLL1,CHMP5,LOC100127131,APP,TBCA,CENPV,MCM3,CHMP2A,CHMP1A,MX1,FLOT1,MAP2K2,HNRNPU,SCYL1,PRKAR2A,IK,SSNA1,MACF1,BICD2,CCT3,ERC1,RCC2,FLII,HOOK3,NUDC,NUMA1,GRAMD2B,SIRT2,ACTR1B,ARL3
GO:0042175	Nuclear outer membrane-endoplasmic reticulum membrane network	35	756	0.00020	PSEN1,BAX,SEC11C,SEC61B,AUP1,SEC24D,SPTLC1,DNAJB12,SEC24C,RPL14,EMC3,G6PC2,MACO1,RPS21,SSR3,PGAP1,MAGT1,MX1,RPL10,CDS1,VMA21,CCDC115,TBC1D20,CYP51A1,BICD2,RPL29,IKBIP,SURF4,RPL6,RPL11,UBXN4,RPL35,HMOX1,TMX1,SSR1
GO:0005789	Endoplasmic reticulum membrane	34	740	0.00031	PSEN1,BAX,SEC11C,SEC61B,AUP1,SEC24D,SPTLC1,DNAJB12,SEC24C,RPL14,EMC3,G6PC2,MACO1,RPS21,SSR3,PGAP1,MAGT1,MX1,RPL10,CDS1,VMA21,CCDC115,TBC1D20,CYP51A1,RPL29,IKBIP,SURF4,RPL6,RPL11,UBXN4,RPL35,HMOX1,TMX1,SSR1
GO:0005740	Mitochondrial envelope	30	637	0.00057	LDHB,PSEN1,BAX,ATAD3A,TOMM5,NME4,COX15,EXOG,NDUFB5,NDUFB7,UQCRQ,F1SMF9_PIG,NDUFS6,SLC25A11,VAT1,TIGAR,F1SSK4_PIG,NDUFA4,MRPS9,ABCB7,MICU1,TMEM65,TMEM135,MRPS23,SMIM20,VDAC1,TIMM17A,BID,COX7A2L,CHCHD5
GO:0005840	Ribosome	29	301	1.18e-09	RPS12,RPLP1,RPS6,EIF3H,RPL14,RPS25,NUFIP2,RPL18,RPS21,RPL13,MRPS9,MCTS1,RPL23A,RPL10,RPS19,RPL24,RPL38,MRPS23,RPL29,RPL18A,RPS2,RPL3,RPL6,A0A287BBK4_PIG,RPL11,RPL37,RPL35,RPL5,RPL8
GO:0031966	Mitochondrial membrane	28	588	0.00087	LDHB,PSEN1,BAX,ATAD3A,TOMM5,COX15,EXOG,NDUFB5,NDUFB7,UQCRQ,F1SMF9_PIG,NDUFS6,SLC25A11,VAT1,TIGAR,F1SSK4_PIG,NDUFA4,MRPS9,ABCB7,MICU1,TMEM65,TMEM135,MRPS23,SMIM20,VDAC1,TIMM17A,BID,COX7A2L
GO:0140535	Intracellular protein-containing complex	27	717	0.0255	PSMB9,PSMA8,RAD23B,POLE3,AUP1,FAM98A,BRPF1,RNF14,ELP2,CNOT1,ECE2,TRAPPC4,GTF2F2,POLR2D,PRKAR2A,PSME4,CNOT2,LAMTOR3,PPP4R2,PSMD8,PRKAA2,GAN,UBE2V2,FBXL20,MAT2B,PSMD13,CNOT9
GO:0044391	Ribosomal subunit	26	253	3.37e-09	RPS12,RPLP1,RPL14,RPS25,RPL18,RPS21,RPL13,MRPS9,MCTS1,RPL23A,RPL10,RPS19,RPL24,RPL38,MRPS23,RPL29,RPL18A,RPS2,RPL3,RPL6,A0A287BBK4_PIG,RPL11,RPL37,RPL35,RPL5,RPL8
GO:0022626	Cytosolic ribosome	24	166	5.01e-11	RPS12,RPLP1,RPL14,RPS25,RPL18,RPS21,RPL13,MCTS1,RPL23A,RPL10,RPS19,RPL24,RPL38,RPL29,RPL18A,RPS2,RPL3,RPL6,A0A287BBK4_PIG,RPL11,RPL37,RPL35,RPL5,RPL8
GO:0019866	Organelle inner membrane	23	467	0.0026	LDHB,PSEN1,ATAD3A,COX15,EXOG,NDUFB5,NDUFB7,UQCRQ,F1SMF9_PIG,NDUFS6,SLC25A11,TRA2B,F1SSK4_PIG,NDUFA4,MRPS9,ABCB7,MICU1,TMEM65,MRPS23,SMIM20,TIMM17A,SUN2,COX7A2L
GO:0005635	Nuclear envelope	21	353	0.00048	PSEN1,BAX,DNAJB12,CHMP5,APP,NUP98,MACO1,TRA2B,CHMP2A,CHMP1A,NUP88,TBC1D20,MRPS23,BICD2,SURF4,RANBP3,SUN2,ANKRD17,UBXN4,RANGAP1,A0A5G2R996_PIG
GO:0005743	Mitochondrial inner membrane	21	414	0.0036	LDHB,PSEN1,ATAD3A,COX15,EXOG,NDUFB5,NDUFB7,UQCRQ,F1SMF9_PIG,NDUFS6,SLC25A11,F1SSK4_PIG,NDUFA4,MRPS9,ABCB7,MICU1,TMEM65,MRPS23,SMIM20,TIMM17A,COX7A2L
GO:0005874	Microtubule	20	368	0.0022	TUBB,KIFC1,TUBGCP3,DYNLL1,CHMP5,LOC100127131,TBCA,CHMP2A,CHMP1A,MX1,MAP2K2,HNRNPU,MACF1,CCT3,HOOK3,NUDC,NUMA1,GRAMD2B,SIRT2,ARL3
GO:0022625	Cytosolic large ribosomal subunit	17	100	9.02e-09	RPLP1,RPL14,RPL18,RPL13,RPL23A,RPL10,RPL24,RPL38,RPL29,RPL18A,RPL3,RPL6,RPL11,RPL37,RPL35,RPL5,RPL8
GO:0098687	Chromosomal region	14	260	0.0198	PSEN1,CHMP5,NUP98,LOC100521680,CENPV,CHMP2A,CHMP1A,HNRNPU,ZNF207,RCC2,THOC5,SUN2,ZNF330,RANGAP1
GO:0098798	Mitochondrial protein-containing complex	14	278	0.0337	BAX,TOMM5,NDUFB5,NDUFB7,UQCRQ,F1SMF9_PIG,NDUFS6,NDUFA4,MRPS9,MICU1,MRPS23,VDAC1,TIMM17A,COX7A2L
GO:0000793	Condensed chromosome	13	210	0.0104	PSEN1,SMC2,RRS1,CHMP5,NUP98,LOC100521680,CENPV,CHMP2A,CHMP1A,HNRNPU,ZNF207,SUN2,RANGAP1
GO:0035770	Ribonucleoprotein granule	13	215	0.0119	SERPINB1,SYMPK,ELAVL1,NUFIP2,CNOT1,YTHDF1,HNRNPU,CNOT2,RPL6,PRKAA2,LSM4,POLDIP3,CNOT9
GO:0098562	Cytoplasmic side of membrane	12	175	0.0083	ACP1,RPL14,GNA15,GNG14,RPS21,MAP2K2,RPL10,RPL29,GNB1,RPL6,RPL11,RPL35
GO:0000775	Chromosome, centromeric region	12	179	0.0095	PSEN1,CHMP5,NUP98,LOC100521680,CENPV,CHMP2A,CHMP1A,HNRNPU,ZNF207,RCC2,ZNF330,RANGAP1
GO:0036464	Cytoplasmic ribonucleoprotein granule	12	200	0.0193	SERPINB1,ELAVL1,NUFIP2,CNOT1,YTHDF1,HNRNPU,CNOT2,RPL6,PRKAA2,LSM4,POLDIP3,CNOT9
GO:0005791	Rough endoplasmic reticulum	11	69	2.21e-05	PSEN1,SEC61B,RPL14,MACO1,RPL18,RPS21,RPL10,RPL29,RPL6,RPL11,RPL35
GO:0030496	Midbody	11	159	0.0117	MICAL1,CHMP5,ANLN,CHMP2A,CHMP1A,HNRNPU,SSNA1,RCC2,NUDC,SIRT2,ARL3
GO:0000776	Kinetochore	10	127	0.0093	PSEN1,CHMP5,NUP98,LOC100521680,CENPV,CHMP2A,CHMP1A,HNRNPU,ZNF207,RANGAP1
GO:0030867	Rough endoplasmic reticulum membrane	9	39	1.79e-05	SEC61B,RPL14,MACO1,RPS21,RPL10,RPL29,RPL6,RPL11,RPL35
GO:0015935	Small ribosomal subunit	9	92	0.0046	RPS12,RPS25,RPS21,MRPS9,MCTS1,RPS19,MRPS23,RPS2,A0A287BBK4_PIG
GO:1905368	Peptidase complex	9	105	0.0100	PSMB9,PSMA8,SEC11C,RAD23B,ECE2,PSME4,PSMD8,PLAUR,PSMD13
GO:1905369	Endopeptidase complex	8	74	0.0055	PSMB9,PSMA8,RAD23B,ECE2,PSME4,PSMD8,PLAUR,PSMD13
GO:0098556	Cytoplasmic side of rough endoplasmic reticulum membrane	7	24	9.25e-05	RPL14,RPS21,RPL10,RPL29,RPL6,RPL11,RPL35
GO:0000502	Proteasome complex	7	60	0.0088	PSMB9,PSMA8,RAD23B,ECE2,PSME4,PSMD8,PSMD13
GO:0022627	Cytosolic small ribosomal subunit	7	64	0.0111	RPS12,RPS25,RPS21,MCTS1,RPS19,RPS2,A0A287BBK4_PIG
GO:0005643	Nuclear pore	7	69	0.0152	CHMP5,NUP98,CHMP2A,CHMP1A,NUP88,BICD2,RANBP3
GO:0005876	Spindle microtubule	7	73	0.0198	TUBGCP3,CHMP5,CHMP2A,CHMP1A,HNRNPU,NUMA1,ARL3
GO:0042788	Polysomal ribosome	6	24	0.00075	EIF3H,NUFIP2,RPL18,RPS21,RPL24,RPL6
GO:0051233	Spindle midzone	5	33	0.0180	APP,CENPV,HNRNPU,RCC2,NUMA1
GO:0070937	CRD-mediated mRNA stability complex	3	5	0.0104	SYNCRIP,HNRNPU,CSDE1
GO:1990111	Spermatoproteasome complex	3	5	0.0104	PSMB9,PSMA8,PSME4
GO:0030015	CCR4-NOT core complex	3	6	0.0134	CNOT1,CNOT2,CNOT9
GO:1990023	Mitotic spindle midzone	3	9	0.0298	HNRNPU,RCC2,NUMA1
GO:1904930	Amphisome membrane	3	10	0.0372	CHMP5,CHMP2A,CHMP1A
GO:0017101	aminoacyl-tRNA synthetase multienzyme complex	3	11	0.0454	IARS1,EEF1E1,AIMP1

## Sheet: MF
#term ID	term description	observed gene count	background gene count	false discovery rate	matching proteins
GO:0005488	Binding	305	13256	0.00041	PPARA,ACO2,ITGA5,USP15,COPS7A,GALNT8,TSPAN11,SLC2A13,ADAMTS20,TUBB,LOC100152135,F2Z581_PIG,LOC100154071,SLA-6,KIFC1,STK38,PSEN1,PAFAH1B3,SYMPK,PPP5C,ARHGAP35,SYNGR4,BAX,ATAD3A,CEP192,OSBPL1A,PSMA8,PPIH,SMAP2,SYNCRIP,MICAL1,RPLP1,SEC61B,SMC2,RAD23B,POLE3,PTGES2,EIF3H,LACTB2,RRS1,GORAB,ANXA9,SNX5,NOP56,SRSF6,PPP1R3D,SEPTIN14,GNPTG,STARD7,AUP1,QPCT,PFN4,SEC24D,MBNL2,TUBGCP3,SPTLC1,DOCK5,KCTD9,AACS,A…
GO:0005515	Protein binding	176	6593	0.00041	PPARA,ITGA5,USP15,COPS7A,TSPAN11,SLC2A13,LOC100152135,F2Z581_PIG,LOC100154071,SLA-6,KIFC1,PSEN1,PAFAH1B3,SYMPK,PPP5C,SYNGR4,BAX,CEP192,PSMA8,MICAL1,SEC61B,RAD23B,POLE3,GORAB,ANXA9,SNX5,NOP56,SRSF6,PPP1R3D,GNPTG,AUP1,PFN4,SEC24D,TUBGCP3,DOCK5,KCTD9,ARPC3,DYNLL1,DNAJB12,SEC24C,CTBP2,CHMP5,MTPAP,APP,SH3KBP1,GNA15,ELAVL1,GNG14,TBCA,CTNNA1,SIL1,RNF14,STRA8,ANLN,LOC100521680,PRPF8,MACO1,ELP2,STAT6,I3L7…
GO:0097159	Organic cyclic compound binding	147	5810	0.0492	PPARA,TUBB,LOC100152135,F2Z581_PIG,LOC100154071,KIFC1,STK38,PPP5C,ARHGAP35,BAX,ATAD3A,OSBPL1A,SYNCRIP,MICAL1,SMC2,RAD23B,POLE3,PTGES2,EIF3H,LACTB2,RRS1,NOP56,SEPTIN14,MBNL2,SPTLC1,AACS,TAOK3,DRG1,CTBP2,MTPAP,LOC100127131,EXOG,RPL14,U2SURP,GOLGB1,APP,TKFC,GNA15,ELAVL1,FARSA,SIL1,NUP98,ME3,DDX10,AOX2,LOC100521680,TAF15,NUFIP2,PRPF8,RPL18,STAT6,WDR33,MCM3,EIF5B,IARS1,TRA2B,RAB18,PABPN1L,PRPF4,PPP1R8…
GO:1901363	Heterocyclic compound binding	146	5735	0.0477	PPARA,TUBB,LOC100152135,F2Z581_PIG,LOC100154071,KIFC1,STK38,PPP5C,ARHGAP35,BAX,ATAD3A,SYNCRIP,MICAL1,SMC2,RAD23B,POLE3,PTGES2,EIF3H,LACTB2,RRS1,NOP56,SEPTIN14,MBNL2,SPTLC1,AACS,TAOK3,DRG1,CTBP2,MTPAP,LOC100127131,EXOG,RPL14,U2SURP,GOLGB1,APP,TKFC,GNA15,ELAVL1,FARSA,SIL1,NUP98,ME3,DDX10,AOX2,LOC100521680,TAF15,NUFIP2,PRPF8,RPL18,STAT6,WDR33,MCM3,EIF5B,IARS1,TRA2B,RAB18,PABPN1L,PRPF4,PPP1R8,CYP27B1…
GO:0003723	RNA binding	57	1437	0.00041	SYNCRIP,LACTB2,RRS1,NOP56,MBNL2,RPL14,U2SURP,GOLGB1,ELAVL1,FARSA,NUP98,DDX10,TAF15,NUFIP2,PRPF8,RPL18,WDR33,IARS1,TRA2B,PABPN1L,PRPF4,PPP1R8,RRP9,RPL13,MRPS9,MCTS1,YTHDF1,HNRNPU,SRSF5,RPS19,RPL24,PRKRA,HNRNPH2,MSN,THOC5,RPS2,QKI,RPL3,SREK1,RPL6,RBM12B,ANKRD17,CSDE1,CSTF3,RPL11,RPL37,PTBP1,RPL35,EIF1AD,LSM4,RPL5,ZFP36L2,RPL8,POLDIP3,RANGAP1,TRA2A,AIMP1
GO:0005198	Structural molecule activity	43	729	5.14e-07	TUBB,LOC100152135,F2Z581_PIG,LOC100154071,RPS12,RPLP1,RPS6,ARPC3,CTBP2,LOC100127131,RPL14,CTNNA1,NUP98,RPS25,LOC100521680,RPL18,RPS21,RPL13,MRPS9,RPL23A,NUP88,RPL10,RPS19,RPL24,VPS25,RPL38,MRPS23,MACF1,ERC1,RPL29,RPL18A,RPS2,RPL3,RPL6,A0A287BBK4_PIG,RPL11,RPL37,NEFM,RPL35,HMOX1,PSMD13,RPL5,RPL8
GO:0016491	Oxidoreductase activity	31	748	0.0430	LDHB,GPX6,BAX,MICAL1,TXNL1,PTGES2,COX15,CTBP2,NDUFB5,NDUFB7,UQCRQ,ME3,AOX2,NDUFS6,VAT1,FASN,CYP27B1,SELENOF,ACOX1,TXN2,DHRS1,CYP51A1,ALDH16A1,PTGR2,FAR2,KDM5A,COX7A2L,HMOX1,SELENBP1,TMX1,ALDH1A2
GO:0003735	Structural constituent of ribosome	26	275	4.90e-07	RPS12,RPLP1,RPS6,RPL14,RPS25,RPL18,RPS21,RPL13,MRPS9,RPL23A,RPL10,RPS19,RPL24,RPL38,MRPS23,RPL29,RPL18A,RPS2,RPL3,RPL6,A0A287BBK4_PIG,RPL11,RPL37,RPL35,RPL5,RPL8
GO:0019904	Protein domain specific binding	26	526	0.0121	PSEN1,SYNGR4,BAX,MICAL1,APP,SH3KBP1,TRA2B,CNOT1,CHMP2A,ELMO2,CHMP1A,MAP2K2,FADD,AFAP1,ACOX1,STAMBP,PRKAR2A,RCC2,VASP,PAG1,QKI,PLAUR,NUMA1,LSM4,ARL1,CNOT9
GO:0003729	mRNA binding	16	277	0.0492	SYNCRIP,ELAVL1,NUP98,TRA2B,PPP1R8,YTHDF1,HNRNPU,SRSF5,RPL24,THOC5,QKI,CSTF3,PTBP1,RPL35,ZFP36L2,POLDIP3
GO:0003743	Translation initiation factor activity	7	52	0.0477	EIF3H,EIF5B,MCTS1,EIF2B1,MTIF3,EIF1AD,EIF3J

## Sheet: KEGG
term ID	term description	observed gene count	background gene count	false discovery rate	matching proteins
ssc01100	Metabolic pathways	46	1250	0.0040	ACO2,LDHB,DERA,GALNT8,GPX6,PAFAH1B3,SMPD2,PTGES2,NME4,SPTLC1,AACS,COX15,NDUFB5,LOC100739163,TKFC,NDUFB7,UQCRQ,ME3,G6PC2,AOX2,ATP6V1F,NDUFS6,TIGAR,CYP27B1,NDUFA4,PGAP1,IMPA1,PCYT1B,PDXK,RPE,ACOX1,CDS1,ARSB,RBKS,ECHS1,CYP51A1,ESD,GALNS,NT5C2,ENTPD5,ADPGK,SIRT2,MAT2B,PIP4K2C,CKB,ALDH1A2
ssc03010	Ribosome	22	114	4.71e-12	RPS12,RPLP1,RPS6,RPL14,RPS25,RPS21,RPL13,MRPS9,RPL23A,RPL10,RPS19,RPL24,RPL38,RPL29,RPL18A,RPS2,RPL3,RPL6,RPL37,RPL35,RPL5,RPL8
ssc05014	Amyotrophic lateral sclerosis	21	306	0.00023	GPX6,BAX,CEP192,PSMA8,PFN4,LOC100127131,NDUFB5,NDUFB7,UQCRQ,NUP98,NDUFS6,NDUFA4,ECE2,NUP88,VDAC1,BID,CASP3,PSMD8,NEFM,PSMD13,ACTR1B
ssc05010	Alzheimer disease	17	307	0.0096	PSEN1,PSMA8,LOC100127131,NDUFB5,APP,NDUFB7,UQCRQ,NDUFS6,NDUFA4,ECE2,MAP2K2,FADD,VDAC1,BID,CASP3,PSMD8,PSMD13
ssc05016	Huntington disease	16	260	0.0071	GPX6,BAX,PSMA8,LOC100127131,NDUFB5,NDUFB7,UQCRQ,NDUFS6,NDUFA4,ECE2,POLR2D,VDAC1,CASP3,PSMD8,PSMD13,ACTR1B
ssc05012	Parkinson disease	14	210	0.0071	BAX,PSMA8,LOC100127131,NDUFB5,NDUFB7,UQCRQ,NDUFS6,NDUFA4,ECE2,TXN2,VDAC1,CASP3,PSMD8,PSMD13
ssc04144	Endocytosis	13	197	0.0096	SMAP2,SNX5,ARPC3,CHMP5,SH3KBP1,ZFYVE16,CHMP2A,CHMP1A,TFRC,ARPC4,STAMBP,VPS25,EPS15L1
ssc05020	Prion disease	13	225	0.0205	BAX,PSMA8,LOC100127131,NDUFB5,NDUFB7,UQCRQ,NDUFS6,NDUFA4,ECE2,VDAC1,CASP3,PSMD8,PSMD13
ssc04141	Protein processing in endoplasmic reticulum	11	143	0.0096	BAX,SEC61B,RAD23B,SEC24D,DNAJB12,SEC24C,SIL1,SSR3,UBE2D3,UBXN4,SSR1
ssc04810	Regulation of actin cytoskeleton	11	176	0.0225	ITGA5,ARHGAP35,PFN4,ARPC3,GNG14,MAP2K2,ARPC4,ITGB7,MSN,MYH11,PIP4K2C
ssc05132	Salmonella infection	11	176	0.0225	BAX,PFN4,ARPC3,DYNLL1,ELMO2,MAP2K2,FADD,ARPC4,TXN2,CASP3,FBXO22
ssc04932	Non-alcoholic fatty liver disease	10	124	0.0096	PPARA,BAX,NDUFB5,NDUFB7,UQCRQ,NDUFS6,NDUFA4,BID,CASP3,PRKAA2
ssc04217	Necroptosis	9	117	0.0205	LOC100154071,BAX,CHMP5,STAT6,CHMP2A,CHMP1A,FADD,VDAC1,BID
ssc04910	Insulin signaling pathway	9	117	0.0205	RPS6,PPP1R3D,G6PC2,SHC1,FLOT1,MAP2K2,PRKAR2A,PRKAA2,RHEB
ssc01200	Carbon metabolism	8	102	0.0252	ACO2,TKFC,ME3,RPE,ACOX1,ECHS1,ESD,ADPGK
ssc03050	Proteasome	6	41	0.0096	PSMB9,PSMA8,ECE2,PSME4,PSMD8,PSMD13
ssc05100	Bacterial invasion of epithelial cells	6	62	0.0361	ITGA5,ARPC3,CTNNA1,ELMO2,SHC1,ARPC4
